# Supplementary material for: The crystal structures of 3-O-benzyl-1,2-O-iso­propyl­idene-5-O-methane­sulfonyl-6-O-tri­phenyl­methyl-α-d-gluco­furan­ose and its azide displacement product
Source: Acta Crystallogr E Crystallogr Commun. 2018 May 31;74(Pt 6):862–7. doi: 10.1107/S205698901800765X (PMC6002814; doi:10.1107/S205698901800765X)
Supplement: Supplementary file 1 [file e-74-00862-sup1.cif]

##############################################################################
#                                                                            #
# This CIF contains the data in a paper accepted for publication in          #
# Acta Crystallographica Section E. It conforms to the requirements of       #
# Notes for Authors for Acta Crystallographica Section E, and has been       #
# peer reviewed under the auspices of the IUCr Commission on Journals.       #
#                                                                            #
# Full details of the Crystallographic Information File format               #
# are given in the paper "The Crystallographic Information File (CIF):       #
# a New Standard Archive File for Crystallography" by S. R. Hall, F. H.      #
# Allen and I. D. Brown [Acta Cryst. (1991), A47, 655-685].                  #
#                                                                            #
# The current version of the core CIF dictionary is obtainable from          #
# ftp://ftp.iucr.org/pub/cif_core.dic.                                       #
#                                                                            #
# Software is freely available for graphical display of the structure(s)     #
# in this CIF. For information consult the CIF software page                 #
# http://www.iucr.org/resources/cif/software.                                #
#                                                                            #
# This file may be used for bona fide research purposes within the           #
# scientific community so long as proper attribution is given to the journal # 
# article from which it was obtained.                                        #
#                                                                            #
##############################################################################
data_3
_audit_creation_method     'SHELXL-2018/3'
_database_code_depnum_ccdc_archive     'CCDC 1844797'
_chemical_name_systematic
;\
1-[(3a<i>R</i>,5<i>R</i>,6<i>S</i>,6a<i>R</i>)-6-Benzyloxy-2,2-\
dimethyltetrahydrofuro[2,3-<i>d</i>][1,3]dioxol-5-yl]-2-(trityloxy)ethyl
methanesulfonate
;
_chemical_name_common
;
3-<i>O</i>-Benzyl-1,2-<i>O</i>-isopropylidene-5-<i>O</i>-methanesulfonyl-6-\
<i>O</i>-triphenylmethyl-\a-<i>D</i>-glucofuranose
;
_chemical_formula_moiety     'C36 H38 O8 S'
_chemical_formula_sum     'C36 H38 O8 S'
_chemical_formula_iupac     'C36 H38 O8 S'
_chemical_formula_weight     630.72
_chemical_melting_point     ?
_shelx_space_group_comment
;
The symmetry employed for this shelxl refinement is uniquely defined
by the following loop, which should always be used as a source of
symmetry information in preference to the above space-group names.
They are only intended as comments.
;
_space_group_crystal_system     orthorhombic
_space_group_name_H-M_alt     'P 21 21 21'
_space_group_name_Hall     'P 2ac 2ab'
loop_
    _space_group_symop_operation_xyz
    'x, y, z'
    '-x+1/2, -y, z+1/2'
    'x+1/2, -y+1/2, -z'
    '-x, y+1/2, -z+1/2'
_cell_length_a     10.0069(5)
_cell_length_b     10.1898(7)
_cell_length_c     32.0045(14)
_cell_angle_alpha     90
_cell_angle_beta     90
_cell_angle_gamma     90
_cell_volume     3263.4(3)
_cell_formula_units_Z     4
_cell_measurement_reflns_used     10052
_cell_measurement_theta_min     4.52
_cell_measurement_theta_max     70.00
_cell_measurement_temperature     190(2)
_exptl_crystal_description     block
_exptl_crystal_colour     colourless
_exptl_crystal_size_max     0.3
_exptl_crystal_size_mid     0.25
_exptl_crystal_size_min     0.2
_exptl_crystal_density_diffrn     1.284
_exptl_crystal_density_meas     ?
_exptl_crystal_density_method     ?
_exptl_crystal_F_000     1336
_exptl_absorpt_coefficient_mu     1.307
_exptl_absorpt_correction_type     multi-scan
_exptl_absorpt_process_details
;
(CrysAlis PRO; Rigaku OD, 2015)
;
_shelx_estimated_absorpt_T_min     ?
_shelx_estimated_absorpt_T_max     ?
_exptl_absorpt_correction_T_min     0.84034
_exptl_absorpt_correction_T_max     1.00000
_diffrn_ambient_temperature     190(2)
_diffrn_radiation_type     CuK\a
_diffrn_radiation_wavelength     1.54184
_diffrn_measurement_device_type     'Rigaku Xcalibur, Sapphire3, Gemini ultra'
_diffrn_measurement_method     '\w scans'
_diffrn_reflns_number     20834
_diffrn_reflns_av_R_equivalents     0.0682
_diffrn_reflns_theta_min     4.554
_diffrn_reflns_theta_max     67.987
_diffrn_reflns_theta_full     67.684
_diffrn_measured_fraction_theta_max     0.999
_diffrn_measured_fraction_theta_full     0.999
_diffrn_reflns_limit_h_min     -11
_diffrn_reflns_limit_h_max     12
_diffrn_reflns_limit_k_min     -12
_diffrn_reflns_limit_k_max     12
_diffrn_reflns_limit_l_min     -33
_diffrn_reflns_limit_l_max     38
_refine_special_details     ?
_reflns_number_total     5928
_reflns_number_gt     4263
_reflns_threshold_expression     'I > 2\s(I)'
_refine_ls_structure_factor_coef     Fsqd
_refine_ls_matrix_type     full
_refine_ls_R_factor_all     0.1368
_refine_ls_R_factor_gt     0.0943
_refine_ls_wR_factor_gt     0.2666
_refine_ls_wR_factor_ref     0.3507
_refine_ls_goodness_of_fit_ref     1.201
_refine_ls_restrained_S_all     1.201
_refine_ls_number_reflns     5928
_refine_ls_number_parameters     410
_refine_ls_number_restraints     0
_refine_ls_hydrogen_treatment     constr
_refine_ls_weighting_scheme     calc
_refine_ls_weighting_details
              'w=1/[\s^2^(Fo^2^)+(0.1748P)^2^+6.0087P] where P=(Fo^2^+2Fc^2^)/3'
_atom_sites_solution_hydrogens     geom
_atom_sites_solution_primary     direct
_atom_sites_solution_secondary     difmap
_refine_ls_shift/su_max     0.000
_refine_ls_shift/su_mean     0.000
_refine_diff_density_max     0.529
_refine_diff_density_min     -1.071
_refine_ls_extinction_method
;
(SHELXL-2018/3; Sheldrick 2015b)
;
_refine_ls_extinction_coef     0.0044(11)
_refine_ls_extinction_expression
                                  'Fc^*^=kFc[1+0.001xFc^2^\l^3^/sin(2\q)]^-1/4^'
_refine_ls_abs_structure_details
;
Flack <i>x</i> determined using 1367 quotients
[(<i>I</i>^+^)-(<i>I</i>^-^)]/[(<i>I</i>^+^)+(<i>I</i>^-^)]
(Parsons <i>et al.</i>,  2013)
;
_refine_ls_abs_structure_Flack     0.004(10)
loop_
    _atom_type_symbol
    _atom_type_description
    _atom_type_scat_dispersion_real
    _atom_type_scat_dispersion_imag
    _atom_type_scat_source
    'C' 'C' 0.0181 0.0091
                         'International Tables Vol C Tables 4.2.6.8 and 6.1.1.4'
    'H' 'H' 0.0000 0.0000
                         'International Tables Vol C Tables 4.2.6.8 and 6.1.1.4'
    'O' 'O' 0.0492 0.0322
                         'International Tables Vol C Tables 4.2.6.8 and 6.1.1.4'
    'S' 'S' 0.3331 0.5567
                         'International Tables Vol C Tables 4.2.6.8 and 6.1.1.4'
_computing_data_collection
;
CrysAlis PRO (Rigaku OD, 2015)
;
_computing_cell_refinement
;
CrysAlis PRO (Rigaku OD, 2015)
;
_computing_data_reduction
;
CrysAlis PRO (Rigaku OD, 2015)
;
_computing_structure_solution
;
<i>SHELXT2014/7</i> (Sheldrick, 2015a)
;
_computing_structure_refinement
;
<i>SHELXL2018/3</i> (Sheldrick, 2015b)
;
_computing_molecular_graphics
;
PLATON (Spek, 2009) and Mercury (Macrae <i>et al.</i>,  2008)
;
_computing_publication_material
;
<i>SHELXL2018/3</i> (Sheldrick, 2015b) and publCIF (Westrip,
2010)
;
loop_
    _atom_site_type_symbol
    _atom_site_label
    _atom_site_fract_x
    _atom_site_fract_y
    _atom_site_fract_z
    _atom_site_U_iso_or_equiv
    _atom_site_adp_type
    _atom_site_calc_flag
    _atom_site_occupancy
    _atom_site_disorder_assembly
    _atom_site_disorder_group
    S S1 0.5662(3) 0.7854(3) 0.46165(7) 0.0576(8) Uani d 1 . .
    O O1 0.5510(8) 0.6791(7) 0.31101(19) 0.0566(19) Uani d 1 . .
    O O2 0.6330(10) 0.7335(8) 0.2462(2) 0.067(2) Uani d 1 . .
    O O3 0.6539(9) 0.9404(8) 0.2696(2) 0.065(2) Uani d 1 . .
    O O4 0.4019(8) 0.8917(7) 0.3505(2) 0.0550(18) Uani d 1 . .
    O O5 0.7705(7) 0.5716(7) 0.3878(2) 0.0485(16) Uani d 1 . .
    O O6 0.6203(9) 0.7925(8) 0.4151(2) 0.063(2) Uani d 1 . .
    O O7 0.4808(9) 0.6727(8) 0.4660(2) 0.068(2) Uani d 1 . .
    O O8 0.5109(13) 0.9099(9) 0.4710(3) 0.094(4) Uani d 1 . .
    C C1 0.5280(14) 0.7491(10) 0.2743(3) 0.059(3) Uani d 1 . .
    H H1 0.440997 0.723237 0.261309 0.071 Uiso calc 1 . .
    C C2 0.5292(13) 0.8954(11) 0.2854(3) 0.058(3) Uani d 1 . .
    H H2 0.450815 0.944503 0.273966 0.069 Uiso calc 1 . .
    C C3 0.5350(13) 0.8960(11) 0.3333(3) 0.055(3) Uani d 1 . .
    H H3 0.587619 0.971936 0.344310 0.067 Uiso calc 1 . .
    C C4 0.6029(13) 0.7660(10) 0.3421(3) 0.053(3) Uani d 1 . .
    H H4 0.701972 0.774736 0.339075 0.064 Uiso calc 1 . .
    C C5 0.5684(13) 0.7023(10) 0.3837(3) 0.053(2) Uani d 1 . .
    H H5 0.468940 0.698638 0.386460 0.063 Uiso calc 1 . .
    C C6 0.6231(10) 0.5655(10) 0.3885(3) 0.047(2) Uani d 1 . .
    H H6A 0.592268 0.527018 0.415221 0.056 Uiso calc 1 . .
    H H6B 0.590666 0.509275 0.365389 0.056 Uiso calc 1 . .
    C C7 0.6830(14) 0.8585(12) 0.2349(3) 0.064(3) Uani d 1 . .
    C C8 0.8334(18) 0.850(2) 0.2300(6) 0.110(6) Uani d 1 . .
    H H8A 0.855493 0.777777 0.210871 0.166 Uiso calc 1 . .
    H H8B 0.874231 0.832793 0.257338 0.166 Uiso calc 1 . .
    H H8C 0.867575 0.932418 0.218739 0.166 Uiso calc 1 . .
    C C9 0.613(2) 0.9036(15) 0.1955(4) 0.094(5) Uani d 1 . .
    H H9A 0.641165 0.993113 0.188667 0.141 Uiso calc 1 . .
    H H9B 0.515871 0.902173 0.199947 0.141 Uiso calc 1 . .
    H H9C 0.635774 0.844726 0.172374 0.141 Uiso calc 1 . .
    C C10 0.3419(15) 1.0193(11) 0.3553(4) 0.065(3) Uani d 1 . .
    H H10A 0.332671 1.062316 0.327718 0.077 Uiso calc 1 . .
    H H10B 0.398722 1.075298 0.373260 0.077 Uiso calc 1 . .
    C C11 0.2042(14) 1.0014(11) 0.3753(3) 0.061(3) Uani d 1 . .
    C C12 0.1939(17) 1.0081(14) 0.4184(4) 0.073(4) Uani d 1 . .
    H H12 0.270576 1.021812 0.435373 0.088 Uiso calc 1 . .
    C C13 0.067(2) 0.9940(17) 0.4362(5) 0.103(6) Uani d 1 . .
    H H13 0.056333 0.998517 0.465700 0.123 Uiso calc 1 . .
    C C14 -0.043(2) 0.9736(17) 0.4108(7) 0.104(6) Uani d 1 . .
    H H14 -0.128897 0.965806 0.423079 0.125 Uiso calc 1 . .
    C C15 -0.0304(19) 0.9644(15) 0.3689(5) 0.091(5) Uani d 1 . .
    H H15 -0.106376 0.948442 0.351806 0.109 Uiso calc 1 . .
    C C16 0.0966(17) 0.9787(13) 0.3510(4) 0.078(4) Uani d 1 . .
    H H16 0.106929 0.972430 0.321586 0.093 Uiso calc 1 . .
    C C17 0.8331(11) 0.4437(10) 0.3839(3) 0.048(2) Uani d 1 . .
    C C18 0.8224(12) 0.3951(11) 0.3388(3) 0.054(3) Uani d 1 . .
    C C19 0.8348(13) 0.2635(11) 0.3285(3) 0.061(3) Uani d 1 . .
    H H19 0.844259 0.200026 0.350075 0.074 Uiso calc 1 . .
    C C20 0.8336(15) 0.2237(14) 0.2869(4) 0.073(3) Uani d 1 . .
    H H20 0.844730 0.133531 0.280225 0.088 Uiso calc 1 . .
    C C21 0.8166(15) 0.3136(14) 0.2555(3) 0.073(4) Uani d 1 . .
    H H21 0.812525 0.285769 0.227217 0.087 Uiso calc 1 . .
    C C22 0.8054(14) 0.4445(13) 0.2654(3) 0.065(3) Uani d 1 . .
    H H22 0.795842 0.507915 0.243796 0.078 Uiso calc 1 . .
    C C23 0.8081(12) 0.4834(13) 0.3065(3) 0.059(3) Uani d 1 . .
    H H23 0.799835 0.574119 0.312841 0.071 Uiso calc 1 . .
    C C24 0.9853(12) 0.4693(9) 0.3914(3) 0.049(2) Uani d 1 . .
    C C25 1.0686(12) 0.3622(10) 0.3967(3) 0.054(3) Uani d 1 . .
    H H25 1.033200 0.275944 0.394830 0.065 Uiso calc 1 . .
    C C26 1.2063(13) 0.3806(12) 0.4050(3) 0.061(3) Uani d 1 . .
    H H26 1.263470 0.307176 0.408860 0.073 Uiso calc 1 . .
    C C27 1.2568(14) 0.5071(14) 0.4073(4) 0.068(3) Uani d 1 . .
    H H27 1.348633 0.520765 0.413357 0.081 Uiso calc 1 . .
    C C28 1.1724(15) 0.6145(13) 0.4007(4) 0.074(3) Uani d 1 . .
    H H28 1.207834 0.701004 0.401258 0.089 Uiso calc 1 . .
    C C29 1.0347(13) 0.5951(12) 0.3931(4) 0.063(3) Uani d 1 . .
    H H29 0.976890 0.668086 0.389262 0.075 Uiso calc 1 . .
    C C30 0.7800(13) 0.3519(11) 0.4171(3) 0.056(3) Uani d 1 . .
    C C31 0.8290(14) 0.3567(11) 0.4578(3) 0.062(3) Uani d 1 . .
    H H31 0.899595 0.415396 0.464453 0.074 Uiso calc 1 . .
    C C32 0.7762(16) 0.2769(14) 0.4887(3) 0.073(4) Uani d 1 . .
    H H32 0.812262 0.281411 0.516140 0.088 Uiso calc 1 . .
    C C33 0.6711(16) 0.1897(14) 0.4807(4) 0.078(4) Uani d 1 . .
    H H33 0.636079 0.134670 0.501964 0.093 Uiso calc 1 . .
    C C34 0.6204(16) 0.1868(14) 0.4406(4) 0.075(4) Uani d 1 . .
    H H34 0.548702 0.128922 0.434386 0.090 Uiso calc 1 . .
    C C35 0.6703(13) 0.2649(11) 0.4096(3) 0.062(3) Uani d 1 . .
    H H35 0.631387 0.261348 0.382575 0.075 Uiso calc 1 . .
    C C36 0.7142(14) 0.763(2) 0.4884(5) 0.115(7) Uani d 1 . .
    H H36A 0.696895 0.766101 0.518575 0.173 Uiso calc 1 . .
    H H36B 0.777068 0.833003 0.480916 0.173 Uiso calc 1 . .
    H H36C 0.752616 0.677798 0.481073 0.173 Uiso calc 1 . .
loop_
    _atom_site_aniso_label
    _atom_site_aniso_U_11
    _atom_site_aniso_U_22
    _atom_site_aniso_U_33
    _atom_site_aniso_U_12
    _atom_site_aniso_U_13
    _atom_site_aniso_U_23
    S1 0.0813(18) 0.0600(15) 0.0316(11) -0.0056(14) 0.0007(12) -0.0015(10)
    O1 0.084(5) 0.053(4) 0.033(3) 0.001(4) 0.000(3) 0.001(3)
    O2 0.100(6) 0.057(4) 0.044(4) 0.005(4) 0.019(4) 0.002(3)
    O3 0.087(6) 0.060(4) 0.050(4) -0.006(4) 0.024(4) 0.004(3)
    O4 0.077(5) 0.047(4) 0.041(3) 0.004(4) 0.007(3) 0.002(3)
    O5 0.052(4) 0.052(4) 0.042(3) 0.004(3) -0.001(3) 0.001(3)
    O6 0.094(6) 0.063(4) 0.031(3) -0.007(4) 0.000(3) 0.003(3)
    O7 0.097(6) 0.061(4) 0.046(4) -0.024(4) 0.012(4) 0.002(3)
    O8 0.145(10) 0.067(5) 0.072(6) 0.009(6) 0.041(6) -0.010(4)
    C1 0.090(8) 0.055(6) 0.032(4) -0.001(6) -0.007(5) 0.002(4)
    C2 0.082(8) 0.063(6) 0.029(4) 0.000(6) 0.004(5) 0.006(4)
    C3 0.082(8) 0.052(6) 0.032(4) -0.002(6) 0.011(5) 0.000(4)
    C4 0.077(7) 0.052(6) 0.031(4) 0.003(5) -0.001(4) 0.005(4)
    C5 0.078(7) 0.048(5) 0.032(4) 0.015(5) -0.003(5) 0.002(4)
    C6 0.048(5) 0.057(6) 0.036(4) -0.002(4) 0.005(4) 0.006(4)
    C7 0.078(8) 0.069(7) 0.044(5) 0.006(6) 0.023(5) 0.005(5)
    C8 0.095(12) 0.132(15) 0.104(12) 0.016(12) 0.041(10) -0.009(11)
    C9 0.149(15) 0.087(10) 0.047(6) 0.030(10) 0.023(8) 0.012(6)
    C10 0.094(9) 0.045(6) 0.055(6) 0.003(6) 0.003(6) -0.004(5)
    C11 0.087(9) 0.051(6) 0.044(5) 0.010(6) 0.019(6) 0.000(5)
    C12 0.097(10) 0.071(8) 0.053(6) 0.012(7) 0.012(7) 0.003(6)
    C13 0.145(17) 0.094(11) 0.069(8) 0.038(12) 0.053(11) 0.025(8)
    C14 0.097(13) 0.088(11) 0.127(14) 0.010(10) 0.055(12) 0.030(10)
    C15 0.101(12) 0.070(9) 0.102(11) -0.003(8) 0.024(10) 0.008(8)
    C16 0.113(12) 0.068(8) 0.052(6) 0.019(8) -0.003(7) -0.004(6)
    C17 0.060(6) 0.049(5) 0.035(4) 0.003(5) -0.009(4) 0.004(4)
    C18 0.068(7) 0.060(6) 0.033(4) -0.007(5) -0.001(4) -0.001(4)
    C19 0.081(8) 0.058(7) 0.044(5) -0.007(6) -0.003(5) 0.001(5)
    C20 0.096(10) 0.069(7) 0.054(6) -0.005(7) -0.004(6) -0.020(6)
    C21 0.084(9) 0.095(10) 0.039(5) 0.001(8) -0.008(6) -0.011(6)
    C22 0.078(8) 0.079(8) 0.038(5) 0.019(7) -0.006(5) -0.002(5)
    C23 0.067(7) 0.070(7) 0.040(5) 0.008(6) 0.007(5) 0.003(5)
    C24 0.070(7) 0.045(5) 0.031(4) -0.005(5) 0.005(4) 0.006(4)
    C25 0.076(7) 0.048(5) 0.039(5) -0.005(5) -0.009(5) 0.005(4)
    C26 0.078(8) 0.069(7) 0.037(5) -0.001(6) -0.009(5) 0.003(5)
    C27 0.069(8) 0.082(8) 0.053(6) -0.009(7) -0.010(6) 0.002(6)
    C28 0.085(9) 0.060(7) 0.076(8) -0.011(7) -0.011(7) -0.002(6)
    C29 0.069(7) 0.057(6) 0.063(7) -0.007(6) -0.011(6) 0.000(5)
    C30 0.083(8) 0.049(6) 0.036(5) 0.003(5) 0.001(5) -0.002(4)
    C31 0.086(8) 0.059(6) 0.040(5) -0.005(6) -0.001(5) 0.004(5)
    C32 0.102(10) 0.083(8) 0.035(5) -0.010(8) 0.002(6) 0.004(5)
    C33 0.101(11) 0.084(9) 0.048(6) -0.022(8) 0.010(6) 0.008(6)
    C34 0.092(10) 0.076(8) 0.055(6) -0.011(7) -0.008(6) 0.011(6)
    C35 0.080(8) 0.058(6) 0.050(5) -0.016(6) -0.018(5) 0.010(5)
    C36 0.055(8) 0.22(2) 0.075(9) -0.033(11) -0.040(7) 0.051(12)
_geom_special_details
;
 All esds (except the esd in the dihedral angle between two l.s. planes)
 are estimated using the full covariance matrix.  The cell esds are taken
 into account individually in the estimation of esds in distances, angles
 and torsion angles; correlations between esds in cell parameters are only
 used when they are defined by crystal symmetry.  An approximate (isotropic)
 treatment of cell esds is used for estimating esds involving l.s. planes.
;
loop_
    _geom_bond_atom_site_label_1
    _geom_bond_atom_site_label_2
    _geom_bond_site_symmetry_2
    _geom_bond_distance
    _geom_bond_publ_flag
    S1 O8 . 1.416(10) ?
    S1 O7 . 1.438(8) ?
    S1 O6 . 1.587(7) ?
    S1 C36 . 1.726(12) ?
    O1 C1 . 1.394(11) ?
    O1 C4 . 1.429(12) ?
    O2 C1 . 1.392(14) ?
    O2 C7 . 1.415(14) ?
    O3 C7 . 1.419(13) ?
    O3 C2 . 1.423(14) ?
    O4 C10 . 1.441(13) ?
    O4 C3 . 1.441(14) ?
    O5 C17 . 1.452(12) ?
    O5 C6 . 1.477(12) ?
    O6 C5 . 1.457(12) ?
    C1 C2 . 1.533(16) ?
    C1 H1 . 1.0000 ?
    C2 C3 . 1.533(12) ?
    C2 H2 . 1.0000 ?
    C3 C4 . 1.515(15) ?
    C3 H3 . 1.0000 ?
    C4 C5 . 1.521(12) ?
    C4 H4 . 1.0000 ?
    C5 C6 . 1.506(14) ?
    C5 H5 . 1.0000 ?
    C6 H6A . 0.9900 ?
    C6 H6B . 0.9900 ?
    C7 C8 . 1.52(2) ?
    C7 C9 . 1.515(19) ?
    C8 H8A . 0.9800 ?
    C8 H8B . 0.9800 ?
    C8 H8C . 0.9800 ?
    C9 H9A . 0.9800 ?
    C9 H9B . 0.9800 ?
    C9 H9C . 0.9800 ?
    C10 C11 . 1.530(18) ?
    C10 H10A . 0.9900 ?
    C10 H10B . 0.9900 ?
    C11 C16 . 1.35(2) ?
    C11 C12 . 1.385(15) ?
    C12 C13 . 1.40(2) ?
    C12 H12 . 0.9500 ?
    C13 C14 . 1.38(3) ?
    C13 H13 . 0.9500 ?
    C14 C15 . 1.35(2) ?
    C14 H14 . 0.9500 ?
    C15 C16 . 1.40(2) ?
    C15 H15 . 0.9500 ?
    C16 H16 . 0.9500 ?
    C17 C30 . 1.512(14) ?
    C17 C18 . 1.528(13) ?
    C17 C24 . 1.564(16) ?
    C18 C23 . 1.378(15) ?
    C18 C19 . 1.386(16) ?
    C19 C20 . 1.393(15) ?
    C19 H19 . 0.9500 ?
    C20 C21 . 1.370(18) ?
    C20 H20 . 0.9500 ?
    C21 C22 . 1.375(18) ?
    C21 H21 . 0.9500 ?
    C22 C23 . 1.375(14) ?
    C22 H22 . 0.9500 ?
    C23 H23 . 0.9500 ?
    C24 C29 . 1.375(15) ?
    C24 C25 . 1.383(15) ?
    C25 C26 . 1.416(17) ?
    C25 H25 . 0.9500 ?
    C26 C27 . 1.386(18) ?
    C26 H26 . 0.9500 ?
    C27 C28 . 1.40(2) ?
    C27 H27 . 0.9500 ?
    C28 C29 . 1.413(19) ?
    C28 H28 . 0.9500 ?
    C29 H29 . 0.9500 ?
    C30 C31 . 1.394(15) ?
    C30 C35 . 1.431(16) ?
    C31 C32 . 1.386(16) ?
    C31 H31 . 0.9500 ?
    C32 C33 . 1.401(19) ?
    C32 H32 . 0.9500 ?
    C33 C34 . 1.379(17) ?
    C33 H33 . 0.9500 ?
    C34 C35 . 1.366(17) ?
    C34 H34 . 0.9500 ?
    C35 H35 . 0.9500 ?
    C36 H36A . 0.9800 ?
    C36 H36B . 0.9800 ?
    C36 H36C . 0.9800 ?
loop_
    _geom_angle_atom_site_label_1
    _geom_angle_atom_site_label_2
    _geom_angle_atom_site_label_3
    _geom_angle_site_symmetry_1
    _geom_angle_site_symmetry_3
    _geom_angle
    _geom_angle_publ_flag
    O8 S1 O7 . . 117.5(6) ?
    O8 S1 O6 . . 106.9(5) ?
    O7 S1 O6 . . 109.3(4) ?
    O8 S1 C36 . . 110.3(10) ?
    O7 S1 C36 . . 110.9(8) ?
    O6 S1 C36 . . 100.4(7) ?
    C1 O1 C4 . . 109.3(8) ?
    C1 O2 C7 . . 109.2(8) ?
    C7 O3 C2 . . 105.6(9) ?
    C10 O4 C3 . . 113.5(8) ?
    C17 O5 C6 . . 113.2(8) ?
    C5 O6 S1 . . 119.7(7) ?
    O2 C1 O1 . . 111.2(10) ?
    O2 C1 C2 . . 104.8(9) ?
    O1 C1 C2 . . 107.4(8) ?
    O2 C1 H1 . . 111.1 ?
    O1 C1 H1 . . 111.1 ?
    C2 C1 H1 . . 111.1 ?
    O3 C2 C3 . . 108.8(9) ?
    O3 C2 C1 . . 103.7(10) ?
    C3 C2 C1 . . 103.7(8) ?
    O3 C2 H2 . . 113.3 ?
    C3 C2 H2 . . 113.3 ?
    C1 C2 H2 . . 113.3 ?
    O4 C3 C4 . . 108.5(9) ?
    O4 C3 C2 . . 110.2(10) ?
    C4 C3 C2 . . 101.5(8) ?
    O4 C3 H3 . . 112.0 ?
    C4 C3 H3 . . 112.0 ?
    C2 C3 H3 . . 112.0 ?
    O1 C4 C3 . . 104.4(8) ?
    O1 C4 C5 . . 105.3(8) ?
    C3 C4 C5 . . 115.7(9) ?
    O1 C4 H4 . . 110.4 ?
    C3 C4 H4 . . 110.4 ?
    C5 C4 H4 . . 110.4 ?
    O6 C5 C6 . . 112.7(8) ?
    O6 C5 C4 . . 104.7(8) ?
    C6 C5 C4 . . 113.6(8) ?
    O6 C5 H5 . . 108.6 ?
    C6 C5 H5 . . 108.6 ?
    C4 C5 H5 . . 108.6 ?
    O5 C6 C5 . . 108.8(9) ?
    O5 C6 H6A . . 109.9 ?
    C5 C6 H6A . . 109.9 ?
    O5 C6 H6B . . 109.9 ?
    C5 C6 H6B . . 109.9 ?
    H6A C6 H6B . . 108.3 ?
    O2 C7 O3 . . 104.9(8) ?
    O2 C7 C8 . . 108.9(12) ?
    O3 C7 C8 . . 108.6(12) ?
    O2 C7 C9 . . 108.7(12) ?
    O3 C7 C9 . . 112.1(10) ?
    C8 C7 C9 . . 113.2(12) ?
    C7 C8 H8A . . 109.5 ?
    C7 C8 H8B . . 109.5 ?
    H8A C8 H8B . . 109.5 ?
    C7 C8 H8C . . 109.5 ?
    H8A C8 H8C . . 109.5 ?
    H8B C8 H8C . . 109.5 ?
    C7 C9 H9A . . 109.5 ?
    C7 C9 H9B . . 109.5 ?
    H9A C9 H9B . . 109.5 ?
    C7 C9 H9C . . 109.5 ?
    H9A C9 H9C . . 109.5 ?
    H9B C9 H9C . . 109.5 ?
    O4 C10 C11 . . 108.3(9) ?
    O4 C10 H10A . . 110.0 ?
    C11 C10 H10A . . 110.0 ?
    O4 C10 H10B . . 110.0 ?
    C11 C10 H10B . . 110.0 ?
    H10A C10 H10B . . 108.4 ?
    C16 C11 C12 . . 121.6(13) ?
    C16 C11 C10 . . 119.8(10) ?
    C12 C11 C10 . . 118.6(13) ?
    C11 C12 C13 . . 117.9(16) ?
    C11 C12 H12 . . 121.0 ?
    C13 C12 H12 . . 121.0 ?
    C14 C13 C12 . . 119.8(14) ?
    C14 C13 H13 . . 120.1 ?
    C12 C13 H13 . . 120.1 ?
    C15 C14 C13 . . 121.5(16) ?
    C15 C14 H14 . . 119.3 ?
    C13 C14 H14 . . 119.3 ?
    C14 C15 C16 . . 118.8(18) ?
    C14 C15 H15 . . 120.6 ?
    C16 C15 H15 . . 120.6 ?
    C11 C16 C15 . . 120.5(13) ?
    C11 C16 H16 . . 119.8 ?
    C15 C16 H16 . . 119.8 ?
    O5 C17 C30 . . 110.0(8) ?
    O5 C17 C18 . . 110.0(8) ?
    C30 C17 C18 . . 116.0(9) ?
    O5 C17 C24 . . 104.9(8) ?
    C30 C17 C24 . . 109.8(8) ?
    C18 C17 C24 . . 105.5(8) ?
    C23 C18 C19 . . 117.6(9) ?
    C23 C18 C17 . . 120.3(10) ?
    C19 C18 C17 . . 122.0(9) ?
    C18 C19 C20 . . 120.5(11) ?
    C18 C19 H19 . . 119.7 ?
    C20 C19 H19 . . 119.7 ?
    C21 C20 C19 . . 120.5(12) ?
    C21 C20 H20 . . 119.7 ?
    C19 C20 H20 . . 119.7 ?
    C20 C21 C22 . . 119.4(10) ?
    C20 C21 H21 . . 120.3 ?
    C22 C21 H21 . . 120.3 ?
    C23 C22 C21 . . 119.8(11) ?
    C23 C22 H22 . . 120.1 ?
    C21 C22 H22 . . 120.1 ?
    C22 C23 C18 . . 122.2(11) ?
    C22 C23 H23 . . 118.9 ?
    C18 C23 H23 . . 118.9 ?
    C29 C24 C25 . . 120.9(11) ?
    C29 C24 C17 . . 120.8(10) ?
    C25 C24 C17 . . 118.3(9) ?
    C24 C25 C26 . . 120.4(10) ?
    C24 C25 H25 . . 119.8 ?
    C26 C25 H25 . . 119.8 ?
    C27 C26 C25 . . 119.2(12) ?
    C27 C26 H26 . . 120.4 ?
    C25 C26 H26 . . 120.4 ?
    C26 C27 C28 . . 120.0(13) ?
    C26 C27 H27 . . 120.0 ?
    C28 C27 H27 . . 120.0 ?
    C27 C28 C29 . . 120.3(12) ?
    C27 C28 H28 . . 119.8 ?
    C29 C28 H28 . . 119.8 ?
    C24 C29 C28 . . 119.2(12) ?
    C24 C29 H29 . . 120.4 ?
    C28 C29 H29 . . 120.4 ?
    C31 C30 C35 . . 116.5(10) ?
    C31 C30 C17 . . 120.8(11) ?
    C35 C30 C17 . . 122.4(9) ?
    C32 C31 C30 . . 120.9(12) ?
    C32 C31 H31 . . 119.5 ?
    C30 C31 H31 . . 119.5 ?
    C31 C32 C33 . . 121.8(11) ?
    C31 C32 H32 . . 119.1 ?
    C33 C32 H32 . . 119.1 ?
    C34 C33 C32 . . 117.5(11) ?
    C34 C33 H33 . . 121.3 ?
    C32 C33 H33 . . 121.3 ?
    C35 C34 C33 . . 121.9(13) ?
    C35 C34 H34 . . 119.1 ?
    C33 C34 H34 . . 119.1 ?
    C34 C35 C30 . . 121.4(11) ?
    C34 C35 H35 . . 119.3 ?
    C30 C35 H35 . . 119.3 ?
    S1 C36 H36A . . 109.5 ?
    S1 C36 H36B . . 109.5 ?
    H36A C36 H36B . . 109.5 ?
    S1 C36 H36C . . 109.5 ?
    H36A C36 H36C . . 109.5 ?
    H36B C36 H36C . . 109.5 ?
loop_
    _geom_torsion_atom_site_label_1
    _geom_torsion_atom_site_label_2
    _geom_torsion_atom_site_label_3
    _geom_torsion_atom_site_label_4
    _geom_torsion_site_symmetry_1
    _geom_torsion_site_symmetry_2
    _geom_torsion_site_symmetry_3
    _geom_torsion_site_symmetry_4
    _geom_torsion
    _geom_torsion_publ_flag
    O8 S1 O6 C5 . . . . -121.0(9) ?
    O7 S1 O6 C5 . . . . 7.2(10) ?
    C36 S1 O6 C5 . . . . 123.9(11) ?
    C7 O2 C1 O1 . . . . -124.4(10) ?
    C7 O2 C1 C2 . . . . -8.6(12) ?
    C4 O1 C1 O2 . . . . 98.3(10) ?
    C4 O1 C1 C2 . . . . -15.9(13) ?
    C7 O3 C2 C3 . . . . 139.1(9) ?
    C7 O3 C2 C1 . . . . 29.2(10) ?
    O2 C1 C2 O3 . . . . -12.7(10) ?
    O1 C1 C2 O3 . . . . 105.7(10) ?
    O2 C1 C2 C3 . . . . -126.4(9) ?
    O1 C1 C2 C3 . . . . -7.9(14) ?
    C10 O4 C3 C4 . . . . 162.6(8) ?
    C10 O4 C3 C2 . . . . -87.1(11) ?
    O3 C2 C3 O4 . . . . 161.9(8) ?
    C1 C2 C3 O4 . . . . -88.1(11) ?
    O3 C2 C3 C4 . . . . -83.3(11) ?
    C1 C2 C3 C4 . . . . 26.6(12) ?
    C1 O1 C4 C3 . . . . 33.7(12) ?
    C1 O1 C4 C5 . . . . 156.0(9) ?
    O4 C3 C4 O1 . . . . 79.5(9) ?
    C2 C3 C4 O1 . . . . -36.6(11) ?
    O4 C3 C4 C5 . . . . -35.7(12) ?
    C2 C3 C4 C5 . . . . -151.8(10) ?
    S1 O6 C5 C6 . . . . -75.2(11) ?
    S1 O6 C5 C4 . . . . 160.9(8) ?
    O1 C4 C5 O6 . . . . -179.3(9) ?
    C3 C4 C5 O6 . . . . -64.6(12) ?
    O1 C4 C5 C6 . . . . 57.4(12) ?
    C3 C4 C5 C6 . . . . 172.1(9) ?
    C17 O5 C6 C5 . . . . -168.5(7) ?
    O6 C5 C6 O5 . . . . -55.3(11) ?
    C4 C5 C6 O5 . . . . 63.5(11) ?
    C1 O2 C7 O3 . . . . 27.1(13) ?
    C1 O2 C7 C8 . . . . 143.2(11) ?
    C1 O2 C7 C9 . . . . -93.0(11) ?
    C2 O3 C7 O2 . . . . -35.1(12) ?
    C2 O3 C7 C8 . . . . -151.5(12) ?
    C2 O3 C7 C9 . . . . 82.7(13) ?
    C3 O4 C10 C11 . . . . -177.7(9) ?
    O4 C10 C11 C16 . . . . -87.3(13) ?
    O4 C10 C11 C12 . . . . 92.2(13) ?
    C16 C11 C12 C13 . . . . -2(2) ?
    C10 C11 C12 C13 . . . . 178.8(12) ?
    C11 C12 C13 C14 . . . . 0(2) ?
    C12 C13 C14 C15 . . . . 1(3) ?
    C13 C14 C15 C16 . . . . -1(3) ?
    C12 C11 C16 C15 . . . . 2(2) ?
    C10 C11 C16 C15 . . . . -178.9(12) ?
    C14 C15 C16 C11 . . . . 0(2) ?
    C6 O5 C17 C30 . . . . -52.7(10) ?
    C6 O5 C17 C18 . . . . 76.3(10) ?
    C6 O5 C17 C24 . . . . -170.7(7) ?
    O5 C17 C18 C23 . . . . 24.5(15) ?
    C30 C17 C18 C23 . . . . 150.2(11) ?
    C24 C17 C18 C23 . . . . -88.1(12) ?
    O5 C17 C18 C19 . . . . -159.6(11) ?
    C30 C17 C18 C19 . . . . -33.9(16) ?
    C24 C17 C18 C19 . . . . 87.8(13) ?
    C23 C18 C19 C20 . . . . 0(2) ?
    C17 C18 C19 C20 . . . . -175.6(12) ?
    C18 C19 C20 C21 . . . . -2(2) ?
    C19 C20 C21 C22 . . . . 2(2) ?
    C20 C21 C22 C23 . . . . -2(2) ?
    C21 C22 C23 C18 . . . . 0(2) ?
    C19 C18 C23 C22 . . . . 0.3(19) ?
    C17 C18 C23 C22 . . . . 176.4(12) ?
    O5 C17 C24 C29 . . . . -10.1(12) ?
    C30 C17 C24 C29 . . . . -128.3(10) ?
    C18 C17 C24 C29 . . . . 106.0(11) ?
    O5 C17 C24 C25 . . . . 169.0(8) ?
    C30 C17 C24 C25 . . . . 50.9(11) ?
    C18 C17 C24 C25 . . . . -74.8(10) ?
    C29 C24 C25 C26 . . . . 1.3(15) ?
    C17 C24 C25 C26 . . . . -177.9(9) ?
    C24 C25 C26 C27 . . . . -0.5(15) ?
    C25 C26 C27 C28 . . . . -1.3(17) ?
    C26 C27 C28 C29 . . . . 2.3(19) ?
    C25 C24 C29 C28 . . . . -0.3(17) ?
    C17 C24 C29 C28 . . . . 178.9(10) ?
    C27 C28 C29 C24 . . . . -1.5(19) ?
    O5 C17 C30 C31 . . . . -80.3(13) ?
    C18 C17 C30 C31 . . . . 154.0(11) ?
    C24 C17 C30 C31 . . . . 34.7(14) ?
    O5 C17 C30 C35 . . . . 94.1(12) ?
    C18 C17 C30 C35 . . . . -31.6(16) ?
    C24 C17 C30 C35 . . . . -151.0(11) ?
    C35 C30 C31 C32 . . . . 2.3(19) ?
    C17 C30 C31 C32 . . . . 177.0(12) ?
    C30 C31 C32 C33 . . . . -1(2) ?
    C31 C32 C33 C34 . . . . -1(2) ?
    C32 C33 C34 C35 . . . . 0(2) ?
    C33 C34 C35 C30 . . . . 1(2) ?
    C31 C30 C35 C34 . . . . -2.6(19) ?
    C17 C30 C35 C34 . . . . -177.2(12) ?
loop_
    _geom_hbond_atom_site_label_D
    _geom_hbond_atom_site_label_H
    _geom_hbond_atom_site_label_A
    _geom_hbond_site_symmetry_A
    _geom_hbond_distance_DH
    _geom_hbond_distance_HA
    _geom_hbond_distance_DA
    _geom_hbond_angle_DHA
    C34 H34 O8 1_545 0.95 2.55 3.179(17) 124
    C25 H25 Cg3 1_645 0.95 2.99 3.830(12) 149
_shelx_hkl_file
;
   0   0  -3 23.2200 45.3004  18
   0   0   3 36.1564 72.5646   3
   0   0  -3 30.4219 59.9038  19
   0   0  -4 101883. 1245.99  19
   0   0   4 95761.4 1361.30   3
   0   0  -5 15.2395 35.5779   1
   0   0   5 19.2091 119.870   3
   0   0  -5-6.26710 71.1048  18
   0   0  -5 6.27785 96.1690  19
   0   0  -6 407350. 1670.12   1
   0   0   6 391491. 3389.81   3
   0   0  -7 90.1866 108.804  19
   0   0  -7 30.3449 44.2164   1
   0   0  -7 60.4704 96.2940  18
   0   0  -8 228264. 2661.33  19
   0   0  -8 219154. 1286.97   1
   0   0  -9 55.3002 95.6234  18
   0   0   9 111.428 117.349   4
   0   0  -9-6.56650 125.713  19
   0   0  -9 35.8876 36.2147   1
   0   0   9 104.458 121.238   9
   0   0 -10 22285.3 715.807  18
   0   0 -10 21711.7 1081.91   3
   0   0 -10 19207.0 888.594  19
   0   0  10 21360.7 688.806   4
   0   0 -11-15.6379 163.693  19
   0   0 -11-17.1074 98.3616  18
   0   0  11 35.7418 117.217   7
   0   0  11 87.6665 140.001   4
   0   0 -11 83.4693 120.651   3
   0   0  12 11905.4 581.959   4
   0   0 -12 10933.3 470.786  22
   0   0 -12 10168.7 535.504  18
   0   0  13 266.976 188.118   4
   0   0 -13 807.375 177.905  22
   0   0  14 263676. 3180.50   9
   0   0  14 273430. 2949.38   4
   0   0 -14 266436. 2479.03  22
   0   0 -15 448.303 169.723  22
   0   0  15 536.750 237.223   4
   0   0  16 189938. 2695.97   4
   0   0  16 182233. 2912.08   9
   0   0  17 56.2157 193.280   4
   0   0  18 3831.45 469.792   4
   0   0  19 69.3534 181.849   4
   0   0  20 3227.30 465.733   4
   0   0 -21 425.908 246.786  23
   0   0  21 37.7798 229.641   4
   0   0  22 401.319 247.302   4
   0   0 -22 195.760 249.139  23
   0   0  23-67.3368 223.826   4
   0   0 -23 94.5757 236.674  23
   0   0  24 357.357 306.360   4
   0   0 -24 108.504 238.977  23
   0   0 -25 680.043 347.013  23
   0   0  25 2271.55 483.265   4
   0   0 -26 65846.4 2053.32  23
   0   0  26 65507.0 1621.28  13
   0   0  26 63082.4 2242.28   4
   0   0  27-36.6485 216.391  13
   0   0 -27 64.9573 274.046  23
   0   0 -28 158.566 264.848  23
   0   0  28 13.7049 192.551  13
   0   0  29 47.3066 189.002  13
   0   0  30 534.750 237.759  13
   0   0  31-131.190 218.107  13
   0   0  32 38.7129 197.717  13
   0   0  33-37.7779 194.069  13
   0   0  34-71.1439 203.491  13
   0   0  35-14.0522 175.547  13
   0   0  36 299.682 191.283  13
   0   0  37 66.2426 143.085  13
   0   0  38 7201.40 407.736  13
   0   0  39 105.192 109.440  13
   0  -1   0 51.9232 81.4961  18
   0   1   1 97183.3 1220.01   2
   0  -1   1 94701.5 1019.19  18
   0   1   2 25942.1 689.516   2
   0  -1   2 22326.3 448.870  18
   0  -1   2 31471.4 640.893   1
   0  -1  -2 21210.9 636.027  18
   0   1  -2 29823.6 478.018  19
   0  -1  -2 25753.9 445.741  19
   0   1   3 321.627 140.469   2
   0   1  -3 4.12238 43.0964  18
   0   1  -3 135.109 76.3524  19
   0  -1  -3 35.8290 109.385  18
   0  -1   3 169.603 85.9610   1
   0  -1   3 130.614 48.4071  18
   0  -1  -3 140.371 73.3469  19
   0  -1   3 227.283 107.985   3
   0   1  -4 3096.01 230.964  19
   0  -1  -4 3443.77 241.175  19
   0  -1   4 3621.45 203.126   1
   0  -1   4 3044.85 265.426   3
   0  -1  -4 3592.70 286.430   1
   0  -1  -5 33.2523 117.985  18
   0   1  -5 103.669 123.047   3
   0   1  -5 33.9018 93.5507  19
   0  -1   5 84.5409 105.224   3
   0  -1  -5 386.465 117.094  19
   0  -1   5 99.7097 57.5179   1
   0  -1  -6 45110.2 1032.98   1
   0  -1  -6 38251.4 947.524  19
   0  -1  -6 43439.8 1120.49  18
   0   1  -6 41369.4 992.367  19
   0  -1   6 36636.3 1050.75   3
   0   1  -6 41234.0 1121.54   3
   0  -1   7 71181.0 1575.99   3
   0   1  -7 68147.0 1366.94  19
   0  -1  -7 70211.9 1391.27  19
   0   1  -8 500348. 4613.22   3
   0  -1  -8 502810. 3684.58   1
   0  -1  -8 497116. 4033.44  18
   0  -1   8 463805. 4323.83   3
   0   1  -8 507943. 4001.44  19
   0  -1   8 489404. 3136.82   9
   0  -1  -8 458148. 3808.95  19
   0  -1  -9 13103.2 603.545   1
   0  -1   9 11986.1 535.858   9
   0   1  -9 12400.3 759.417   3
   0  -1  -9 12501.6 677.394  19
   0   1  -9 14155.6 729.742  19
   0  -1  -9 12379.7 675.943  18
   0  -1   9 11587.9 741.107   3
   0  -1 -10 1941.69 305.296  19
   0  -1 -10 1808.75 320.006   3
   0  -1 -10 1286.29 295.598  18
   0  -1  10 1812.13 261.856   9
   0  -1 -10 2040.09 246.832   1
   0   1 -10 1920.25 301.502  19
   0   1  10 2107.78 230.890   4
   0   1 -10 1965.41 213.605  22
   0  -1  10 1687.74 329.973   3
   0   1 -10 1606.20 322.702   3
   0  -1  10 2030.51 247.772   4
   0  -1  11 36403.0 1447.09   3
   0   1 -11 37642.8 1498.49   3
   0  -1  11 37697.1 1016.25   4
   0   1  11 39227.9 940.546   4
   0   1 -11 35340.7 840.854  22
   0  -1 -11 37085.6 1523.33   3
   0  -1 -11 40762.8 1349.76  19
   0  -1 -11 40389.0 1337.00  18
   0  -1 -11 38782.3 1072.05   1
   0   1  11 36285.7 894.517   7
   0   1 -11 39696.5 1344.56  19
   0   1  12 577829. 3699.07   7
   0  -1  12 588822. 4170.36   4
   0  -1 -12 571879. 5090.06  18
   0   1 -12 581466. 3486.83  22
   0   1  12 564682. 3797.55   4
   0   1 -13 96904.2 1495.09  22
   0  -1  13 95658.2 1779.44   4
   0  -1  13 98114.9 1849.53   9
   0   1  13 100555. 1673.42   4
   0   1  13 96516.5 1594.69   7
   0  -1  14 21787.4 930.320   9
   0  -1  14 19706.1 849.232   4
   0   1  14 19787.1 767.948   7
   0   1  14 20053.0 802.042   4
   0   1 -14 19422.5 704.372  22
   0   1  15 28492.8 965.941   7
   0   1 -15 30951.7 909.564  22
   0  -1  15 29914.3 1087.75   4
   0   1  15 29603.1 1005.05   4
   0  -1  15 30178.6 1153.63   9
   0   1 -16 159434. 2115.45  22
   0  -1  16 160705. 2594.49   4
   0  -1  16 161360. 2727.66   9
   0   1  17 38831.4 1258.72   4
   0   1 -17 36711.9 1215.48  23
   0  -1  17 35950.5 1358.81   9
   0  -1  17 37550.5 1318.39   4
   0  -1  18 1347.35 336.695   4
   0   1  18 1042.50 280.541   4
   0  -1  18 1451.04 357.885   9
   0   1 -18 1134.46 292.178  23
   0  -1  19 115.963 232.694   4
   0   1 -19 187.421 230.594  23
   0  -1  19 370.955 281.671   9
   0   1  19 263.412 219.363   4
   0  -1  20 588.343 349.364   9
   0   1  20 849.436 287.708   4
   0   1 -20 644.781 290.497  23
   0  -1  20 995.813 340.528   4
   0  -1  21 3573.08 524.380   4
   0   1  21 3986.12 517.129   4
   0  -1  21 3797.79 617.246   9
   0   1 -21 3131.72 475.817  23
   0   1 -22 31632.0 1349.37  23
   0  -1  22 33531.6 1496.32   4
   0  -1 -22 31689.5 1261.12  23
   0  -1  23 4214.37 627.074   4
   0   1 -23 3539.96 532.018  23
   0  -1 -23 3792.36 492.047  23
   0   1 -24 12568.5 918.553  23
   0  -1  24 12993.3 1016.47   4
   0   1 -25 10490.9 872.664  23
   0  -1  25 10625.5 961.917   4
   0   1  26 1259.41 296.404  13
   0   1 -26 583.618 380.025  23
   0  -1  26 1609.90 505.766   4
   0  -1  26 1208.24 298.055  13
   0  -1  27 75006.4 1792.38  13
   0   1 -27 70020.8 2213.28  23
   0   1  27 74947.7 1761.41  13
   0  -1  27 73473.5 2514.00   4
   0   1 -28 694.050 373.150  23
   0  -1  28 810.990 397.863   4
   0  -1  28 710.086 250.719  13
   0   1  28 772.072 258.433  13
   0  -1  29 810.237 258.383  13
   0   1  29 850.429 250.340  13
   0  -1  30 982.642 288.269  13
   0   1  30 1257.33 290.963  13
   0   1  31 6153.89 527.602  13
   0  -1  31 5909.42 531.170  13
   0  -1  32 2123.15 357.869  13
   0   1  32 2610.81 371.469  13
   0  -1  33-28.0412 202.104  13
   0   1  33 30.4823 191.361  13
   0  -1  34 2491.43 357.000  13
   0   1  34 2838.36 372.156  13
   0   1  35 214.181 194.590  13
   0  -1  35 384.571 215.343  13
   0  -1  36 654.778 207.848  13
   0   1  36 582.365 208.172  13
   0  -1  37 672.603 189.547  13
   0   1  37 610.615 184.635  13
   0  -1  38 2864.91 276.107  13
   0  -2   0 8181.67 529.902  18
   0   2   0 7958.46 500.623   2
   0   2   1 500380. 3851.51   2
   0  -2   1 322182. 2831.06  18
   0  -2   1 344816. 3246.46   1
   0  -2  -1 449260. 3651.75  18
   0  -2  -2 38069.1 518.205  19
   0  -2   2 38839.5 956.239  18
   0   2  -2 39474.4 499.514  19
   0  -2   2 40329.5 1105.08   1
   0  -2   3 38948.3 1098.40   1
   0   2   3 38032.8 1146.78   2
   0   2  -3 34967.0 606.470  19
   0  -2  -3 36280.3 1159.39  18
   0  -2  -3 34807.2 614.051  19
   0  -2  -4 999999. 6218.12  18
   0  -2  -4 989724. 3785.06  19
   0  -2   4 665934. 4855.24   3
   0  -2   4 854784. 4806.41   1
   0   2   4 901812. 5840.91   2
   0   2  -4 889124. 3593.12  19
   0  -2   5 51890.8 868.252  18
   0  -2  -5 57555.1 1037.42  19
   0  -2   5 52018.2 1241.13   3
   0  -2  -5 26956.6 1070.02   1
   0   2   5 53889.0 1528.52   2
   0   2  -5 51221.0 989.544  19
   0  -2  -5 21287.1 955.999  18
   0  -2   5 50425.2 1212.12   1
   0  -2  -6 33119.4 1209.03  18
   0  -2   6 30474.3 860.840   1
   0  -2  -6 30264.2 1204.07   1
   0   2   6 29979.6 831.170   8
   0  -2  -6 30845.5 846.216  19
   0   2  -6 31094.1 736.118  23
   0  -2   6 29886.3 998.735   3
   0   2  -7 6898.18 363.402  22
   0   2  -7 6344.89 366.401  23
   0  -2  -7 5836.01 544.166   2
   0   2  -7 6383.05 433.170  19
   0  -2  -7 6503.98 572.496  18
   0  -2   7 5557.41 472.001   3
   0  -2  -7 6617.89 552.155   1
   0  -2   7 7226.07 400.114   1
   0  -2   7 5937.96 395.369   9
   0  -2  -7 5692.07 402.486  19
   0  -2  -8 10276.8 684.226   1
   0  -2   8 8751.22 619.601   3
   0  -2  -8 9569.43 559.025  19
   0   2  -8 10000.3 571.321  19
   0  -2  -8 9905.28 707.837  18
   0  -2   8 7426.68 458.221   9
   0   2  -8 10060.2 481.417  23
   0  -2   8 9444.56 417.038   1
   0  -2   8 10343.9 516.106   4
   0  -2  -8 9079.33 709.122   2
   0   2  -8 10400.5 456.780  22
   0  -2   9 41800.5 1054.62   4
   0  -2  -9 38528.9 1489.40   3
   0  -2  -9 37204.9 1157.18  19
   0  -2   9 39685.6 1022.37   9
   0  -2   9 38420.6 1362.61   3
   0  -2   9 39699.0 749.633   1
   0   2   9 36526.1 868.577   7
   0   2  -9 38301.2 892.082  22
   0  -2  -9 37882.2 1370.73   1
   0  -2  -9 31584.9 1324.01  18
   0  -2  -9 40035.1 1553.41   2
   0   2  -9 34156.5 1114.29  19
   0  -2  10 36654.7 1034.09   4
   0  -2  10 27799.9 1219.57   3
   0  -2 -10 33543.1 1162.23  19
   0   2  10 28805.5 794.837   7
   0  -2 -10 30687.1 1201.30   1
   0   2 -10 36097.5 1210.96  19
   0   2  10 27823.1 774.758   4
   0   2 -10 31085.1 830.530  22
   0  -2 -10 36721.4 1447.52  18
   0  -2  10 30575.1 933.921   9
   0   2  11 92910.6 1479.81   7
   0  -2 -11 72011.3 1799.95  19
   0   2 -11 93024.9 1486.43  22
   0  -2  11 96599.8 1755.31   4
   0  -2 -11 108098. 2562.02  18
   0   2  11 86386.6 1429.89   4
   0   2 -11 94523.0 2067.08  19
   0  -2 -11 93171.7 2146.04   1
   0  -2  11 68938.3 1471.33   9
   0  -2  11 96223.2 2403.49   3
   0   2  12 26336.8 817.052   7
   0   2 -12 25953.3 813.998  22
   0  -2 -12 24343.9 1111.87   1
   0  -2  12 27277.4 986.051   4
   0   2  12 25071.5 803.153   4
   0  -2  12 24938.8 930.977   9
   0  -2  13 14055.3 739.831   4
   0  -2  13 13690.1 731.220   9
   0   2  13 12815.6 625.221   4
   0   2 -13 12700.9 662.250  23
   0   2  13 12954.1 609.847   7
   0   2 -13 13406.6 613.436  22
   0   2 -14 40056.9 1197.01  23
   0  -2  14 42608.2 1315.96   4
   0   2  14 39682.5 1103.14   4
   0  -2  14 40242.7 1294.16   9
   0   2 -14 39597.4 1062.08  22
   0   2 -15 94200.8 1880.46  23
   0   2 -15 89239.8 1654.24  22
   0  -2  15 95380.7 2076.75   9
   0  -2  15 97695.9 2054.56   4
   0   2  15 91798.0 1757.43   4
   0   2 -16 15730.5 717.783  22
   0  -2  16 16381.7 894.124   4
   0   2 -16 15322.0 813.943  23
   0  -2  16 15891.6 909.381   9
   0   2 -17 29625.2 1153.15  23
   0   2 -17 29358.5 1000.91  22
   0  -2  17 29824.9 1237.35   4
   0  -2  17 28601.8 1250.88   9
   0  -2  18 5694.66 615.000   9
   0  -2  18 5629.03 597.176   4
   0   2 -18 5452.08 550.057  23
   0  -2  19 20433.9 1098.26   4
   0  -2  19 19812.8 1119.07   9
   0   2 -19 19083.2 1002.86  23
   0   2 -20 54.3455 244.292  23
   0  -2  20 794.444 328.253   9
   0  -2  20 41.1926 268.864   4
   0   2 -21 16211.5 983.140  23
   0  -2  21 17865.3 1148.64   9
   0  -2  21 16869.4 1083.51   4
   0  -2  22 4540.85 621.060   4
   0  -2  22 4072.92 611.588   9
   0   2 -22 4339.87 575.163  23
   0  -2  23 1613.63 477.644   9
   0  -2  23 732.479 358.039   4
   0   2 -23 559.427 324.972  23
   0  -2  24 38418.4 1745.07   4
   0  -2  24 38901.6 1845.67   9
   0   2 -24 36973.9 1586.37  23
   0   2 -25 2773.76 542.753  23
   0  -2  25 3039.64 570.382   4
   0   2 -26 763.404 345.733  23
   0  -2  26 741.605 265.065  13
   0   2  26 754.343 258.463  13
   0  -2  26 552.426 338.616   4
   0   2  26 581.855 212.869  12
   0   2 -27 14213.0 1050.70  23
   0  -2  27 14384.2 1167.90   4
   0   2  27 14296.5 786.597  13
   0  -2  27 14202.4 802.078  13
   0   2  27 11996.9 705.299  12
   0   2  28 2313.52 362.155  13
   0   2  28 1988.02 321.515  12
   0  -2  28 1924.20 361.508  13
   0  -2  29 1527.98 315.498  13
   0   2  29 1444.64 274.015  12
   0   2  29 1730.19 321.520  13
   0   2  30 420.716 187.748  12
   0   2  30 637.738 255.821  13
   0  -2  30 436.014 243.112  13
   0  -2  31 4576.04 479.583  13
   0   2  31 3504.70 388.074  12
   0   2  31 4693.08 469.283  13
   0   2  32 3175.72 400.045  13
   0  -2  32 2817.40 392.508  13
   0   2  33 943.944 261.631  13
   0  -2  33 945.503 270.949  13
   0   2  34 4356.97 413.693  13
   0  -2  34 4275.92 426.570  13
   0  -2  35 1018.78 251.510  13
   0   2  35 1181.52 252.810  13
   0  -2  36 2007.15 278.623  13
   0  -2  37 113.030 140.710  13
   0  -2  38 4240.96 307.032  13
   0   3   0 143.940 180.412   2
   0   3   0-22.3983 169.132   8
   0  -3   0-22.6265 134.950   1
   0  -3   0 37.5918 165.153  18
   0   3   0-25.4080 140.248  22
   0   3  -1 7123.30 434.784   8
   0   3   1 6888.20 428.856  22
   0   3  -1 5755.02 393.528  22
   0   3  -1 6665.30 577.783   2
   0   3   1 6565.92 566.351   2
   0  -3   1 6343.39 593.072   1
   0  -3   1 6684.11 561.393  18
   0   3   1 7281.81 445.596   8
   0  -3   2 152510. 2941.34   1
   0   3   2 175768. 2899.83   2
   0  -3  -2 76162.1 2475.37  18
   0   3   2 176902. 2054.74   8
   0  -3   2 64213.7 1733.12  18
   0   3  -3 29107.2 816.016  22
   0  -3   3 16234.1 778.796  18
   0  -3  -3 27532.6 1239.49  18
   0  -3   3 24212.1 680.611  20
   0   3   3 28761.3 1205.11   2
   0  -3   3 25431.0 1100.67   1
   0  -3  -3 16734.4 997.780   1
   0   3   3 27340.7 836.920   8
   0   3  -3 28835.5 477.723  19
   0  -3   4 511.609 192.454  18
   0   3  -4 591.592 153.486  23
   0  -3  -4 665.162 274.297  18
   0  -3   4 764.260 169.659  21
   0  -3   4 592.139 219.311   1
   0  -3  -4 429.592 189.334   2
   0   3   4 541.402 177.655   8
   0   3   4 444.187 195.560   2
   0  -3  -4 639.956 191.116   1
   0   3  -4 798.641 119.743  19
   0  -3   4 821.804 175.641  20
   0   3  -4 626.481 174.546  22
   0   3   4 810.997 229.356   7
   0  -3  -4 700.593 113.984  19
   0   3   5 10433.0 785.836   2
   0  -3  -5 10914.1 811.253  18
   0   3  -5 9787.70 489.487  22
   0  -3  -5 12137.2 826.443   2
   0  -3   5 8666.51 454.831  20
   0  -3  -5 11108.1 827.512   1
   0  -3   5 9142.54 452.572  21
   0   3  -5 9293.96 405.435  19
   0   3  -5 8596.28 426.430  23
   0  -3   5 7199.94 464.993  18
   0  -3   5 9781.70 661.102   1
   0  -3   5 6885.57 558.292   3
   0  -3  -5 9469.68 426.429  19
   0   3   5 9777.14 535.702   7
   0  -3  -6 14865.3 584.108  19
   0  -3  -6 17105.7 1026.09   1
   0  -3  -6 14887.4 935.009   2
   0   3  -6 13337.4 551.849  23
   0  -3   6 14117.9 595.687  20
   0   3   6 14922.6 613.239   7
   0  -3   6 13626.0 764.926   1
   0  -3   6 13157.7 533.588  21
   0  -3   6 13664.9 778.058   3
   0   3   6 14819.9 987.508   2
   0   3  -6 14656.2 601.174  22
   0   3  -6 14935.4 570.940  19
   0  -3   6 13606.5 596.666  18
   0  -3  -7 18166.5 1156.72   1
   0   3  -7 20076.6 689.759  23
   0  -3  -7 18214.2 705.199  19
   0   3   7 18826.3 677.285   7
   0  -3   7 17898.7 616.280  21
   0   3  -7 19483.0 706.075  22
   0  -3   7 18531.0 906.864   3
   0  -3   7 21553.5 926.217   1
   0   3  -7 19286.7 714.862  19
   0  -3   8 10796.3 622.939   4
   0   3  -8 11070.8 546.084  22
   0   3  -8 10930.7 587.174  19
   0   3  -8 11507.8 554.163  23
   0  -3   8 11049.3 655.504   1
   0  -3  -8 9895.07 565.252  19
   0  -3  -8 10885.5 849.548   1
   0  -3   8 9633.39 456.279  21
   0   3   8 10770.7 524.640   7
   0  -3   8 11297.6 734.160   3
   0   3  -9 32081.1 1070.58  19
   0   3  -9 34607.1 968.047  22
   0  -3  -9 34402.9 1120.25  19
   0   3   9 36021.2 976.716   7
   0  -3   9 38484.8 1117.42   4
   0   3  -9 36600.4 1010.78  23
   0  -3   9 33151.9 1322.51   3
   0   3 -10 185.204 151.324  22
   0   3 -10 174.076 143.932  19
   0  -3  10 133.661 201.102   3
   0  -3 -10 374.210 174.844  19
   0  -3  10 159.441 193.965   4
   0   3  10 158.419 140.749   7
   0  -3  10 198.785 174.183   9
   0   3 -10 166.291 186.320  23
   0   3 -11 2247.43 337.753  19
   0   3 -11 3663.57 356.923  22
   0  -3  11 3788.52 417.121   9
   0  -3 -11 2794.73 378.582  19
   0  -3  11 3893.65 420.349   4
   0  -3  11 2933.65 456.945   3
   0   3  11 4143.78 364.476   7
   0   3 -11 3531.82 370.907  23
   0   3  12 5179.52 412.017   7
   0   3 -12 7753.16 571.408  23
   0  -3  12 5026.07 474.367   9
   0  -3  12 4731.62 476.236   4
   0   3 -12 9029.41 550.539  22
   0   3 -13 10533.5 602.372  22
   0  -3  13 11414.7 713.814   4
   0   3 -13 10602.7 639.968  23
   0  -3  13 10633.6 697.721   9
   0   3 -14 3613.73 423.598  23
   0  -3  14 3455.31 440.213   9
   0  -3  14 3797.45 476.137   4
   0   3 -14 3990.80 399.408  22
   0   3 -15 83.8058 144.642  22
   0  -3  15 28.7695 196.521   4
   0   3 -15 80.1877 206.025  23
   0  -3  15 128.121 216.241   9
   0  -3  16 1203.75 314.244   9
   0   3 -16 1107.04 316.337  23
   0  -3  16 1687.88 373.481   4
   0   3 -16 1126.16 256.934  22
   0  -3  17 2014.55 407.804   4
   0   3 -17 1891.20 377.804  23
   0   3 -17 1905.70 319.324  22
   0  -3  17 2031.82 427.362   9
   0  -3  18 17125.4 1037.24   4
   0   3 -18 17299.3 967.193  23
   0  -3  18 17144.4 1047.86   9
   0  -3  19 5858.00 653.295   4
   0  -3  19 6536.56 711.337   9
   0   3 -19 4865.19 578.707  23
   0  -3  20 22406.5 1280.91   9
   0   3 -20 21120.1 1128.06  23
   0  -3  20 20582.6 1204.76   4
   0  -3  21 11803.5 977.166   9
   0   3 -21 10959.4 848.949  23
   0  -3  21 10767.4 916.013   4
   0   3 -22 1567.16 384.363  23
   0  -3  22 1916.40 451.613   4
   0  -3  22 2052.42 472.240   9
   0  -3  23 5178.91 722.456   9
   0   3 -23 5111.61 644.264  23
   0  -3  23 4936.02 676.780   4
   0  -3  24 228.643 292.129   4
   0   3 -24 178.011 296.045  23
   0  -3  24 265.372 288.321   9
   0  -3  25 32368.5 1759.36   9
   0   3  25 31462.8 1124.96  13
   0  -3  25 31896.0 1191.36  13
   0  -3  25 33311.1 1730.62   4
   0   3 -25 31733.0 1543.59  23
   0   3  25 30295.9 1215.73  16
   0   3  25 29002.3 1088.89  12
   0  -3  26-133.980 199.391  13
   0   3  26-27.3968 190.089  13
   0  -3  26 145.229 323.642   4
   0   3 -26-29.6755 295.835  23
   0   3  26 14.3538 168.919  12
   0  -3  27 6378.04 571.251  13
   0   3  27 6703.29 551.699  13
   0   3  27 6204.27 530.110  12
   0   3  28 194.047 196.728  13
   0   3  28 122.539 165.366  12
   0  -3  28 5.31530 214.762  13
   0   3  29 1952.82 329.593  13
   0   3  29 1608.86 326.276  12
   0  -3  29 1869.61 352.842  13
   0   3  30 649.938 257.128  13
   0  -3  30 616.158 269.900  13
   0   3  31 9067.14 615.430  13
   0  -3  31 8800.05 629.189  13
   0  -3  32-23.2598 209.405  13
   0   3  32 10.3536 191.115  13
   0  -3  33 1965.40 326.205  13
   0  -3  34-18.9282 182.142  13
   0  -3  35 333.520 186.709  13
   0  -3  36 91.6760 154.858  13
   0  -3  37 2057.19 239.630  13
   0  -4   0 131670. 1610.83  20
   0   4   0 119665. 1459.49  23
   0  -4  -1 71460.3 1156.29  20
   0  -4   1 67775.9 1201.81  20
   0   4  -1 71499.8 1152.05  23
   0  -4   1 77961.7 2164.06  18
   0   4  -1 55966.6 1370.31   8
   0   4   1 55830.8 1360.97   8
   0   4  -2 2662.28 261.433  23
   0  -4   2 2876.14 281.440  20
   0   4  -2 2945.30 356.051   8
   0  -4  -2 2256.04 216.506  20
   0   4   2 2035.65 305.791   8
   0   4  -3 72460.1 1246.21  23
   0   4  -3 71309.8 1544.47   8
   0  -4   3 68239.9 1462.14  21
   0  -4   4 464.411 191.903  21
   0  -4   4 557.545 219.558  18
   0   4   4 162.277 233.532   7
   0  -4   4 343.407 199.737   1
   0  -4   4 463.090 162.501  20
   0   4  -4 534.250 165.563  23
   0   4   4 576.729 233.808   8
   0   4   5 1716.81 329.826   7
   0   4  -5 1991.01 291.822  22
   0  -4   5 1855.86 272.618  21
   0   4  -5 1961.71 262.818  23
   0  -4   5 1890.79 267.823  20
   0  -4   5 1826.82 348.372   1
   0   4   5 2084.29 332.096   8
   0   4   6 7545.06 575.029   8
   0  -4   6 8305.38 519.495  20
   0   4  -6 8533.94 545.055  22
   0  -4   6 8153.84 516.086  21
   0   4   6 8502.24 572.417   7
   0   4  -6 8299.46 476.887  23
   0  -4   6 7056.44 689.423   1
   0   4  -7 45319.7 1234.31  22
   0   4   7 47463.6 1241.89   7
   0   4  -7 44641.9 1129.15  23
   0   4   7 42167.4 1323.60   8
   0  -4   7 45316.3 1164.52  21
   0   4  -8 5501.30 461.634  22
   0  -4   8 5813.92 436.256  21
   0   4   8 5636.45 524.657   8
   0  -4   8 4116.16 499.791   4
   0   4  -8 5906.99 447.338  23
   0   4   8 6176.99 462.116   7
   0  -4   9 11492.2 684.925   4
   0   4  -9 12297.7 683.561  22
   0   4  -9 11006.2 618.555  23
   0   4   9 12360.6 647.880   7
   0   4  10 5812.00 459.953   7
   0   4 -10 4575.92 447.050  22
   0  -4  10 4880.60 510.994   4
   0   4 -10 5457.57 461.758  23
   0  -4  10 6283.51 543.814   9
   0  -4  11 9328.36 673.152   9
   0   4  11 9868.32 598.472   7
   0  -4  11 9038.18 674.964   4
   0   4 -11 9229.80 618.734  22
   0   4 -11 9294.57 615.257  23
   0  -4  12 3510.60 449.283   4
   0   4 -12 2891.48 381.436  23
   0  -4  12 3036.39 437.330   9
   0   4 -12 2969.80 389.235  22
   0   4 -13 14009.0 783.336  23
   0  -4  13 15281.3 892.897   4
   0   4 -13 14101.6 781.779  22
   0  -4  13 13902.1 847.663   9
   0  -4  14 8849.19 702.811   9
   0   4 -14 7717.90 626.474  23
   0   4 -14 8145.95 614.727  22
   0  -4  14 8127.04 696.545   4
   0   4 -15 149.076 168.261  22
   0   4 -15 159.631 236.017  23
   0  -4  15 279.358 259.546   9
   0  -4  15 123.251 229.320   4
   0   4 -16 12562.3 827.490  23
   0  -4  16 13264.5 915.316   9
   0  -4  16 13220.3 909.978   4
   0   4 -16 13052.5 795.052  22
   0  -4  17 11534.3 887.706   9
   0   4 -17 10777.5 745.357  22
   0  -4  17 11625.1 887.650   4
   0   4 -17 11202.9 813.892  23
   0   4 -18 9120.36 749.641  23
   0  -4  18 9782.41 835.172   4
   0  -4  18 10088.2 855.911   9
   0   4 -18 9456.41 715.314  22
   0  -4  19 9041.65 831.010   4
   0  -4  19 9652.05 863.211   9
   0   4 -19 8493.94 751.217  23
   0  -4  20 2330.05 482.926   4
   0   4 -20 2548.06 469.453  23
   0  -4  20 2088.09 481.614   9
   0  -4  21 3626.95 570.662   4
   0  -4  21 3842.27 599.914   9
   0   4 -21 3332.96 557.108  23
   0  -4  22 2213.00 508.233   4
   0   4 -22 2296.98 476.975  23
   0  -4  22 2409.39 516.202   9
   0   4 -23 1439.53 411.792  23
   0   4  23 2127.38 335.799  13
   0  -4  23 1485.55 319.030  13
   0  -4  23 1383.75 442.067   4
   0   4  23 1480.22 331.528  16
   0   4  23 1514.04 297.480  12
   0   4  23 1552.68 293.268  15
   0  -4  23 1404.16 436.005   9
   0  -4  24 9112.92 932.412   4
   0   4  24 9003.29 632.575  12
   0   4  24 8751.67 664.701  16
   0  -4  24 9145.32 678.315  13
   0   4  24 9722.48 688.192  15
   0   4  24 9570.85 644.814  13
   0  -4  24 10193.0 997.810   9
   0   4 -24 9030.71 847.050  23
   0  -4  25 9969.56 1001.29   4
   0   4  25 9060.05 693.170  16
   0   4 -25 10086.7 909.730  23
   0  -4  25 9496.09 998.776   9
   0   4  25 9158.61 671.318  15
   0  -4  25 9773.10 680.596  13
   0   4  25 8710.36 625.848  12
   0   4  25 10037.0 659.645  13
   0   4  26 499.491 286.948  16
   0   4  26 568.534 231.046  13
   0  -4  26 506.167 252.327  13
   0  -4  27 887.227 292.506  13
   0  -4  28 122.566 207.928  13
   0   4 -28 62.8903 212.104  24
   0  -4  29 13992.5 802.956  13
   0  -4  30 2865.20 396.350  13
   0  -4  31 5977.92 525.810  13
   0  -4  32 87.1329 201.481  13
   0  -4  33 731.019 236.247  13
   0  -4  34 46.1078 158.460  13
   0  -4  35 238.316 167.023  13
   0  -4  36 60.7137 127.076  13
   0  -4  37 594.047 143.889  13
   0   5   0-86.9083 243.464   8
   0   5  -1 42441.4 1374.89   8
   0   5   1 43367.2 1384.15   8
   0  -5   2 72048.0 1722.33  21
   0   5   2 73103.3 1792.99   8
   0  -5   2 72641.2 1464.67  20
   0   5  -2 73402.0 1761.89  22
   0   5  -2 67528.6 1771.74   8
   0   5   3 2233.65 380.757   8
   0  -5   3 1604.04 265.060  20
   0   5   3 1276.19 364.730   7
   0  -5   3 1480.12 316.203  21
   0   5  -3 1535.42 345.726  22
   0   5  -3 1875.11 383.390   8
   0  -5   4 98229.6 1797.69  20
   0   5  -4 106160. 1691.16  23
   0   5   4 94487.5 2092.54   8
   0  -5   4 97149.8 2016.07  21
   0   5   4 87242.0 2120.69   7
   0   5  -4 92576.2 2088.24  22
   0   5  -4 104159. 2138.89   8
   0   5  -5 17984.7 740.395  23
   0  -5   5 17791.4 860.904  21
   0   5   5 16222.0 909.459   8
   0   5  -5 17046.8 870.027  22
   0   5   5 17074.5 905.023   7
   0   5  -5 16896.2 893.132   8
   0   5  -6 3915.38 499.433   8
   0  -5   6 4633.21 454.773  21
   0   5  -6 5035.68 418.935  23
   0   5   6 4730.25 535.126   8
   0   5  -6 4606.20 504.156  22
   0   5   6 4890.27 509.513   7
   0  -5   7 7319.01 593.517   4
   0  -5   7 9099.75 614.916  21
   0   5  -7 9403.25 575.274  23
   0   5   7 9098.29 722.571   8
   0   5  -7 10442.0 709.593  22
   0   5   7 9590.73 664.582   7
   0   5  -8 2892.52 354.466  23
   0   5   8 2643.35 440.229   8
   0   5  -8 2779.70 412.242  22
   0  -5   8 1740.36 377.658   4
   0  -5   8 3079.29 377.648  21
   0   5   8 3129.08 391.154   7
   0  -5   9 4763.82 541.868   4
   0   5   9 5921.32 519.053   7
   0   5  -9 5239.25 533.024  22
   0   5  -9 5249.28 471.366  23
   0   5   9 5117.87 580.888   8
   0  -5  10-61.5302 203.752   4
   0   5 -10 41.0793 200.667  23
   0  -5  10 53.3792 202.202   9
   0   5 -10 43.3762 191.209  22
   0  -5  11 29099.9 1221.96   4
   0   5 -11 26460.3 1065.35  23
   0  -5  11 26816.8 1223.39   9
   0   5 -11 26016.7 1135.93  22
   0   5 -12 4766.25 495.688  23
   0  -5  12 5189.13 578.973   9
   0   5 -12 5254.59 534.194  22
   0  -5  12 5751.45 586.103   4
   0   5 -13 12877.0 835.338  22
   0   5 -13 13759.8 827.263  23
   0  -5  13 14314.3 918.263   4
   0  -5  13 15030.3 962.885   9
   0  -5  14 207.302 286.556   9
   0   5 -14 382.504 235.229  23
   0   5 -14 270.047 228.390  22
   0  -5  14 432.410 279.333   4
   0   5 -15 24956.2 1175.92  23
   0  -5  15 26680.1 1291.05   4
   0  -5  15 26739.6 1336.51   9
   0   5 -15 26142.3 1205.33  22
   0  -5  16 709.189 338.839   4
   0  -5  16 735.147 337.600   9
   0   5 -16 780.852 302.834  23
   0   5 -16 742.519 279.889  22
   0   5 -17 83.2519 200.761  22
   0  -5  17-70.9734 273.350   4
   0   5 -17 7.06296 243.970  23
   0  -5  17 11.1846 228.207   9
   0   5 -18 8894.63 788.517  23
   0   5 -18 9278.61 763.089  22
   0  -5  18 9829.12 888.758   9
   0  -5  18 9903.76 870.385   4
   0  -5  19-166.633 244.770   9
   0   5 -19 70.4237 293.080  23
   0  -5  19 16.9491 229.769   4
   0  -5  20 898.789 393.321   9
   0   5 -20 707.748 338.901  23
   0  -5  20 611.492 326.762   4
   0   5 -21 692.015 371.647  23
   0   5  21 558.352 230.445  15
   0   5  21 497.580 225.400  16
   0  -5  21 847.721 338.060   4
   0  -5  21 631.921 352.208   9
   0   5  22 475.006 219.791  16
   0  -5  22 836.986 355.573   9
   0   5 -22 520.741 332.795  23
   0   5  22 649.060 247.048  15
   0  -5  22 981.786 422.141   4
   0   5  23 299.679 230.968  16
   0   5  23 475.573 242.766  15
   0  -5  23 369.486 355.974   4
   0   5 -23 444.813 317.586  23
   0  -5  23 333.740 303.838   9
   0   5  24 718.312 266.466  16
   0   5  24 804.126 286.728  15
   0  -5  24 620.575 267.682  13
   0  -5  25 1335.54 331.067  13
   0   5  25 1325.99 335.637  16
   0   5  25 1367.24 326.287  15
   0  -5  26 2003.29 362.032  13
   0   5  26 1886.24 347.038  15
   0   5 -26 960.330 333.207  24
   0   5  26 1840.05 364.896  16
   0  -5  27 2136.86 371.986  13
   0   5 -27 1515.34 352.337  24
   0   5 -28 241.295 257.926  24
   0  -5  28 355.123 244.508  13
   0  -5  29 244.710 240.986  13
   0   5 -29 88.0778 197.034  24
   0   5 -30 730.124 266.333  24
   0  -5  30 1425.91 302.761  13
   0   5 -31 404.558 232.085  24
   0  -5  31 1052.17 279.343  13
   0  -5  32 1631.65 289.253  13
   0  -5  33 2222.65 298.016  13
   0  -5  34 637.924 186.899  13
   0  -5  35 7.81065 120.739  13
   0   6   0 11092.9 809.773   8
   0  -6   0 10987.8 812.667  21
   0   6   1 3544.74 502.918   8
   0   6  -1 3169.59 476.402   8
   0  -6  -1 4012.08 528.077  21
   0  -6   1 2879.84 449.482  21
   0   6  -2 22200.6 1132.22   8
   0   6   2 22642.3 1149.40   8
   0  -6   2 22413.7 1138.28  21
   0  -6   3 6101.81 606.787  21
   0   6   3 5933.08 625.406   8
   0   6  -3 5721.84 610.290   8
   0   6   4 1412.96 384.997   7
   0   6   4 1720.11 401.061   8
   0   6  -4 1838.66 426.857   8
   0  -6   4 1827.19 370.341  21
   0   6  -4 1431.74 400.175  22
   0   6  -5 8187.60 728.951  22
   0   6   5 8618.31 747.055   7
   0   6   5 8850.74 768.995   8
   0   6  -5 6969.82 692.138   8
   0  -6   5 9085.84 705.123  21
   0   6   6 5654.16 649.559   8
   0   6  -6 3981.40 591.452  22
   0   6   6 5045.67 556.624   7
   0  -6   6 5289.06 550.560  21
   0   6  -6 5472.00 604.827   8
   0   6  -7 300.556 278.316   8
   0   6   7 375.066 226.952   7
   0   6  -7 328.456 252.898  22
   0  -6   7 342.331 211.613  21
   0   6   7 303.674 302.758   8
   0   6  -8 24798.4 1257.29   8
   0  -6   8 23149.1 1103.51   4
   0   6   8 26163.8 1166.52   7
   0   6   8 23577.0 1275.69   8
   0   6  -8 22538.8 1202.56  22
   0   6   9 260.563 305.866   8
   0  -6   9 264.930 214.627   4
   0   6  -9 316.297 212.184  23
   0   6  -9 262.210 263.122   8
   0   6  -9 248.268 260.156  22
   0   6 -10-2.99028 218.667  22
   0  -6  10 116.517 222.471   4
   0   6 -10 119.032 190.333  23
   0   6 -10-162.219 289.314   8
   0  -6  11 161.194 226.063   4
   0  -6  11 106.079 218.017   9
   0   6 -11 48.0472 189.624  22
   0   6 -11 344.025 232.282  23
   0  -6  12 236.656 254.143   9
   0   6 -12 304.739 266.511  22
   0   6 -12 282.609 242.243  23
   0  -6  12 260.093 252.008   4
   0   6 -13 562.670 296.399  22
   0  -6  13 365.750 274.284   4
   0  -6  13 588.544 310.948   9
   0   6 -13 325.701 250.370  23
   0  -6  14 6428.68 670.654   4
   0  -6  14 5895.47 706.237   9
   0   6 -14 5473.47 638.593  22
   0   6 -14 5729.33 604.309  23
   0   6 -15 182.774 258.947  22
   0  -6  15 397.700 246.481   4
   0   6 -15 150.688 240.949  23
   0  -6  15 29.6305 243.703   9
   0   6 -16 18369.2 1077.87  23
   0  -6  16 19068.5 1194.28   4
   0   6 -16 18203.9 1147.96  22
   0  -6  16 14969.3 1076.70   9
   0   6 -17 921.272 361.024  22
   0   6 -17 986.068 356.099  23
   0  -6  17 999.922 414.402   4
   0  -6  17 1373.50 413.884   9
   0   6  18 32416.6 1192.16  15
   0  -6  18 34033.2 1698.90   9
   0   6 -18 32761.4 1493.17  23
   0  -6  18 30555.2 1582.27   4
   0   6  19 3160.69 344.453  10
   0   6  19 3400.80 418.379  15
   0  -6  19 3272.28 589.087   4
   0   6  19 3010.49 396.823  16
   0  -6  19 3492.01 596.025   9
   0   6 -19 2912.67 539.997  23
   0   6  20 110.087 154.624  10
   0   6  20 96.9638 192.978  15
   0   6  20 173.688 190.443  16
   0  -6  20 317.889 299.668   9
   0  -6  20 58.9336 278.640   4
   0   6 -20-138.478 261.257  23
   0  -6  21 13316.8 1139.51   9
   0   6 -21 14407.0 1039.96  23
   0   6  21 13965.7 806.146  16
   0   6  21 14518.5 680.932  10
   0  -6  21 13541.4 1124.48   4
   0   6  21 14967.4 844.560  15
   0   6  22 6321.60 576.111  15
   0   6  22 6639.42 476.479  10
   0   6  22 6501.37 577.229  16
   0   6  23 72.9875 163.347  10
   0   6  23 20.0650 203.970  16
   0   6  23-1.28520 213.178  15
   0   6  24 315.710 226.453  15
   0   6 -24 503.519 308.523  24
   0   6  24 278.097 235.621  16
   0  -6  24 225.052 237.017  13
   0   6  25 29.6204 182.861  16
   0  -6  25 4.67582 222.220  13
   0   6 -25 35.2457 258.106  24
   0   6  25 38.2099 216.568  15
   0   6  26-55.9579 180.723  15
   0   6 -26-176.254 276.061  24
   0   6  26-22.7586 214.499  16
   0  -6  26 8.44952 218.158  13
   0  -6  27 3250.02 426.205  13
   0   6 -27 2404.02 401.231  24
   0  -6  28 235.864 226.900  13
   0   6 -28 247.230 239.353  24
   0  -6  29 106.222 200.270  13
   0   6 -29 63.6198 215.818  24
   0  -6  30 244.893 204.634  13
   0   6 -30 229.863 218.252  24
   0   6 -31 2230.89 314.034  24
   0  -6  31 6137.15 457.342  13
   0   6 -32 267.166 178.513  24
   0  -6  32 868.483 217.622  13
   0  -6  33 1055.60 202.389  13
   0   6 -33 275.762 149.950  24
   0  -6  34 261.722 130.388  13
   0   7   0 0.58042 284.609   7
   0  -7   0 20.3271 262.530  21
   0   7   0-106.497 265.143   8
   0   7   1-57.8674 290.476   7
   0   7  -1 74.4985 264.843   8
   0  -7   1 36.4376 202.915  21
   0  -7  -1 87.3810 254.900  21
   0   7   1 183.392 270.885   8
   0  -7  -2 55.1718 253.937  21
   0   7  -2 152.419 255.710   8
   0  -7   2-16.1483 212.769  21
   0   7   2-75.5384 244.995   7
   0   7   2 175.863 317.089   8
   0  -7   3 74.8769 256.788  21
   0  -7  -3 87.0938 285.527  21
   0   7   3 117.516 281.385   8
   0   7  -3 216.098 278.498   8
   0   7   3 236.672 298.184   7
   0   7   4 4052.03 583.953   7
   0  -7   4 6551.93 698.757  21
   0  -7  -4 4823.95 673.794  21
   0   7   4 5577.70 690.277   8
   0   7  -4 6658.26 734.266   8
   0   7   5 590.074 383.826   8
   0  -7  -5 449.003 318.151  21
   0   7   5 443.828 296.665   7
   0   7  -5 432.783 328.653   8
   0  -7   5 760.389 312.060  21
   0   7  -6 90231.9 2600.08   8
   0  -7  -6 87774.7 2568.76  21
   0   7   6 96461.1 2504.00   7
   0   7   6 92757.7 2655.76   8
   0   7   7 2416.45 523.412   8
   0  -7  -7 1706.23 459.169  21
   0   7  -7 1864.32 500.027   8
   0  -7  -8 2012.82 530.252  21
   0   7  -8 2391.05 504.915   8
   0   7   8 3390.67 585.828   8
   0   7  -8 2067.10 514.294  22
   0   7  -9 432.709 319.277   8
   0  -7  -9 454.498 352.459  21
   0   7  -9 513.181 345.563  22
   0   7 -10 500.950 327.533  22
   0  -7  10 609.711 334.832   9
   0   7 -10 622.228 331.678   8
   0  -7 -10 473.027 337.306  21
   0  -7  11 7447.95 783.228   9
   0   7 -11 8420.73 829.073   8
   0  -7 -11 7424.43 856.889  21
   0   7 -11 6549.93 797.895  22
   0  -7  12 349.664 257.564   9
   0  -7 -12 421.269 302.891  21
   0   7 -12 255.194 235.501   8
   0   7 -12 357.396 297.058  22
   0  -7 -13 2957.39 525.339  21
   0  -7  13 2698.71 528.737   9
   0   7 -13 3004.46 580.822   8
   0   7 -13 2443.52 507.968  22
   0  -7  14 16186.5 1172.06   9
   0   7  14 16332.7 845.320  15
   0  -7 -14 9124.93 878.131  21
   0   7 -14 14410.4 1131.35   8
   0   7 -14 11393.6 998.231  22
   0   7 -15 497.274 348.417  22
   0  -7  15 530.707 324.024   9
   0   7 -15 459.493 312.152   8
   0  -7 -15 365.952 322.724  21
   0   7  15 618.061 207.062  10
   0   7  15 669.358 248.279  15
   0  -7  15 509.876 304.127   4
   0   7  16 774.917 219.610  10
   0   7  16 696.427 269.873  15
   0  -7 -16 747.045 319.536  21
   0   7 -16 288.084 358.705   8
   0   7 -16 984.133 365.730  22
   0  -7  16 728.229 385.047   9
   0  -7  16 834.462 369.305   4
   0  -7  17-67.4945 213.274   4
   0   7 -17-185.942 352.859   8
   0   7 -17 58.8555 314.291  22
   0   7  17 39.3637 203.541  15
   0  -7  17 284.517 265.435   9
   0   7  17 53.9463 148.548  10
   0  -7  18 16209.4 1190.90   4
   0   7 -18 16154.8 1151.60  22
   0  -7  18 22032.6 1408.99   9
   0   7  18 22005.6 847.065  10
   0   7  18 22255.0 1019.59  15
   0   7  19 6841.00 484.526  10
   0   7  19 6564.68 577.611  15
   0   7  20 34099.9 1027.41  10
   0   7  20 32986.3 1229.04  15
   0   7  21 3852.60 378.661  10
   0   7  21 3296.41 416.265  16
   0   7 -21 3707.67 496.550  24
   0   7  21 3311.33 437.012  15
   0   7 -22 2723.26 464.741  24
   0   7  22 3067.68 410.108  15
   0   7  22 3253.08 337.390  10
   0   7  22 2773.21 390.338  16
   0   7  23 4819.83 477.015  16
   0   7 -23 4438.07 545.140  24
   0   7  23 4591.69 483.317  15
   0   7  23 5077.97 403.157  10
   0   7  24 372.931 178.148  10
   0  -7  24 111.216 242.231  13
   0   7  24 140.929 188.562  16
   0   7  24 297.554 227.069  15
   0   7 -24 350.209 300.243  24
   0   7  25 1173.34 278.527  15
   0  -7  25 978.512 286.198  13
   0   7  25 1061.63 265.868  16
   0   7 -25 800.592 342.187  24
   0   7  26 287.707 211.424  15
   0   7 -26 308.533 274.513  24
   0  -7  26 291.819 224.327  13
   0  -7  27 378.407 218.906  13
   0   7 -27 165.864 253.479  24
   0  -7  28 104.174 186.600  13
   0   7 -28 217.208 225.051  24
   0   7 -29 21.6685 208.439  24
   0  -7  29 25.2170 168.414  13
   0   7 -30-87.8210 191.417  24
   0  -7  30-9.71170 161.462  13
   0  -7  31 1707.77 235.706  13
   0   7 -31 579.415 205.680  24
   0  -7  32 6159.16 361.112  13
   0   8   0 5208.56 712.401   8
   0  -8   0 4322.33 663.133  21
   0   8  -1-183.953 359.304   7
   0   8   1-25.6570 326.895   8
   0   8  -1-52.2312 310.593   8
   0  -8   1-144.604 295.037  21
   0  -8  -1-169.258 372.071  21
   0   8   1-222.907 333.767   7
   0   8   2 2885.91 590.955   8
   0   8  -2 2241.96 534.709   8
   0  -8  -2 2154.22 532.186  21
   0  -8   2 2333.99 535.107  21
   0   8  -2 852.695 444.897   7
   0   8   2 1798.88 489.378   7
   0   8  -3 2476.73 548.501   8
   0  -8  -3 2075.80 527.633  21
   0   8  -3 537.921 428.808   7
   0   8   3 2186.99 532.859   8
   0   8   3 2068.33 481.620   7
   0  -8   3 2726.88 540.210  21
   0   8   4 4912.06 704.981   8
   0  -8   4 6139.08 725.021  21
   0   8   4 4765.11 668.366   7
   0  -8  -4 5277.95 766.921  21
   0   8  -4 5317.06 726.695   8
   0   8   5 124.900 313.989   8
   0  -8   5 346.931 278.199  21
   0   8  -5 167.351 244.236   8
   0  -8  -5 81.8845 309.193  21
   0   8  -6 234.737 369.550   8
   0  -8  -6 629.480 378.480  21
   0   8   6 287.949 338.912   8
   0   8   7 82233.4 2691.01   8
   0   8   7 88362.4 1675.94  10
   0   8   7 83273.3 1877.94  15
   0   8  -7 85003.6 2670.16   8
   0  -8  -7 71564.9 2562.58  21
   0   8  -7 66625.1 1554.95  10
   0  -8   8 40.1100 291.232  25
   0   8   8 1411.55 320.554  15
   0   8  -8 1851.81 532.515   8
   0   8   8 1761.01 384.730  10
   0  -8  -8 1252.53 452.365  21
   0   8   8 1742.36 881.655  11
   0   8  -8 1200.06 295.613  10
   0   8   9 3625.24 957.231  11
   0   8   9 3648.08 463.946  10
   0   8   9 3316.29 416.462  15
   0  -8   9 3780.19 583.309   9
   0  -8  -9 2525.84 546.872  21
   0   8  -9 2553.15 548.544   8
   0   8  10 1293.29 714.849  11
   0  -8  10-203.069 275.798  25
   0  -8 -10 1198.29 440.956  21
   0   8 -10 1011.51 416.013   8
   0   8  10 757.712 351.453  10
   0   8  10 996.398 280.552  15
   0  -8  10 2128.98 499.058   9
   0   8  11 1786.21 355.969  15
   0   8 -11 1917.34 499.039   8
   0   8  11 2652.17 823.383  11
   0  -8 -11 1229.69 437.847  21
   0   8 -11 2215.34 410.831  24
   0   8  11 1065.02 359.139  10
   0  -8  11 882.361 375.043   9
   0   8 -12 17272.9 1282.04   8
   0  -8 -12 11266.4 1040.87  21
   0  -8  12 13666.2 1129.43   9
   0   8 -12 21662.3 1042.04  24
   0   8  12 17789.3 904.987  15
   0   8  12 17110.0 806.245  10
   0   8  13-147.713 376.702  10
   0   8 -13 253.360 298.131  24
   0   8 -13 365.719 332.916   8
   0  -8 -13 251.129 332.391  21
   0  -8  13-93.3614 279.692  25
   0   8  13 501.598 240.256  15
   0  -8  13 257.911 302.946   9
   0   8  14 9750.51 684.455  15
   0   8  14 8048.87 623.002  10
   0   8  15 10681.0 720.942  15
   0   8  15 9408.49 657.770  10
   0   8  16 9470.95 674.550  15
   0   8  16 8965.32 625.324  10
   0   8  17 655.203 345.658  10
   0   8  17 1374.51 314.676  15
   0   8 -18 267.071 307.444  24
   0   8  18 359.562 222.724  15
   0   8  19 8499.50 629.527  15
   0   8 -19 7384.82 698.532  24
   0   8 -20 3431.89 483.640  24
   0   8  20 2662.40 392.831  15
   0   8  21 8122.00 599.574  15
   0   8 -21 9623.91 706.750  24
   0   8 -22 2353.16 423.267  24
   0   8  22 2208.03 338.605  15
   0   8 -23 2098.69 441.106  24
   0   8  23 2957.40 372.556  15
   0   8  23 1640.01 386.683  10
   0  -8  24 424.925 241.623  13
   0   8  24 563.845 224.257  15
   0   8 -24 406.308 295.146  24
   0   8 -25 488.813 293.622  24
   0   8  25 441.021 199.747  15
   0  -8  25 606.943 233.800  13
   0  -8  26 4571.59 412.161  13
   0   8 -26 3898.17 424.120  24
   0  -8  27 575.454 211.394  13
   0   8 -27 497.225 242.181  24
   0   8 -28 218.475 214.222  24
   0  -8  28 639.847 197.170  13
   0  -8  29 314.654 157.997  13
   0   8 -29 84.5319 169.875  24
   0   9   0 69.0150 706.042  11
   0   9   0-235.290 295.182  10
   0   9   0 338.670 305.369   7
   0  -9   0 60.4633 220.035  21
   0   9   0-362.122 426.123   8
   0   9   1 18688.1 1661.70  11
   0   9  -1 19396.7 846.402  10
   0   9  -1 20716.9 1402.44   8
   0  -9   1 21610.3 1421.83  21
   0   9  -1 5608.72 1143.02  11
   0   9   1 13746.4 1133.82   7
   0  -9  -1 520.006 318.128  25
   0   9  -1 10773.7 1098.09   7
   0   9   1 21116.4 1413.93   8
   0   9   1 19863.6 905.731  10
   0  -9  -1 20354.5 1392.70  21
   0   9  -2 4632.95 973.005  11
   0   9  -2 13871.1 725.532  10
   0  -9  -2 1069.18 370.026  25
   0  -9  -2 13479.9 1167.12  21
   0   9   2 15219.8 1227.28   8
   0  -9   2 15415.7 1203.55  21
   0   9  -2 7781.29 934.128   7
   0   9   2 13755.8 759.513  10
   0   9   2 16194.4 1556.44  11
   0   9  -2 14935.0 1194.31   8
   0   9  -3 160.114 622.272  11
   0   9   3 1262.96 797.470  11
   0   9  -3 232.833 390.780   7
   0  -9  -3 997.714 403.730  21
   0  -9   3 1133.97 411.461  21
   0   9  -3 657.378 379.826   8
   0   9   3 1160.33 358.341  10
   0   9  -3 820.220 246.821  10
   0   9   3 622.875 410.960   8
   0   9  -4 567.980 241.363  10
   0  -9   4-200.866 314.508  25
   0   9  -4 48.4889 593.404  11
   0   9   4 389.164 342.798  10
   0   9  -4 510.368 383.689   8
   0   9   4 742.987 726.645  11
   0  -9   5 34.8268 277.527  25
   0   9  -5 238.417 502.036  11
   0   9   5 1018.48 822.363  11
   0   9   5 3114.30 479.058  10
   0   9  -5 2372.05 363.064  10
   0   9   6 2615.03 404.273  15
   0  -9   6-173.122 288.281  25
   0   9   6 3763.81 489.601  10
   0   9  -6 80.8547 506.324  11
   0   9   6 718.196 775.100  11
   0   9  -6 2388.38 360.601  10
   0  -9   7-84.6969 320.601  25
   0   9   7 2740.54 469.383  10
   0   9   7 662.329 770.127  11
   0   9   7 1914.17 355.789  15
   0   9   8 9977.17 674.657  10
   0   9   8 8225.39 639.349  15
   0   9   9 2673.31 950.981  11
   0   9   9 3397.11 439.716  15
   0   9  10 7274.62 606.847  15
   0   9  10 8967.14 654.776  10
   0  -9  11 61.0748 295.542  25
   0   9  11 940.178 296.426  15
   0   9  12 1346.87 319.044  15
   0   9  12 2863.37 497.210  10
   0   9  13 13265.6 749.915  10
   0   9  13 11572.1 723.188  15
   0   9  14 1170.64 304.774  15
   0   9  14 2132.97 490.644  10
   0   9 -14 2380.73 400.302  24
   0   9  15 10631.0 688.927  15
   0   9  15 11952.8 711.906  10
   0   9 -16 758.156 298.823  24
   0   9  16 384.468 222.977  15
   0   9  16 862.800 445.694  10
   0   9  17 155.990 212.747  15
   0   9  17 441.995 418.115  10
   0   9 -17 22.2419 249.352  24
   0   9 -18 1396.70 367.262  24
   0   9  18 1441.09 297.262  15
   0   9  18 1888.58 458.206  10
   0   9  19-29.0256 189.591  15
   0   9 -19-70.2070 245.495  24
   0   9  19 295.064 408.478  10
   0   9 -20 251.123 269.640  24
   0   9  20 756.289 398.414  10
   0   9  20 538.718 219.928  15
   0   9 -21 208.462 259.485  24
   0   9  21 597.217 365.956  10
   0   9  21 235.989 188.485  15
   0   9  22 6759.06 472.719  15
   0   9  22 7727.01 496.590  10
   0   9 -22 6773.25 536.886  24
   0  -9  23 70.4499 174.425  13
   0   9  23 93.6605 137.852  15
   0   9 -23 68.0707 223.523  24
   0  -9  24 7476.79 485.546  13
   0   9 -24 6700.94 498.620  24
   0   9  24 7926.60 458.561  15
   0   9 -25 1142.35 262.203  24
   0  -9  25 1403.70 241.220  13
   0  -9  26 8.07955 134.420  13
   0   9 -26 11.6214 167.004  24
   0 -10   0 289.629 297.418  25
   0  10   0 375.786 795.702  11
   0 -10  -1 718.919 325.637  25
   0  10   1 523.525 869.612  11
   0  10   1 6272.96 535.973  10
   0  10  -1 6864.44 552.366  10
   0  10  -1 35.3325 683.384  11
   0 -10   1 939.516 360.299  25
   0  10   2 396.860 800.164  11
   0  10  -2 395.900 709.225  11
   0  10   2 3097.23 414.630  10
   0 -10   2 542.199 358.720  25
   0  10  -2 3162.16 430.981  10
   0  10  -3 12880.0 760.937  10
   0  10   3 17929.6 818.140  10
   0  10  -3 4714.54 1032.53  11
   0  10   3 20964.1 945.284  15
   0  10   3 3426.22 1033.72  11
   0  10   4 1372.96 366.528  10
   0  10   4 311.333 849.235  11
   0  10  -4 790.221 333.684  10
   0  10  -4 445.912 588.448  11
   0  10   4 1999.92 362.349  15
   0  10   5 352.428 248.356  15
   0  10   5-30.4804 710.312  11
   0  10  -5 40.2025 595.917  11
   0  10   6 4637.13 474.940  15
   0  10   6 3002.36 518.843  10
   0  10   7 4581.79 475.185  15
   0  10   7 3094.21 535.188  10
   0  10   8 2172.06 519.998  10
   0  10   8 3728.60 430.080  15
   0  10   9 121.944 186.424  15
   0  10   9-240.916 445.572  10
   0  10  10-128.965 453.028  10
   0  10  10-25.4331 173.594  15
   0  10  11 3559.68 548.403  10
   0  10  11 3772.58 418.301  15
   0  10  12 393.871 451.743  10
   0  10  12 485.367 225.757  15
   0  10  13 2035.97 502.484  10
   0  10  13 2630.07 353.496  15
   0  10  14 444.877 431.882  10
   0  10  14 197.902 180.007  15
   0  10  15 655.596 228.455  15
   0  10  15 862.625 452.300  10
   0  10  16 737.698 222.923  15
   0  10  16 1212.95 425.335  10
   0  10  17 3660.18 370.487  15
   0  10  17 3306.77 462.230  10
   0  10 -18 3202.83 360.453  24
   0  10  18 2611.57 307.858  15
   0  10  18 2444.40 400.966  10
   0  10 -19 647.207 226.849  24
   0  10  19 567.162 339.445  10
   0  10  19 591.872 188.142  15
   0  10 -20 966.996 247.533  24
   0  10  20 693.309 300.201  10
   0  10  20 945.212 199.345  15
   0  10  21-150.968 251.261  10
   0  10  21-16.1598 114.036  15
   0  10 -21-58.2339 182.996  24
   0 -10  21-194.969 159.641  13
   0 -10  22 356.188 161.332  13
   0  10  22 470.181 142.077  15
   0  10 -22 319.453 181.268  24
   0 -10  23-15.3091 126.041  13
   0  11   0-36.8877 216.438  10
   0 -11   0 45.2794 180.267  25
   0  11   0-84.5712 176.010  15
   0  11   1 2195.69 327.800  15
   0  11  -1 1988.08 307.294  15
   0  11   1 1198.04 281.788  10
   0  11   2 683.493 245.722  15
   0  11   2 322.889 230.987  10
   0  11   3 186.788 203.102  15
   0  11   3 117.972 219.669  10
   0  11   4 655.770 265.214  10
   0  11   4 1440.50 279.883  15
   0  11   5 386.667 228.001  10
   0  11   5 687.416 233.838  15
   0  11   6 724.687 254.319  10
   0  11   6 1368.31 271.557  15
   0  11   7 43.8625 162.760  15
   0  11   7-51.8013 195.538  10
   0  11   8 234.087 200.700  10
   0  11   8 410.966 181.792  15
   0  11   9 1052.19 238.525  10
   0  11   9 1325.91 254.365  15
   0  11  10 30.0332 168.381  10
   0  11  10 36.1059 152.159  15
   0  11  11 140.988 170.817  10
   0  11  11-59.5180 153.986  15
   0  11  12 225.162 182.499  10
   0  11  12 4.07090 137.665  15
   0  11  13 195.233 157.388  10
   0  11  13-24.0145 132.817  15
   0  11  14 592.434 171.479  15
   0  11  14 463.372 174.843  10
   0  11  15 170.332 159.704  10
   0  11  15 460.643 152.638  15
   0  11  16 120.646 117.540  15
   0  11  16-29.5397 120.968  10
   0  11  17 329.569 154.240  10
   0  12   0 10.6010 132.900  15
   0  12  -1-36.6179 138.413  15
   0  12   1-125.873 135.941  15
   0  12   2 909.815 182.511  15
   0  12  -2 958.314 200.436  15
   0  12   3 1838.84 229.768  15
   0  12  -3 2023.52 242.536  15
   0  12  -4-59.8871 132.279  15
   0  12   4 17.1763 128.893  15
   0  12   5 1344.61 201.262  15
   0  12  -5 1378.68 202.428  15
   0  12   6 366.863 141.403  15
   0  12  -6 419.690 142.809  15
   0  12   7 54.1314 104.057  15
   0  12  -7 40.2615 105.043  15
   0  12  -8 117.864 109.199  15
   1   0   0 8.92619 74.4969   1
   1   0  -1 134176. 1475.10  18
  -1   0  -1 128400. 987.437   2
   1   0  -2 147774. 1532.24  18
   1   0   2 150788. 1618.82   1
   1   0  -3 66006.7 1013.31  18
   1   0   3 70546.7 1254.78   3
  -1   0  -3 67668.4 1088.50   1
  -1   0   3 72636.3 1087.15  18
   1   0   4 2364.26 271.190   3
  -1   0  -4 2040.17 216.564  19
   1   0   4 2327.07 216.850   1
  -1   0   4 2288.74 212.359  18
   1   0  -4 2251.38 206.291  18
  -1   0  -4 2531.68 233.314   1
  -1   0   5 178300. 1711.71  18
   1   0   5 158687. 2200.86   3
   1   0   5 170522. 1717.89   1
  -1   0  -5 161545. 1933.47  19
   1   0  -5 184417. 1774.03  18
  -1   0  -5 175472. 1787.86   1
   1   0  -6 215107. 1999.62  18
  -1   0  -6 190769. 2242.14  19
  -1   0   6 202756. 1913.14  18
   1   0   6 181353. 2542.42   3
   1   0   6 193765. 1855.42   1
  -1   0  -6 203823. 1941.82   1
   1   0   7 539745. 4692.67   3
  -1   0  -7 500803. 3873.95  19
  -1   0   7 622601. 3561.20  18
   1   0   7 545293. 3105.64   1
   1   0  -7 597587. 3453.08  18
  -1   0  -7 558230. 3240.16   1
  -1   0  -8 34470.3 1086.38  19
   1   0   8 37574.5 830.018   1
   1   0  -8 39648.9 938.838  18
   1   0  -8 33312.4 1161.15   3
  -1   0   8 34645.6 846.799   9
  -1   0   8 42896.9 961.669  18
  -1   0  -8 37509.0 837.748   1
   1   0   8 36089.6 1300.35   3
  -1   0   8 36513.0 873.203   7
   1   0  -9 168730. 2006.60  18
  -1   0  -9 157089. 1617.76  23
   1   0   9 159432. 2875.45   3
   1   0   9 153323. 1862.42   9
  -1   0  -9 161886. 2478.98  19
   1   0   9 158471. 1699.26   1
  -1   0  -9 168990. 1758.70   1
  -1   0   9 164259. 1944.76   7
  -1   0   9 152551. 1888.51   9
   1   0  -9 156669. 2658.64   3
  -1   0  10 51220.4 1136.94  18
   1   0 -10 40359.6 1317.49  19
  -1   0  10 39723.5 1007.51   7
   1   0 -10 37514.0 891.246   1
  -1   0 -10 42393.6 1347.21  19
  -1   0 -10 41463.8 1553.02   3
  -1   0  10 38582.6 1016.11   9
  -1   0  10 39476.6 1000.14   4
   1   0  10 43611.6 955.639   4
   1   0 -10 44701.5 1056.24  18
   1   0 -10 40613.2 920.714  22
   1   0  10 39671.0 1528.11   3
   1   0  10 35604.1 789.235   1
   1   0  10 37871.0 998.107   9
   1   0 -10 37540.7 1401.42   3
   1   0  10 41644.6 1377.96  19
  -1   0 -10 38391.6 860.351  23
   1   0  11 3206.82 334.295   9
   1   0 -11 2122.38 345.151  19
  -1   0  11 2295.55 298.020   7
  -1   0 -11 2259.28 253.389  23
   1   0  11 2434.98 264.012   4
  -1   0 -11 2330.32 397.720   3
   1   0  11 2477.89 412.203   3
  -1   0  11 2321.14 305.792   9
   1   0 -11 2079.70 381.877   3
   1   0  11 2109.19 351.672  19
  -1   0 -11 2079.42 352.564  19
   1   0 -11 2319.56 254.552  22
   1   0 -11 2253.99 261.707  18
  -1   0  11 2038.74 274.849   4
   1   0 -11 2184.80 215.546   1
  -1   0 -12 58185.5 1162.26  23
  -1   0  12 55648.1 1311.21   4
  -1   0  12 54428.4 1312.38   7
   1   0 -12 54722.9 1161.52  22
   1   0  12 56640.9 1207.59   4
   1   0  12 54222.9 1331.49   9
  -1   0 -12 58365.3 1511.33  18
  -1   0 -13 1007.39 215.420  23
  -1   0  13 1291.88 260.345   7
  -1   0  13 1013.00 258.228   4
  -1   0  13 1519.05 289.223   9
   1   0 -13 1075.42 212.139  22
   1   0  14 6539.98 471.765   4
  -1   0  14 6281.01 508.747   7
   1   0 -14 6417.87 446.175  22
  -1   0  14 6129.14 529.555   9
  -1   0 -14 6538.44 443.059  23
  -1   0  14 6432.95 511.333   4
   1   0 -15 6441.63 469.968  22
  -1   0  15 7148.03 553.838   7
  -1   0  15 6934.38 555.224   4
   1   0  15 6258.37 492.610   4
  -1   0  15 7366.71 597.376   9
  -1   0 -15 6207.44 461.834  23
  -1   0 -16 16172.5 747.566  23
   1   0  16 16850.8 807.072   4
   1   0 -16 16877.6 751.958  22
  -1   0  16 16757.6 869.825   4
  -1   0  16 15522.0 892.149   9
   1   0  17 1002.12 250.426   4
  -1   0  17 1026.22 350.617   9
  -1   0  17 1083.14 316.220   4
  -1   0 -17 1029.03 260.969  23
   1   0 -17 1099.89 240.279  22
  -1   0  18 14878.1 885.600   4
   1   0  18 15429.4 840.443   4
  -1   0 -18 14726.2 771.786  23
   1   0 -18 15318.0 768.778  22
  -1   0  18 14989.9 961.404   9
  -1   0 -19 26395.2 1050.66  23
  -1   0  19 25936.5 1209.33   4
   1   0  19 26970.3 1143.50   4
   1   0 -19 28127.5 1059.33  22
  -1   0 -20 23051.1 1022.44  23
   1   0  20 25052.5 1139.61   4
  -1   0  20 23841.5 1196.07   4
  -1   0 -21 40176.8 1385.39  23
  -1   0  21 41306.7 1617.17   4
   1   0  21 42010.1 1520.22   4
  -1   0  22 10997.4 889.018   4
  -1   0 -22 11082.7 767.169  23
   1   0  22 10779.8 808.954   4
  -1   0  23 13250.7 997.921   4
   1   0  23 15467.4 1011.94   4
  -1   0 -23 15047.0 915.469  23
  -1   0 -24 5747.42 605.279  23
  -1   0  24 6082.97 739.149   4
   1   0 -25 9658.75 824.696  23
  -1   0  25 9283.23 906.066   4
  -1   0  26 9562.43 916.946   4
   1   0 -26 9246.02 849.248  23
   1   0  26 9749.30 655.557  13
  -1   0  26 9924.25 653.387  13
  -1   0  27 8129.91 578.376  12
   1   0  27 9673.86 664.816  13
  -1   0  27 9376.59 947.926   4
  -1   0  27 8984.78 631.830  13
   1   0 -27 8753.58 847.329  23
   1   0 -28 18037.9 1163.61  23
  -1   0  28 17198.9 807.816  12
  -1   0  28 17070.8 867.538  13
  -1   0  28 16544.1 1247.23   4
   1   0  28 17983.7 887.876  13
  -1   0  29 364.144 231.655  13
   1   0  29 266.793 190.360  13
  -1   0  29 592.778 213.034  12
  -1   0  30 3307.79 375.305  12
  -1   0  30 3040.78 404.676  13
   1   0  30 3197.06 408.826  13
  -1   0  31 1183.88 293.883  13
   1   0  31 1404.70 301.140  13
  -1   0  32 217.278 197.061  13
   1   0  32 176.295 207.669  13
   1   0  33 3158.25 396.920  13
  -1   0  33 3365.14 394.295  13
  -1   0  34 1240.28 272.606  13
   1   0  34 1210.36 280.195  13
  -1   0  35 2427.79 308.526  13
   1   0  35 2580.58 335.922  13
   1   0  36 76.7466 168.781  13
  -1   0  36 62.2637 160.642  13
  -1   0  37 5886.62 392.817  13
   1   0  37 6392.90 412.828  13
  -1   0  38 8626.65 424.384  13
   1   0  38 9253.73 448.011  13
   1  -1  38 2330.33 250.407  13
  -1   1  37 205.554 147.104  13
   1  -1  37 304.464 165.644  13
  -1   1  36 2938.35 319.421  13
   1  -1  36 2747.76 315.905  13
  -1   1  35 99.7817 171.963  13
   1  -1  35 23.9336 186.405  13
  -1   1  34 3000.05 366.281  13
   1  -1  34 3383.22 384.037  13
  -1   1  33 1526.54 297.331  13
   1  -1  33 1372.42 308.342  13
  -1   1  33 1347.86 263.893  12
  -1   1  32 6825.26 517.506  12
   1  -1  32 7249.01 566.191  13
  -1   1  32 7122.67 552.231  13
  -1   1  31 752.643 253.778  13
   1  -1  31 912.697 281.972  13
  -1   1  31 710.008 236.842  12
  -1   1  30 11916.1 691.704  12
   1  -1  30 11372.1 718.721  13
  -1   1  30 11567.9 714.936  13
  -1   1  29 1612.54 324.021  13
   1  -1  29 1377.41 296.013  13
  -1   1  29 1750.56 313.526  12
   1  -1  28 16710.1 863.281  13
  -1   1  28 16840.1 854.923  13
   1   1 -28 18370.7 1191.64  23
  -1   1  28 16403.0 815.311  12
  -1   1  27 2562.57 364.203  13
   1   1 -27 2200.36 478.278  23
  -1   1  27 2536.09 355.818  12
   1  -1  27 2716.24 540.268   4
   1  -1  27 2824.22 390.724  13
   1  -1  26 18502.5 1230.86   4
  -1   1  26 18314.3 876.142  13
   1  -1  26 17375.1 863.355  13
  -1   1  26 18021.0 828.012  12
   1   1 -26 16094.4 1096.57  23
  -1   1  25 8028.52 833.567   4
   1   1 -25 6551.52 719.875  23
   1  -1  25 8266.59 833.049   4
  -1   1  24 12464.0 981.531   4
   1   1 -24 11548.3 891.320  23
   1  -1  24 13243.6 1008.21   4
   1   1 -23 1871.75 406.008  23
  -1   1  23 2216.17 489.073   4
   1  -1  23 2159.27 472.003   4
   1  -1  22 54274.6 1868.13   4
   1   1 -22 49294.7 1711.77  23
  -1   1  22 53358.6 1903.61   4
   1  -1  21 2838.14 477.161   4
  -1   1  21 3294.47 501.926   4
  -1   1  20 14233.2 931.997   4
   1   1 -20 14246.8 797.857  22
   1  -1  20 14075.3 904.129   4
  -1   1  19 23026.6 1098.72   7
   1  -1  19 22596.7 1101.90   4
  -1   1  19 24088.6 1142.25   4
  -1  -1 -19 25499.6 987.804  23
   1   1 -19 23225.4 982.866  22
  -1   1  18 38672.6 1398.34   4
  -1   1  18 38387.5 1360.34   7
  -1  -1 -18 38805.3 1171.17  23
   1  -1  18 35379.8 1415.44   9
   1  -1  18 39875.2 1385.69   4
   1   1 -18 38833.5 1231.76  22
   1  -1  17-5.93897 202.350   9
  -1  -1 -17 556.340 206.501  23
   1  -1  17 175.702 204.476   4
  -1   1  17 261.862 237.146   4
   1   1 -17 30.1397 162.645  22
  -1   1  17 21.7394 195.023   7
  -1   1  16 76978.7 1819.16   4
   1  -1  16 75954.5 1876.26   9
  -1  -1 -16 79014.8 1546.38  23
  -1   1  16 77871.9 1805.17   7
   1   1 -16 78108.1 1634.70  22
   1  -1  16 82628.8 1835.51   4
  -1  -1 -15 123370. 1829.85  23
   1  -1  15 120017. 2236.75   9
  -1   1  15 121090. 2157.70   4
   1   1 -15 121564. 1967.37  22
  -1   1  15 125358. 2173.52   7
   1  -1  15 123222. 2170.98   4
  -1   1  14 25413.7 964.041   4
   1  -1  14 24764.3 951.081   4
   1   1 -14 23738.7 849.391  22
  -1   1  14 24995.0 944.997   7
   1  -1  14 26764.0 1017.16   9
   1  -1  13 4629.81 429.345   9
  -1   1  13 4305.91 400.072   7
  -1  -1 -13 3754.06 473.088  18
  -1   1  13 4613.10 424.752   4
   1  -1  13 4956.72 434.497   4
   1   1 -13 4825.12 390.773  22
   1  -1  12 23971.9 870.731   4
   1  -1  12 20873.2 817.655   9
   1   1 -12 20847.7 1130.12   3
  -1  -1 -12 21489.5 1109.86  18
  -1   1  12 21851.6 819.555   4
   1   1 -12 21679.2 758.180  22
  -1   1  12 23649.8 844.520   7
   1   1 -11 14627.3 602.815  22
  -1   1  11 15551.9 660.592   4
  -1  -1 -11 15074.4 723.897   1
  -1   1  11 14736.3 647.450   7
  -1  -1 -11 17908.1 931.744  18
   1  -1  11 14793.4 655.356   9
   1   1 -11 14100.4 876.711   3
  -1   1  11 18261.3 910.216  18
   1  -1  11 16933.2 706.355   4
   1   1 -10 111504. 1065.62   1
  -1  -1 -10 117641. 1980.63   1
  -1  -1 -10 108633. 2634.39   2
  -1   1  10 115668. 1689.65   7
  -1   1  10 141697. 2425.52  18
   1  -1  10 116853. 1707.63   9
  -1  -1 -10 115870. 2213.85  19
   1   1 -10 117541. 1606.72  22
   1  -1  10 106650. 855.714   1
   1  -1  10 127752. 1822.75   4
   1   1 -10 119928. 2286.73  19
   1   1 -10 104268. 2236.61   3
   1  -1  10 113554. 2256.94  19
  -1  -1 -10 136440. 2494.63  18
  -1   1  10 116928. 1725.17   4
   1  -1  10 121577. 2705.05   3
  -1  -1 -10 121008. 2670.48   3
   1  -1   9 27995.6 793.050   9
   1   1  -9 27407.1 756.163  22
  -1  -1  -9 28153.6 1222.35   3
  -1   1   9 28271.5 803.681   4
   1  -1   9 29737.5 599.915   1
  -1  -1  -9 26991.1 1248.19   2
  -1  -1  -9 28458.1 963.270   1
   1  -1   9 29045.6 1258.79   3
   1   1  -9 28583.5 1089.72   3
  -1  -1  -9 25620.7 999.028  19
   1  -1   9 26392.1 1039.90  19
  -1   1   9 31744.4 1100.74  18
   1   1  -9 29263.6 624.372   1
  -1   1   9 27069.9 787.629   7
   1  -1   9 25214.9 721.268  20
  -1  -1  -8 70809.6 1821.33   3
   1  -1   8 72608.4 1062.09   1
   1  -1   8 70303.7 1852.40   3
  -1  -1  -8 76716.6 1546.21   1
  -1   1   8 71329.6 1220.44   4
   1  -1   8 70541.7 1586.85  19
  -1   1   8 72541.7 1676.22  18
   1   1  -8 74053.6 1058.12   1
  -1  -1  -8 66780.7 1518.52  19
   1   1  -8 72173.2 1597.23   3
   1  -1   8 71140.2 1139.44  20
   1   1  -8 74875.3 1175.81  22
  -1   1   8 72954.6 1223.74   7
  -1  -1  -7 43012.0 1140.94   1
  -1  -1  -7 42793.6 1147.58  19
   1   1  -7 39787.1 1100.39   3
   1  -1   7 42510.8 1365.61   3
   1  -1   7 41690.2 1141.86  19
  -1  -1  -7 42250.8 1309.67   3
   1  -1   7 40571.0 859.131   1
   1   1  -6 205028. 2252.25   3
   1  -1   6 197456. 2294.82  19
  -1  -1  -6 216409. 2400.00  19
   1   1  -6 223956. 1979.19   1
   1  -1   6 210093. 2903.50   3
  -1   1   6 241542. 2808.25  18
  -1  -1  -6 195403. 2365.60   1
  -1  -1  -6 222074. 2799.75   3
   1  -1   5 13415.1 716.718   3
   1  -1   5 13085.4 553.764  19
  -1  -1  -5 13413.6 641.718   3
  -1  -1  -5 12927.1 611.677   1
   1   1  -5 11289.9 480.598   3
  -1  -1  -5 11734.5 533.023  19
  -1   1   5 13769.2 655.484  18
   1   1  -5 12515.5 488.057   1
  -1  -1  -4 198207. 2212.54   3
   1  -1   4 201539. 2078.08  18
   1   1  -4 188982. 1895.37   1
   1   1  -4 170160. 1578.05   3
  -1  -1  -4 189243. 1948.25  19
   1  -1   4 181892. 1869.24  19
  -1  -1  -4 179558. 2198.53   1
   1  -1   3 27140.9 679.257  19
  -1  -1  -3 26956.8 738.390   3
   1   1  -3 25898.2 501.913   3
   1  -1   3 27389.8 778.783  18
   1   1  -2 405012. 2868.82   1
  -1   1   2 377337. 2361.56   2
   1  -1   2 384828. 2352.06  19
  -1  -1  -2 419490. 2505.52   3
   1  -1   2 429257. 2982.60  18
   1  -1   1 53726.1 1096.60  18
  -1   1   1 51358.1 777.270   2
   1   1  -1 52511.9 1062.37   1
   1   1   0 149077. 1620.14   2
   1  -1   0 143426. 1766.77  18
   1   1   1 54802.3 1139.94   1
   1   1   1 53577.2 727.282   3
   1   1   2 392105. 3120.14   1
   1  -1  -2 408185. 3081.34  18
  -1  -1   2 406937. 2988.36   1
   1   1   2 393312. 2957.22   2
   1   1   2 379023. 2397.94  19
   1   1   2 384162. 2362.84   3
   1  -1  -2 392978. 2382.46   2
   1   1   3 26023.2 840.578   2
   1  -1  -3 30139.5 864.810  18
   1   1   3 28253.9 865.063   1
   1   1   3 27707.7 705.626  19
  -1   1  -3 29547.8 760.469  18
   1   1   3 26191.7 719.109   3
   1  -1  -3 28508.6 724.679   2
  -1  -1   3 30271.6 802.115   1
  -1   1  -4 183544. 1855.30  18
  -1  -1   4 186792. 1946.77   1
   1   1   4 172929. 2188.35   1
   1  -1  -4 179303. 2055.14   2
   1   1   4 186503. 1932.12  19
   1   1   4 157230. 1970.24   3
  -1   1  -4 172585. 1843.78  19
  -1  -1   4 173391. 1657.82  18
   1  -1  -4 193365. 2250.87  18
  -1   1  -5 14297.9 533.360  18
   1  -1  -5 13442.7 626.952  18
   1   1   5 13337.7 634.011   1
   1  -1  -5 14481.9 661.296   2
  -1   1  -5 12637.8 551.284  19
  -1  -1   5 14334.3 419.592  18
   1   1   5 13390.6 567.474  19
   1   1   5 13216.7 637.813   3
  -1  -1   5 13952.2 539.775   1
   1   1   6 196004. 2323.01  19
   1   1   6 210433. 2499.70   1
  -1   1  -6 214557. 2372.37  19
  -1   1  -6 228369. 2140.90  18
  -1  -1   6 227954. 2062.69   1
  -1  -1   6 183522. 1413.49  18
   1  -1  -6 214388. 2544.92  18
   1   1   6 207903. 2697.16   3
  -1  -1   7 36488.5 570.983  18
   1   1   7 43439.0 1156.27   1
   1   1   7 41740.2 1305.26   3
  -1   1  -7 45374.6 970.989  18
   1   1   7 41789.1 982.290   5
  -1   1  -7 38985.8 1093.60  19
   1   1   7 38865.5 1115.17  19
  -1  -1   7 43733.4 919.142   9
   1  -1  -7 45073.7 1193.76  18
   1   1   8 71657.4 1366.19   5
  -1   1  -8 74546.5 1170.55  23
  -1   1  -8 79237.8 1638.96  19
   1   1   8 80813.2 1609.02   1
   1  -1  -8 78617.0 1638.11  18
   1   1   8 82252.4 1727.25  19
  -1   1  -8 79263.2 1310.56  18
  -1  -1   8 77304.7 1291.41   9
  -1   1  -9 29654.6 818.404  18
   1   1   9 30305.2 1129.35  19
  -1  -1   9 29968.7 843.507   4
   1   1   9 27424.7 948.821   1
  -1  -1   9 29169.7 848.296   9
  -1   1  -9 29037.8 775.538  23
   1  -1  -9 28455.1 1023.23  18
  -1   1  -9 29588.2 1062.10  19
  -1   1 -10 113372. 1622.57  18
   1  -1 -10 108535. 2537.51   3
   1  -1 -10 117899. 2250.08  19
   1   1  10 112946. 1950.83   1
  -1   1 -10 107489. 2145.74  19
   1  -1 -10 109447. 2054.92  18
  -1   1 -10 109481. 1567.42  23
   1   1  10 112077. 2267.80  19
  -1  -1  10 108120. 1692.14   4
  -1   1 -11 15479.9 859.776  19
  -1   1 -11 15244.1 626.039  23
   1  -1 -11 15014.2 797.825  18
  -1   1 -11 15895.9 618.694  18
  -1  -1  11 15093.3 669.509   4
   1   1  11 15338.4 560.551   4
   1   1  12 19960.1 675.335   4
  -1   1 -12 20699.2 745.346  23
   1  -1 -12 20790.6 957.094  18
  -1  -1  12 20784.9 826.101   4
  -1   1 -13 5077.95 407.247  23
   1   1  13 4872.77 375.214   4
  -1  -1  13 5497.99 465.342   4
  -1  -1  14 24316.5 1002.05   9
  -1   1 -14 22564.8 852.270  23
   1   1  14 24952.8 842.441   4
  -1  -1  14 24644.0 982.098   4
  -1  -1  15 119382. 2211.27   4
  -1  -1  15 120415. 2303.42   9
  -1   1 -15 121178. 2015.02  23
   1  -1 -16 76346.3 1601.75  22
   1   1  16 80218.5 1632.77   4
  -1  -1  16 73002.4 1883.65   9
  -1   1 -16 75469.7 1666.67  23
  -1  -1  16 74686.8 1832.85   4
  -1  -1  17 169.857 336.832   9
   1  -1 -17 15.3283 151.870  22
  -1   1 -17 50.0453 231.515  23
  -1  -1  17 78.2780 217.449   4
  -1   1 -18 39440.3 1294.36  23
  -1  -1  18 38751.1 1438.60   4
  -1  -1  18 38129.2 1485.25   9
   1  -1 -18 39370.3 1225.60  22
  -1  -1  19 20835.7 1115.35   4
  -1   1 -19 21362.5 995.515  23
  -1  -1  19 21277.4 1165.39   9
  -1   1 -20 14046.8 840.290  23
  -1  -1  20 14001.0 963.565   4
  -1  -1  20 14758.9 1022.45   9
  -1  -1  21 2236.21 460.949   4
  -1   1 -21 2903.88 468.485  23
  -1   1 -22 54501.5 1729.72  23
  -1  -1  22 56593.1 2093.00   9
  -1  -1  22 53589.6 1944.25   4
  -1  -1  23 2131.22 500.666   4
  -1   1 -23 1967.68 417.913  23
  -1   1 -24 11453.7 880.414  23
  -1  -1  24 11419.0 981.138   4
  -1   1 -25 7247.91 733.471  23
  -1  -1  25 7590.24 844.593   4
  -1   1 -26 17886.5 1110.01  23
  -1  -1  26 17421.7 864.188  13
   1   1  26 18160.7 868.392  13
   1  -1 -26 17282.4 1078.69  23
  -1  -1  26 15777.0 1220.91   4
   1   1  27 2310.80 330.294  10
   1   1  27 2703.96 377.412  13
   1  -1 -27 2223.42 482.289  23
  -1  -1  27 2429.38 585.261   4
  -1  -1  27 2602.31 376.000  13
  -1   1 -27 2502.30 504.347  23
  -1  -1  28 16735.7 1279.94   4
   1   1  28 17677.3 875.264  13
  -1  -1  28 17791.8 891.004  13
  -1   1 -28 14752.2 1036.55  23
   1   1  29 1218.76 288.865  13
  -1  -1  29 2001.37 349.316  13
   1   1  30 10255.9 674.204  13
  -1  -1  30 10787.0 702.642  13
  -1  -1  31 943.169 285.335  13
   1   1  31 720.542 261.695  13
   1   1  32 6591.32 545.199  13
  -1  -1  32 6461.91 530.881  13
  -1  -1  33 1361.09 294.864  13
   1   1  33 1397.72 298.682  13
  -1  -1  34 3314.48 381.194  13
   1   1  34 3306.29 378.906  13
  -1  -1  35-16.7230 173.325  13
   1   1  35 65.8195 174.927  13
  -1  -1  36 3116.44 325.331  13
   1   1  36 3155.39 332.652  13
   1   1  37 337.269 162.299  13
  -1  -1  37 327.801 171.638  13
  -1  -1  38 2146.40 233.978  13
   1  -2  38 59.2273 119.226  13
   1  -2  37 2618.77 278.001  13
   1  -2  36 995.728 222.747  13
   1  -2  35 1089.76 247.492  13
   1  -2  34 4868.74 445.896  13
  -1   2  34 4617.26 416.983  13
  -1   2  33 4945.43 441.933  13
   1  -2  33 4766.08 460.567  13
  -1   2  32 189.593 203.991  13
   1  -2  32 150.266 224.315  13
  -1   2  32 305.724 211.274  12
   1  -2  31-122.360 202.178  13
  -1   2  31-6.28362 174.943  12
  -1   2  31 67.5136 195.536  13
  -1   2  30 237.580 198.994  12
  -1   2  30 174.436 193.030  13
   1  -2  30 107.064 215.031  13
  -1   2  29 1880.22 312.473  12
   1  -2  29 1949.81 353.622  13
  -1   2  29 1834.60 335.799  13
   1  -2  28 670.838 225.242  13
  -1   2  28 1146.83 265.311  12
  -1   2  28 1206.25 293.680  13
   1   2 -27 7228.13 791.759  23
  -1   2  27 6521.47 543.822  12
   1  -2  27 7518.66 843.949   4
   1  -2  27 7005.63 580.254  13
  -1   2  27 6690.73 555.611  13
   1   2 -26 7846.15 804.074  23
   1  -2  26 7568.01 592.203  13
   1  -2  26 7494.32 828.025   4
  -1   2  26 6907.20 562.403  13
  -1   2  26 6906.66 546.096  12
   1   2 -25 17220.9 1125.90  23
   1  -2  25 17891.0 1225.94   4
   1  -2  24 20426.5 1275.12   4
   1   2 -24 18964.2 1163.78  23
   1   2 -23 20119.9 1169.79  23
   1  -2  23 22001.3 1293.48   4
   1   2 -22 6336.17 671.044  23
   1  -2  22 6102.88 722.875   9
   1  -2  22 6689.41 728.132   4
   1  -2  21 6127.72 669.663   4
   1   2 -21 6173.54 656.446  23
   1  -2  21 6317.06 698.662   9
   1  -2  20 900.332 354.608   9
   1   2 -20 847.179 239.899  22
   1   2 -20 1026.44 327.952  23
   1  -2  20 1151.38 353.383   4
  -1   2  20 1254.51 337.040   4
  -1   2  19 17753.6 1007.78   4
   1   2 -19 17687.3 982.089  23
   1  -2  19 18836.9 1074.29   9
   1   2 -19 18716.9 934.004  22
   1  -2  19 19265.7 1064.08   4
   1  -2  18 11321.0 811.730   4
  -1   2  18 9456.77 685.210   7
   1   2 -18 8372.59 687.507  23
  -1   2  18 10122.4 732.041   4
   1   2 -18 8543.59 615.419  22
   1  -2  18 9263.94 737.362   9
  -1   2  17 3209.13 434.364   4
  -1   2  17 3115.65 406.946   7
   1  -2  17 3255.48 464.749   4
   1   2 -17 3108.39 378.937  22
   1  -2  17 3113.87 445.822   9
   1  -2  16 121958. 2392.08   9
  -1   2  16 120817. 2302.87   4
  -1   2  16 128795. 2305.11   7
   1  -2  16 124606. 2428.43   4
   1   2 -16 118810. 2109.13  22
   1   2 -15 28169.6 1006.46  22
   1  -2  15 27833.4 1111.25   9
   1  -2  15 29020.6 1154.38   4
  -1   2  15 27977.1 1073.69   4
  -1   2  15 28179.8 1054.96   7
  -1   2  14 51256.5 1361.79   7
   1   2 -14 47483.9 1268.24  22
   1  -2  14 48734.9 1396.05   9
  -1   2  14 49013.3 1369.39   4
   1  -2  14 51709.6 1470.93   4
  -1   2  13 23095.3 896.599   4
   1  -2  13 24428.8 949.291   9
  -1   2  13 23230.6 896.081   7
   1  -2  13 26265.4 1027.63   4
   1   2 -13 22983.6 855.688  22
   1   2 -12 627.401 201.961  22
   1  -2  12 1051.02 259.479   4
  -1   2  12 829.402 208.534   7
  -1   2  12 569.533 215.175   4
   1  -2  12 937.498 221.879   9
  -1  -2 -12 594.731 209.519   1
   1   2 -12 647.010 217.014   3
  -1   2  11 3512.00 502.607  18
   1  -2  11 2687.40 312.712   9
  -1  -2 -11 3802.06 445.920   1
  -1   2  11 2849.34 328.055   4
  -1   2  11 2887.19 316.539   7
   1  -2  11 2631.62 339.600   4
   1   2 -11 2146.02 347.164   3
   1   2 -11 2465.27 293.889  22
   1   2 -10 35108.2 953.447  22
  -1   2  10 32130.5 967.894   4
   1   2 -10 34244.7 1275.96   3
  -1  -2 -10 34491.3 1315.74   1
  -1  -2 -10 35498.2 1261.07  19
  -1  -2 -10 37227.4 1537.56   3
   1   2 -10 31613.5 1191.62  19
  -1  -2 -10 27205.2 1310.79  18
   1  -2  10 36365.4 1542.89   3
  -1   2  10 34945.6 985.699   7
  -1   2  10 44322.2 1610.13  18
   1  -2  10 34039.8 970.361  20
   1  -2  10 35764.2 988.154   9
  -1  -2  -9 33208.5 1268.65   1
   1  -2   9 32988.4 1407.94   3
   1  -2   9 28731.6 863.735  20
  -1   2   9 29291.4 877.964   4
   1   2  -9 26728.3 1053.46   3
   1  -2   9 31060.3 872.278   9
   1   2  -9 28278.4 832.929  22
   1   2  -9 32704.5 857.333   1
  -1  -2  -9 28411.1 1065.21  19
  -1   2   9 36888.8 1407.02  18
  -1  -2  -9 30503.3 1319.76   3
  -1   2   9 30717.2 894.548   7
  -1  -2  -9 31139.1 1412.54   2
  -1  -2  -9 29495.3 1303.28  18
   1   2  -9 31490.0 1121.34  19
   1  -2   9 29326.5 1091.72  19
  -1  -2  -8 64647.2 1810.34   3
   1   2  -8 61678.6 1172.78  22
  -1  -2  -8 58768.3 1648.65   1
  -1   2   8 62045.5 1832.65  18
   1  -2   8 52484.6 1368.80  19
  -1  -2  -8 57753.2 1774.80  18
  -1   2   8 52999.3 1165.57   4
   1  -2   8 57577.1 1797.60   3
   1  -2   8 57964.5 1165.70  20
  -1  -2  -8 59456.6 1840.20   2
   1   2  -8 67050.8 1310.99   1
  -1  -2  -8 57930.6 1428.79  19
   1  -2   8 57254.6 1139.91   9
   1   2  -8 48756.6 1462.47   3
  -1   2   8 58164.7 1188.19   7
   1   2  -7 758.279 181.595  22
   1  -2   7 819.899 202.517  19
  -1  -2  -7 990.555 208.612  19
  -1   2   7 864.139 183.946   7
  -1  -2  -7 734.697 199.365   2
   1   2  -7 789.178 168.349   1
   1  -2   7 717.381 152.442  20
  -1  -2  -7 950.254 226.455   1
  -1   2   7 874.273 199.533   4
  -1  -2  -7 1278.84 268.521   3
  -1  -2  -7 1032.61 293.672  18
  -1   2   7 557.404 255.440  18
   1  -2   7 842.028 164.729   9
   1  -2   7 762.256 252.976   3
  -1  -2  -6 34490.6 1240.76   1
  -1  -2  -6 32230.3 948.073  19
   1   2  -6 24213.8 839.279   1
  -1   2   6 33553.3 845.557   7
   1   2  -6 31991.8 800.475  22
   1  -2   6 32506.1 941.062  19
  -1  -2  -6 34744.9 1164.93   3
  -1   2   6 32067.0 1215.12  18
   1  -2   6 33513.0 1285.37   3
  -1  -2  -6 26546.1 1154.79  18
   1  -2   6 28540.2 881.984  18
   1  -2   5 69484.6 1354.41  18
  -1   2   5 80161.9 1279.75   7
  -1  -2  -5 73449.5 1317.35  19
  -1  -2  -5 78671.6 1622.52   3
   1  -2   5 73846.6 1301.30  19
   1   2  -5 85289.2 1608.28   1
   1   2  -5 78721.5 1199.77  22
  -1  -2  -5 73275.4 1769.19   1
   1  -2   4 83962.0 1502.27  18
   1   2  -4 98890.2 1780.67   1
  -1   2   4 87797.1 1760.94   2
   1  -2   4 98450.9 1359.17  19
  -1  -2  -4 88022.3 1578.09   3
   1  -2   3 318793. 2236.93  19
   1   2  -3 327102. 3279.07   1
  -1   2   3 315238. 3123.10   2
  -1  -2  -3 326809. 2736.48   3
   1  -2   2 270097. 1914.60  19
  -1   2   2 271065. 2754.36   2
   1   2  -1 220025. 2806.80   1
   1  -2   1 235173. 1670.81  19
  -1   2   1 220924. 2402.83   2
   1  -2   1 211430. 2516.86  18
  -1  -2  -1 232413. 1766.41   3
   1   2   0 658.661 205.303   1
   1   2   0 663.575 193.009   2
  -1   2   0 748.201 225.275  18
  -1   2   0 486.584 166.290   2
   1  -2   0 771.525 217.780  18
   1   2   1 231208. 2786.26   2
  -1  -2   1 221741. 2758.25   1
   1  -2  -1 224960. 2766.54  18
   1  -2  -2 259498. 3001.38  18
  -1  -2   2 283379. 3056.73   1
   1   2   2 277564. 3144.45   2
  -1   2  -2 248345. 2696.30  18
   1   2   2 276873. 2046.41  19
   1   2   3 312241. 2313.36  19
  -1  -2   3 278320. 1519.53   3
  -1  -2   3 317549. 3198.95   1
   1  -2  -3 302723. 3340.82  18
   1  -2  -3 353980. 3233.47   2
   1   2   3 295147. 3477.27   1
   1   2   3 332191. 3588.99   2
  -1   2  -3 330070. 2952.91  18
  -1   2  -4 91029.7 1498.52  18
   1   2   4 89202.7 1961.32   2
   1   2   4 105680. 2126.77   1
   1  -2  -4 99256.3 2000.65  18
   1   2   4 87208.9 1337.06  19
   1  -2  -4 93955.2 1757.78   2
  -1  -2   4 88036.2 1064.77   3
  -1  -2   4 84777.0 1653.76   1
  -1   2  -5 77975.5 1355.39  18
  -1  -2   5 79144.9 1179.05   3
   1   2   5 75245.3 1267.53   8
   1  -2  -5 79570.3 1715.52   2
   1   2   5 79939.7 1952.97   2
  -1   2  -5 83167.1 1213.63  23
   1   2   5 82129.2 1885.80   1
  -1   2  -5 72715.2 1281.98  19
   1   2   5 77272.0 1362.39  19
  -1  -2   5 78263.2 1552.70   1
   1   2   5 76324.5 1354.58   5
   1  -2  -5 86344.3 1916.17  18
   1   2   6 31771.4 1213.98   1
   1   2   6 36357.1 1012.90  19
  -1  -2   6 38428.1 858.329   4
   1   2   6 28770.3 896.353   5
  -1   2  -6 34211.3 823.671  23
   1   2   6 30915.8 854.049   8
   1  -2  -6 35131.9 1197.43   2
  -1   2  -6 32538.8 934.866  19
  -1  -2   6 32190.4 871.409   3
  -1   2  -6 38287.3 921.826  18
  -1  -2   6 33488.3 994.173   1
  -1  -2   7 636.573 113.503  18
  -1   2  -7 1706.38 206.981  18
   1   2   7 1252.91 246.628   5
  -1   2  -7 1358.81 235.023  19
  -1  -2   7 1301.91 208.670   1
   1  -2  -7 1615.66 296.572   2
   1   2   7 1437.21 249.575  19
  -1  -2   7 1326.16 209.804   4
   1   2   7 1682.99 318.221   1
   1   2   7 1482.83 239.024   8
   1  -2  -7 1487.95 300.054  18
   1   2   8 57422.9 1464.93  19
  -1  -2   8 56966.6 1237.75   1
   1   2   8 59801.6 1724.93   1
   1  -2  -8 61290.1 1755.24   2
  -1   2  -8 58149.3 1067.86  18
  -1  -2   8 59166.4 1200.56   4
   1  -2  -8 54125.0 1362.31  19
  -1   2  -8 56433.1 1399.10  19
  -1   2  -9 32449.9 1127.28  19
   1  -2  -9 32926.9 1370.54   2
   1   2   9 35570.7 1342.56   1
  -1  -2   9 29474.1 848.803   1
   1  -2  -9 26854.9 1158.61   1
   1   2   9 35975.0 1230.64  19
  -1   2  -9 31499.5 775.012  22
  -1   2  -9 37916.7 808.002  18
  -1  -2   9 31944.6 919.573   4
   1  -2  -9 35260.0 1372.00  18
  -1  -2   9 30469.9 794.505  21
   1  -2  -9 33418.0 1142.77  19
   1  -2 -10 35178.3 1249.65  19
  -1   2 -10 34906.1 1238.30  19
   1  -2 -10 35771.3 1502.17   2
  -1   2 -10 31354.2 803.751  22
   1  -2 -10 28861.0 1283.67  18
  -1  -2  10 29741.6 790.263  21
   1  -2 -10 24785.2 1123.21   1
   1   2  10 33712.0 1247.40  19
  -1  -2  10 32716.2 987.674   4
   1  -2 -11 1804.45 322.022   1
   1  -2 -11 1705.89 373.211  18
  -1  -2  11 2784.58 329.809   4
  -1   2 -11 2403.49 242.933  22
  -1   2 -12 1128.93 249.506  23
   1  -2 -12 397.533 172.224   1
  -1   2 -12 1224.59 188.159  22
  -1  -2  12 1066.68 251.420   4
  -1  -2  13 22756.1 968.370   9
  -1   2 -13 23926.8 898.614  23
  -1  -2  13 24782.4 970.072   4
  -1  -2  14 51101.2 1455.16   4
  -1  -2  14 48789.1 1459.84   9
  -1   2 -14 51175.0 1357.53  23
  -1   2 -15 27856.0 1045.80  23
  -1  -2  15 26525.0 1101.63   4
  -1  -2  15 26194.8 1144.07   9
  -1   2 -16 117344. 2188.21  23
  -1  -2  16 123566. 2444.44   4
  -1  -2  16 118247. 2476.71   9
  -1  -2  17 2265.27 411.991   4
  -1  -2  17 2266.15 428.562   9
  -1   2 -17 2353.63 391.402  23
  -1  -2  18 8301.77 717.102   4
  -1   2 -18 9015.28 678.208  23
  -1  -2  18 8338.68 753.977   9
  -1   2 -19 14768.2 892.242  23
  -1  -2  19 16488.8 1027.89   4
  -1  -2  19 17395.0 1083.39   9
  -1   2 -20 1281.36 340.731  23
  -1  -2  20 1026.77 377.785   4
  -1  -2  20 1339.73 386.115   9
  -1  -2  21 6480.61 728.501   9
  -1  -2  21 5634.80 682.801   4
  -1   2 -21 6116.56 634.758  23
  -1   2 -22 6480.48 670.627  23
  -1  -2  22 7404.23 823.511   9
  -1  -2  22 6320.10 724.731   4
  -1  -2  23 24846.2 1466.32   9
  -1  -2  23 22738.7 1358.01   4
  -1   2 -23 21890.1 1187.70  23
  -1  -2  24 18464.3 1264.27   4
  -1   2 -24 18975.6 1145.41  23
  -1  -2  24 20420.8 1371.32   9
  -1  -2  25 18241.9 1285.18   4
  -1  -2  25 18791.1 1355.19   9
  -1   2 -25 17390.1 1118.84  23
   1   2  26 6409.74 539.937  13
  -1  -2  26 7525.56 867.131   4
  -1  -2  26 6207.19 544.706  13
   1   2  26 5630.80 466.077  10
  -1   2 -26 6966.70 735.808  23
   1   2  27 6718.37 552.032  13
  -1  -2  27 7416.86 593.598  13
  -1   2 -27 7174.93 783.718  23
   1   2  27 6865.67 508.352  10
  -1  -2  27 7643.96 885.549   4
   1   2  28 640.257 215.706  13
  -1  -2  28 819.113 271.680  13
   1   2  28 829.677 222.599  10
  -1  -2  29 1833.62 330.168  13
   1   2  29 1882.53 339.097  13
  -1  -2  30 194.023 217.975  13
   1   2  30 179.407 194.977  13
   1   2  31 16.1970 186.013  13
  -1  -2  31 18.8685 184.751  13
  -1  -2  32 186.559 209.962  13
   1   2  32 240.901 208.769  13
  -1  -2  33 4861.20 454.350  13
   1   2  33 4600.99 437.006  13
   1   2  34 5019.58 437.412  13
  -1  -2  34 4490.10 421.587  13
   1   2  35 1432.35 256.010  13
  -1  -2  35 1377.88 243.860  13
  -1  -2  36 1161.20 223.572  13
  -1  -2  37 2297.17 253.768  13
  -1  -2  38 91.5105 101.751  13
   1  -3  37 1008.44 190.725  13
   1  -3  36 1951.10 258.473  13
   1  -3  35 1626.31 273.701  13
   1  -3  34 1756.32 297.548  13
   1  -3  33 2044.26 328.650  13
   1  -3  32 5813.96 511.424  13
  -1   3  31 206.574 188.796  13
   1  -3  31 163.581 218.262  13
  -1   3  31 262.916 211.033  12
  -1   3  30 944.370 286.284  12
  -1   3  30 1327.48 289.129  13
   1  -3  30 1370.82 311.479  13
  -1   3  29 1801.14 327.623  12
   1  -3  29 2504.48 382.148  13
  -1   3  29 2082.36 327.847  13
   1  -3  28 4794.34 502.945  13
  -1   3  28 4194.54 460.909  12
  -1   3  28 4756.63 473.597  13
   1  -3  27 3186.90 407.058  13
  -1   3  27 4350.48 517.724  16
  -1   3  27 4728.70 474.172  13
  -1   3  27 4610.42 478.681  12
  -1   3  26 1628.11 362.635  16
   1   3 -26 1630.81 467.909  23
   1  -3  26 1743.21 345.454  13
   1  -3  26 1408.49 443.924   4
  -1   3  26 1602.31 308.312  12
  -1   3  26 1616.76 304.712  13
   1  -3  25 552.474 396.557   4
  -1   3  25 450.501 226.538  13
   1   3 -25 427.219 322.044  23
  -1   3  25 673.798 262.493  16
  -1   3  25 527.990 237.633  12
   1  -3  25 478.342 235.161  13
   1   3 -24 4439.93 632.495  23
   1  -3  24 4144.92 634.191   4
   1  -3  24 4544.88 652.878   9
   1   3 -23 15637.8 1067.47  23
   1  -3  23 16382.0 1170.16   9
   1  -3  23 17419.8 1202.04   4
   1  -3  22 3960.08 612.368   4
   1  -3  22 3927.37 593.248   9
   1   3 -22 3577.64 540.274  23
   1   3 -21 9.52995 161.046  22
   1   3 -21 75.4250 259.426  23
   1  -3  21 175.243 292.853   4
   1  -3  21 105.033 211.104   9
   1  -3  20 13353.7 985.293   4
   1   3 -20 14099.0 863.708  22
   1  -3  20 14911.7 1032.52   9
   1   3 -20 13487.9 923.280  23
   1   3 -19 23365.3 1161.15  23
   1  -3  19 25247.3 1274.62   9
   1  -3  19 23411.1 1242.74   4
   1   3 -19 23950.3 1098.14  22
   1   3 -18 2851.52 398.201  22
   1  -3  18 2752.89 459.704   9
   1  -3  18 2859.61 476.698   4
   1   3 -18 2527.84 430.899  23
   1   3 -17 9864.30 723.699  23
   1  -3  17 12062.0 835.713   9
   1   3 -17 11395.5 739.253  22
   1  -3  17 12071.8 864.725   4
   1  -3  16 386.850 235.220   9
   1   3 -16 194.463 180.240  22
   1  -3  16 162.948 248.906   4
   1   3 -16 313.832 246.614  23
  -1   3  16 240.102 208.612   7
   1   3 -15 2551.21 394.158  23
   1   3 -15 2490.73 363.088  22
   1  -3  15 2808.66 431.229   4
   1  -3  15 2276.12 386.405   9
  -1   3  15 2475.65 353.918   7
   1   3 -14 15527.0 802.008  23
   1  -3  14 17815.5 951.728   4
   1   3 -14 14710.8 768.057  22
   1  -3  14 16599.8 861.089   9
  -1   3  14 17193.9 841.111   7
   1  -3  13 39615.3 1264.51   9
   1  -3  13 42614.1 1394.07   4
   1   3 -13 37958.6 1198.54  23
  -1   3  13 38015.0 1223.33   7
  -1   3  13 34112.3 1168.14   4
   1   3 -13 36275.4 1161.91  22
   1   3 -12 21882.7 877.501  23
   1  -3  12 21931.0 908.006   9
   1  -3  12 21997.3 994.906   4
   1   3 -12 20037.5 842.672  22
  -1   3  12 19857.3 860.628   7
  -1   3  11 43698.0 1244.96   7
   1   3 -11 47076.3 1223.42  23
   1  -3  11 47710.8 1267.84   9
   1   3 -11 42889.2 1197.48  22
   1   3 -10 4652.32 473.668  19
   1  -3  10 6105.42 457.331   9
   1   3 -10 5620.89 436.207  23
   1   3 -10 5299.23 429.369  22
  -1  -3 -10 4614.09 473.900  19
  -1   3  10 5540.39 448.276   7
   1  -3  10 5849.06 465.217  20
  -1  -3  -9 45648.7 1368.03  19
   1   3  -9 45591.0 1354.62  19
   1  -3   9 50348.4 1222.72   9
   1  -3   9 45684.4 1206.25  20
  -1   3   9 48536.7 1222.81   7
   1   3  -9 45830.2 1172.96  22
   1   3  -9 48658.0 1144.60  23
   1  -3   8 3961.45 519.086   3
   1   3  -8 4227.96 347.496  23
   1  -3   8 3893.80 355.874   9
   1  -3   8 4150.97 375.559  20
  -1  -3  -8 4169.83 498.783   3
  -1  -3  -8 4576.99 419.150  19
  -1   3   8 4078.01 371.111   7
   1   3  -8 3380.18 368.335  19
  -1  -3  -7 16262.9 922.173   3
   1   3  -7 16609.6 850.932   1
   1   3  -7 15980.2 611.893  23
   1   3  -7 15166.5 691.864  19
   1  -3   7 15747.2 997.267   3
  -1   3   7 16261.1 696.637   7
   1  -3   7 14449.7 641.263  20
  -1  -3  -6 3580.40 423.430   3
   1  -3   6 2604.84 324.626  18
  -1   3   6 2944.38 443.744   2
   1   3  -6 3495.73 296.091  23
  -1  -3  -6 4191.40 518.707   1
   1   3  -6 3537.55 414.399   1
  -1   3   6 3449.57 352.537   8
   1  -3   6 3403.56 317.781  20
   1   3  -6 3368.66 313.912  19
  -1   3   6 3502.78 346.566   7
   1  -3   5 64470.1 1176.28  19
   1  -3   5 23385.0 1104.08   1
  -1  -3  -5 62116.9 1990.11  18
   1  -3   5 36483.8 1177.62  18
  -1   3   5 74497.7 1459.98   7
  -1  -3  -5 72381.2 2098.14   1
   1   3  -5 67302.5 1110.33  23
  -1  -3  -5 62829.3 1641.59   3
  -1  -3  -5 74386.8 2098.83   2
   1  -3   5 63335.7 1234.21  20
   1   3  -5 54390.7 1634.97   1
  -1   3   5 65914.1 1956.38  18
  -1   3   5 58710.8 1307.63   8
  -1   3   5 66083.5 1907.59   2
  -1   3   4 13317.6 649.438   7
  -1  -3  -4 10784.2 619.931   3
  -1   3   4 13977.8 911.416  18
   1   3  -4 12440.1 778.672   1
  -1   3   4 11760.8 483.032  23
  -1   3   4 10159.7 543.106   8
  -1   3   4 11712.9 763.792   2
  -1  -3  -4 12505.0 847.256   2
   1  -3   4 9149.04 624.877  18
  -1  -3  -4 11195.4 818.356   1
   1  -3   4 11764.2 527.255  20
   1  -3   4 11261.4 450.769  19
   1  -3   3 10399.4 678.143  18
   1  -3   3 12533.4 530.373  20
  -1   3   3 15335.4 735.477   7
  -1  -3  -3 13417.1 888.349   1
  -1   3   3 11703.8 556.864   8
  -1   3   3 12883.4 780.370   2
  -1   3   3 13238.1 504.894  23
   1   3  -3 12243.3 812.626   1
   1  -3   3 13544.7 436.477  19
  -1   3   2 10437.3 760.713  18
   1   3  -2 8517.60 681.533   1
  -1   3   2 9483.94 429.614  23
  -1  -3  -2 9588.83 502.464  21
  -1   3   2 9373.78 629.150   7
   1  -3   2 9507.49 320.800  19
  -1   3   2 8674.12 461.904   8
   1  -3   2 9720.03 462.689  20
   1   3  -2 9534.69 477.005  22
  -1  -3  -2 8990.78 725.336   1
  -1   3   2 8579.67 637.659   2
  -1  -3  -1 182285. 3188.31   1
   1   3  -1 151464. 1818.73  22
  -1   3   1 162379. 1892.19   8
  -1   3   1 156057. 2712.22  18
   1  -3   1 168876. 2694.64  18
  -1   3   1 164981. 2648.93   2
   1   3  -1 172387. 2982.68   1
  -1   3   1 165275. 1733.46  23
   1  -3   1 155326. 1753.89  20
   1   3  -1 179048. 2965.84   2
   1  -3   1 169178. 1152.55  19
   1  -3   0 208131. 1988.93  20
  -1   3   0 211561. 2980.28   2
  -1   3   0 221498. 2171.89   8
  -1   3   0 215287. 1976.20  23
   1  -3   0 218672. 1269.94  19
   1   3   0 230951. 2182.82  22
   1  -3   0 222154. 3218.97  18
  -1  -3   0 230226. 2373.04  21
  -1  -3   0 224392. 3465.49   1
   1   3   0 215407. 1527.25  19
   1   3   0 234736. 3396.86   2
   1   3   0 232497. 3500.58   1
  -1  -3   1 159325. 1980.29  21
  -1   3  -1 168048. 1753.15  23
   1  -3  -1 160050. 1718.01  20
  -1   3  -1 163217. 2649.75  18
   1   3   1 179936. 3014.26   2
   1  -3  -1 172427. 2869.04  18
  -1   3  -1 164147. 1929.46   8
  -1   3  -1 160567. 2614.06   2
   1   3   1 167574. 1870.61  22
  -1  -3   1 187988. 3106.86   1
   1   3   1 151545. 3289.57   1
   1   3   1 154060. 1331.32  19
   1   3   2 9937.71 746.620   2
  -1   3  -2 9536.20 528.048  22
   1   3   2 11962.7 825.923   1
   1   3   2 8461.53 343.932  19
  -1   3  -2 9593.00 690.783  18
   1   3   2 10761.5 489.440  22
   1  -3  -2 11514.1 783.764  18
  -1  -3   2 10324.8 522.133  21
  -1   3  -2 10457.8 493.305   8
  -1  -3   2 11294.1 760.970   1
  -1   3  -2 10124.0 452.917  23
   1  -3  -2 9651.60 428.314  20
  -1   3  -3 12015.4 693.185  18
   1   3   3 16782.0 996.833   1
   1  -3  -3 883.661 283.963  18
  -1  -3   3 13051.3 439.434   3
  -1  -3   3 13625.7 594.178  21
  -1   3  -3 12210.1 506.832  23
   1   3   3 11756.4 564.338   5
   1   3   3 14960.4 506.005  19
  -1  -3   3 13691.8 820.555   1
   1  -3  -3 12712.0 483.925  20
  -1  -3   3 4544.45 451.796  18
   1   3   3 13794.7 554.764  22
   1   3   3 13887.4 881.272   2
  -1   3  -3 12781.5 570.982  22
   1   3   4 15175.0 560.688  19
  -1   3  -4 14287.2 600.319  22
   1   3   4 11846.9 589.562   5
   1  -3  -4 13238.7 497.394  20
  -1   3  -4 13572.2 549.415  23
   1   3   4 18363.8 1048.29   1
   1  -3  -4 1142.76 321.125  18
  -1  -3   4 7170.96 527.483  18
  -1  -3   4 15414.8 862.456   1
   1   3   4 14203.1 924.320   2
  -1  -3   4 14924.7 621.148  21
   1  -3  -4 14681.7 516.362  19
  -1  -3   4 12935.9 462.244   3
  -1   3  -4 12707.1 695.587  18
   1  -3  -4 1471.49 291.318   1
  -1  -3   5 65261.7 1135.74   3
   1  -3  -5 76046.6 2144.85  18
   1  -3  -5 60507.9 1057.31  20
  -1  -3   5 67019.6 1764.85   1
   1  -3  -5 64667.4 1188.86  19
   1   3   5 51104.6 1266.13   5
  -1  -3   5 31140.9 1093.90  18
  -1   3  -5 59397.2 1213.75  22
  -1  -3   5 58421.0 1241.63  21
  -1  -3   5 55696.5 1140.96   4
   1   3   5 68931.8 2086.08   2
   1  -3  -5 74679.1 1933.72   2
  -1   3  -5 65040.4 1522.41  18
   1   3   5 66677.3 1278.58  19
  -1   3  -5 63334.9 1190.55  23
   1   3   5 51697.0 2107.05   1
   1  -3  -6 4610.45 309.050  20
   1   3   6 4534.63 408.381   5
  -1   3  -6 4503.29 351.103  22
   1  -3  -6 5100.26 373.233  19
  -1  -3   6 5201.77 359.464   3
  -1  -3   6 5047.54 363.101   4
  -1  -3   6 5323.14 493.148   1
  -1  -3   6 4006.33 373.241  18
   1  -3  -6 2935.47 441.470   1
  -1   3  -6 4769.48 370.371  23
  -1   3  -6 4848.29 424.632  18
   1  -3  -6 5005.87 535.824   2
  -1  -3   6 5088.92 383.240  21
   1   3   6 6069.22 421.602  19
   1   3   6 4587.70 562.392   1
  -1   3  -7 14646.3 677.686  18
   1  -3  -7 13770.8 529.099  20
  -1  -3   7 13945.9 615.772  21
  -1  -3   7 15082.6 644.745   4
   1  -3  -7 15156.7 686.097  19
  -1   3  -7 15419.8 628.382  22
  -1   3  -7 14697.1 668.020  19
  -1   3  -7 15251.6 637.774  23
  -1  -3   7 15953.1 674.526   3
   1   3   7 16948.7 747.019  19
   1  -3  -7 17399.7 1001.45   2
   1   3   7 17057.7 1058.66   1
  -1  -3   7 16587.8 852.155   1
   1  -3  -8 2946.98 338.080  19
  -1  -3   8 2510.92 328.473   1
   1   3   8 3035.24 370.711   8
  -1   3  -8 2370.45 286.340  22
   1  -3  -8 2663.59 256.477  20
  -1  -3   8 2411.63 302.982   4
  -1  -3   8 2665.85 287.074  21
  -1   3  -8 2554.32 309.687  23
   1  -3  -9 46381.3 1357.17  19
  -1   3  -9 48516.1 1152.56  22
  -1   3  -9 48720.7 1191.86  23
  -1   3  -9 46471.4 1347.58  19
  -1  -3   9 45860.8 1112.55  21
  -1  -3  10 4915.51 383.209  21
  -1   3 -10 5523.28 410.284  22
   1  -3 -10 5382.40 494.846  19
  -1  -3  10 5165.98 451.595   4
  -1   3 -10 4697.44 472.062  19
  -1  -3  10 5351.34 478.406   9
  -1   3 -10 5297.97 437.280  23
  -1   3 -11 42258.7 1195.41  23
  -1  -3  11 43351.2 1267.48   4
  -1  -3  11 43471.0 1322.04   9
  -1   3 -11 42364.6 1090.55  22
  -1  -3  12 21446.9 970.458   9
  -1   3 -12 20741.7 876.242  23
  -1   3 -12 22539.3 819.667  22
  -1  -3  12 22445.5 937.837   4
  -1   3 -13 38083.6 1214.93  23
  -1  -3  13 39504.0 1306.63   4
  -1  -3  13 37719.8 1311.55   9
  -1  -3  14 16036.3 872.716   4
  -1  -3  14 18407.0 961.634   9
  -1   3 -14 16294.8 836.335  23
  -1   3 -14 16100.6 722.752  22
  -1  -3  15 3158.58 443.197   4
  -1  -3  15 2719.29 438.485   9
  -1   3 -15 2759.12 401.144  23
  -1  -3  16 245.698 251.463   9
  -1  -3  16 233.837 245.481   4
  -1   3 -16 219.049 243.768  23
  -1  -3  17 11975.1 883.439   9
  -1  -3  17 11001.3 823.567   4
  -1   3 -17 11612.6 788.295  23
  -1   3 -18 2926.46 478.319  23
  -1  -3  18 3302.32 511.313   4
  -1  -3  18 2894.38 510.941   9
  -1   3 -19 24111.1 1169.74  23
  -1  -3  19 23056.3 1248.05   4
  -1  -3  19 23429.7 1287.80   9
  -1   3 -20 12998.4 908.167  23
  -1  -3  20 12781.0 971.767   4
  -1  -3  20 13524.9 1027.26   9
  -1  -3  21 109.106 284.154   9
  -1   3 -21 106.954 249.436  23
  -1  -3  21 260.859 285.586   4
  -1   3 -22 3349.17 510.607  23
  -1  -3  22 3491.51 616.200   9
  -1  -3  22 3683.00 596.706   4
  -1   3 -23 16197.3 1067.50  23
  -1  -3  23 17602.4 1264.16   9
  -1  -3  23 16426.2 1187.47   4
  -1  -3  24 4182.68 668.758   4
  -1  -3  24 4322.94 699.372   9
  -1   3 -24 3725.38 570.691  23
   1   3  25 341.561 195.413  12
  -1  -3  25 662.659 437.821   4
  -1  -3  25 787.893 395.380   9
   1   3  25 657.704 220.028  10
  -1   3 -25 803.652 362.661  23
   1   3  25 673.389 247.268  13
  -1  -3  25 524.461 242.773  13
  -1  -3  26 1970.71 585.460   9
  -1  -3  26 1578.21 323.506  13
  -1   3 -26 1924.54 458.585  23
   1   3  26 1463.95 279.388  10
   1   3  26 1563.10 310.681  13
  -1  -3  26 1787.60 497.156   4
   1   3  27 2865.32 377.454  13
  -1  -3  27 3913.24 454.551  13
   1   3  27 3718.34 380.169  10
  -1  -3  28 4733.51 493.124  13
   1   3  28 4987.08 434.758  10
   1   3  28 5364.30 508.670  13
   1   3  29 2145.21 339.121  13
  -1  -3  29 2192.35 363.247  13
  -1  -3  30 918.025 273.207  13
   1   3  30 983.916 274.466  13
  -1  -3  31 179.311 211.195  13
   1   3  31 438.784 219.772  13
  -1  -3  32 6033.35 508.249  13
   1   3  32 6174.65 500.019  13
  -1  -3  33 2366.70 337.621  13
  -1  -3  34 1453.07 264.469  13
  -1  -3  35 1510.57 253.390  13
  -1  -3  36 1745.15 240.517  13
  -1  -3  37 787.876 168.853  13
   1  -4  36 2168.72 245.467  13
   1  -4  35 224.870 168.541  13
   1  -4  34 289.186 187.225  13
   1  -4  33 2586.98 341.017  13
   1  -4  32 3720.62 411.505  13
   1  -4  31 2832.68 387.606  13
   1  -4  30 224.185 233.595  13
   1  -4  29 1612.25 321.473  13
  -1   4  28 621.892 269.716  12
   1  -4  28 925.595 288.924  13
   1  -4  27 3733.25 452.500  13
  -1   4  27 4309.31 474.974  12
  -1   4  27 3821.83 473.532  16
  -1   4  26 2101.31 397.790  16
  -1   4  26 2224.80 381.585  15
   1  -4  26 1822.40 329.727  13
  -1   4  26 1513.21 295.813  12
   1   4 -25 6905.22 783.192  23
  -1   4  25 6566.38 604.206  16
   1  -4  25 7646.08 879.173   4
  -1   4  25 6720.00 600.275  15
   1  -4  25 6790.15 823.834   9
   1  -4  25 6890.42 582.447  13
  -1   4  25 6773.02 568.257  12
  -1   4  25 7136.16 555.104  13
   1  -4  24 11329.8 1024.74   4
  -1   4  24 12151.1 781.577  15
   1  -4  24 11871.2 750.681  13
   1  -4  24 12558.6 1091.35   9
  -1   4  24 11279.8 766.064  16
  -1   4  24 12113.2 710.418  13
  -1   4  24 10714.4 686.143  12
   1   4 -24 11661.0 963.314  23
  -1   4  23 3983.60 441.609  12
   1  -4  23 4333.18 673.930   4
  -1   4  23 3589.19 436.635  15
  -1   4  23 3736.79 456.079  16
   1  -4  23 4079.44 642.299   9
   1   4 -23 4078.28 586.376  23
   1  -4  23 4087.30 448.933  13
  -1   4  23 4191.92 428.786  13
   1   4 -22 13338.3 987.379  23
   1  -4  22 13390.6 1080.65   4
   1  -4  22 13866.0 1083.83   9
   1  -4  21 1756.46 451.737   4
   1   4 -21 2369.15 429.718  22
   1   4 -21 1880.81 448.870  23
   1  -4  21 2282.50 463.472   9
   1  -4  20 689.365 352.939   4
   1  -4  20 743.837 338.076   9
   1   4 -20 596.130 317.468  23
   1   4 -20 918.700 313.427  22
   1  -4  19 10577.1 883.018   9
   1   4 -19 9455.08 784.845  23
   1   4 -19 9996.75 775.892  22
   1  -4  19 9460.55 860.711   4
   1   4 -18 2000.15 415.265  23
   1  -4  18 1603.29 430.785   4
   1   4 -18 1754.40 369.644  22
   1  -4  18 1586.25 381.841   9
   1  -4  17 24530.0 1290.73   4
   1   4 -17 22421.4 1114.14  23
   1   4 -17 23014.7 1111.08  22
   1  -4  17 26032.7 1278.34   9
   1  -4  16 9305.18 798.550   4
   1   4 -16 9722.25 725.375  23
   1   4 -16 9295.42 707.014  22
   1  -4  16 10038.7 777.594   9
   1  -4  15 4701.59 576.569   4
   1   4 -15 3995.51 478.395  22
   1  -4  15 4233.30 503.275   9
   1   4 -15 4261.05 501.688  23
  -1   4  15 4133.56 467.461   7
   1   4 -14 16271.5 877.119  22
   1   4 -14 16135.9 864.296  23
   1  -4  14 18391.6 968.998   9
  -1   4  14 17477.7 921.453   7
   1  -4  14 17738.0 1028.45   4
   1  -4  13 21862.6 1014.18   9
  -1   4  13 19931.2 962.753   7
   1   4 -13 19744.4 940.507  22
   1  -4  13 20501.6 1072.52   4
   1   4 -13 18568.5 897.722  23
   1   4 -12 16595.5 816.478  23
  -1   4  12 15151.9 833.864   7
   1  -4  12 16451.0 853.194   9
   1  -4  12 17033.6 933.318   4
   1   4 -12 15673.0 824.026  22
  -1   4  11 17884.4 878.199   7
   1   4 -11 17556.8 851.303  22
   1   4 -11 17957.5 829.583  23
   1  -4  11 18621.2 897.314   9
   1  -4  10 3326.45 409.833   9
   1  -4  10 4043.83 439.811  20
   1   4 -10 4279.25 407.520  23
   1   4 -10 4414.94 443.807  22
  -1   4  10 4699.75 457.524   7
  -1   4   9 11774.0 687.172   7
   1   4  -9 10954.1 658.196  22
   1   4  -9 12621.4 641.930  23
   1  -4   9 11369.1 678.813   9
   1  -4   9 11320.3 681.732  20
   1   4  -8 8439.35 510.692  23
  -1   4   8 8907.77 591.583   7
   1  -4   8 8431.45 578.732  20
   1   4  -8 7891.74 551.476  22
   1   4  -7 51341.0 1176.07  23
  -1   4   7 50681.0 1359.58   7
   1  -4   7 50127.2 1311.59  20
  -1   4   7 46338.2 1363.00   8
   1   4  -7 47827.1 1301.75  22
   1   4  -6 15688.5 737.221  22
  -1   4   6 17422.1 813.428   7
   1  -4   6 15237.9 711.168  20
  -1   4   6 14884.1 765.161   8
   1   4  -6 15674.3 628.983  23
  -1   4   5 56074.5 1461.80   7
   1   4  -5 53667.6 1091.48  23
  -1   4   5 48957.4 1327.01   8
   1  -4   5 50027.4 1231.25  20
  -1   4   4 83337.0 1680.58   8
  -1   4   4 85846.4 1411.54  23
   1   4  -4 82057.0 1282.13  23
  -1   4   3 17416.3 875.567   7
   1  -4   3 13801.5 626.630  20
  -1   4   3 15439.6 718.421   8
  -1   4   3 15310.2 605.904  23
  -1  -4  -3 16000.6 745.236  21
   1   4  -3 14942.0 697.089  22
  -1   4   2 26008.1 782.258  23
   1   4  -2 25805.2 890.711  22
  -1  -4  -2 25042.7 946.362  21
  -1   4   2 27674.3 1113.97   7
   1  -4   2 26205.1 835.923  20
  -1   4   2 25353.2 901.726   8
  -1   4   1 9720.18 492.778  23
  -1   4   1 9180.79 551.757   8
  -1  -4  -1 8965.02 572.672  21
   1  -4   1 9052.68 490.757  20
   1   4  -1 9245.89 545.851  22
   1   4   0 19506.6 788.374  22
   1  -4   0 19530.0 701.144  20
  -1   4   0 21981.7 830.898   8
  -1  -4   0 22093.0 878.018  21
  -1   4   0 19226.5 682.300  23
  -1   4  -1 7828.74 524.173   8
   1  -4  -1 7907.27 449.432  20
   1   4   1 7320.59 518.163  22
  -1   4  -1 7755.69 452.826  23
  -1  -4   1 8102.70 542.894  21
   1   4   1 7681.86 465.293   5
  -1  -4   2 24742.6 922.133  21
  -1   4  -2 21233.7 871.460   8
   1  -4  -2 24440.5 757.505  20
   1   4   2 21002.3 791.719   5
  -1   4  -2 18397.9 1046.77  18
  -1   4  -2 25927.6 802.267  23
   1   4   2 22470.9 877.906  22
  -1  -4   3 2460.03 437.435  18
  -1   4  -3 781.538 284.694  18
  -1   4  -3 13315.0 590.360  23
  -1   4  -3 14230.8 680.344   8
  -1  -4   3 13711.7 691.776  21
   1  -4  -3 13791.4 572.738  20
  -1  -4   3 9454.11 456.553   4
  -1   4  -3 14371.5 710.494  22
  -1   4  -4 80231.7 1445.03  23
  -1  -4   4 64622.1 1886.53  18
  -1  -4   4 79430.6 1624.83  21
  -1   4  -4 72721.4 1630.06  22
  -1  -4   4 88712.9 1466.36   4
  -1   4  -4 86968.8 1644.10   8
   1  -4  -4 85483.0 1390.54  20
  -1  -4   5 54320.3 1351.55  21
   1  -4  -5 52085.8 1079.82  20
   1   4   5 52259.0 1426.23   8
  -1   4  -5 52421.2 1210.29  23
  -1  -4   6 15390.4 676.088   4
  -1  -4   6 12690.7 912.316   1
  -1   4  -6 14250.6 663.512  23
  -1   4  -6 15629.0 735.889  22
   1   4   6 14697.7 788.926   8
  -1  -4   6 14257.7 705.750  21
  -1   4  -7 54344.0 1301.45  23
  -1  -4   7 47726.9 1277.24  21
  -1  -4   7 48779.3 1250.28   4
  -1   4  -7 54011.8 1357.63  22
   1   4   7 46692.8 1411.92   8
  -1   4  -8 7829.22 531.417  23
  -1  -4   8 8621.65 552.582   4
   1   4   8 7996.91 638.272   8
  -1   4  -8 7649.01 546.465  22
  -1  -4   8 7838.47 536.986  21
  -1   4  -9 11487.9 655.646  23
  -1   4  -9 11682.4 663.020  22
   1   4   9 11666.4 764.440   8
  -1  -4   9 12059.4 657.789  21
  -1   4 -10 5025.47 482.959  22
  -1  -4  10 5408.94 485.139   4
  -1   4 -10 5435.35 473.038  23
  -1  -4  10 5564.80 461.397  21
  -1  -4  11 17645.3 859.549   4
  -1   4 -11 17411.3 842.411  23
  -1  -4  11 17003.8 927.104   9
  -1   4 -11 16709.5 806.751  22
  -1  -4  12 19187.7 960.674   4
  -1   4 -12 17419.7 870.110  23
  -1  -4  12 18610.4 986.533   9
  -1   4 -12 18453.9 846.922  22
  -1   4 -13 18249.4 907.117  23
  -1  -4  13 18434.1 1027.52   9
  -1  -4  13 17618.0 923.280   4
  -1   4 -13 18427.0 864.936  22
  -1   4 -14 17526.9 925.024  23
  -1  -4  14 19047.1 1052.30   9
  -1   4 -14 18502.1 879.491  22
  -1  -4  14 18380.3 990.749   4
  -1   4 -15 4798.39 526.658  23
  -1   4 -15 4767.67 470.184  22
  -1  -4  15 4562.14 543.131   4
  -1  -4  15 4957.32 586.370   9
  -1  -4  16 8694.91 785.488   9
  -1   4 -16 8913.53 717.532  23
  -1  -4  16 9813.29 785.504   4
  -1  -4  17 22728.4 1209.43   4
  -1   4 -17 22014.2 1118.17  23
  -1  -4  17 24299.6 1291.48   9
  -1  -4  18 1504.85 401.425   4
  -1  -4  18 1441.65 396.842   9
  -1   4 -18 1717.55 393.577  23
  -1  -4  19 10209.4 878.188   4
  -1   4 -19 10263.4 826.448  23
  -1  -4  19 9504.13 894.233   9
  -1  -4  20 555.985 315.769   4
  -1   4 -20 437.681 310.286  23
  -1  -4  20 254.932 317.631   9
  -1   4 -21 2429.42 483.824  23
  -1  -4  21 2302.72 539.028   9
  -1  -4  21 2182.09 496.142   4
  -1  -4  22 8410.10 861.370   4
  -1  -4  22 11734.1 1067.45   9
  -1   4 -22 10979.6 930.549  23
   1   4  23 4521.63 476.277  16
   1   4  23 4881.92 470.426  13
  -1  -4  23 4957.12 695.368   4
  -1  -4  23 5181.68 753.123   9
  -1   4 -23 4515.26 618.979  23
   1   4  23 4083.42 396.489  10
  -1  -4  23 4584.29 487.196  13
   1   4  23 4606.53 466.134  15
  -1  -4  24 11777.6 1060.03   4
  -1  -4  24 10565.0 705.208  13
   1   4  24 10539.9 608.473  10
  -1   4 -24 10706.9 922.326  23
  -1   4 -24 14282.8 815.983  24
   1   4  24 12001.2 700.208  13
   1   4  24 11213.9 721.508  15
  -1  -4  24 12026.2 1112.79   9
   1   4  25 7695.73 587.302  13
  -1  -4  25 8618.57 965.099   9
  -1   4 -25 9276.69 663.511  24
   1   4  25 7280.71 515.365  10
  -1  -4  25 7002.28 584.196  13
  -1   4 -25 6819.34 763.632  23
  -1  -4  25 7625.98 873.528   4
   1   4  26 2325.78 309.145  10
  -1   4 -26 2516.14 390.283  24
   1   4  26 1669.27 301.087  13
  -1  -4  26 2275.02 373.460  13
  -1   4 -27 4714.60 507.003  24
  -1  -4  27 3962.00 462.984  13
   1   4  27 4145.79 399.407  10
  -1  -4  28 761.069 277.451  13
   1   4  28 967.249 234.062  10
  -1  -4  29 1307.30 309.565  13
   1   4  29 1410.41 249.623  10
  -1  -4  30 37.0934 197.750  13
  -1  -4  31 3049.66 384.598  13
  -1  -4  32 3355.56 382.919  13
  -1  -4  33 2611.35 328.830  13
  -1  -4  34 265.585 171.831  13
  -1  -4  35 148.876 146.907  13
  -1  -4  36 2003.94 229.637  13
   1  -5  35 1342.26 200.693  13
   1  -5  34 810.646 202.092  13
   1  -5  34 623.973 162.057  14
   1  -5  33 1567.32 257.400  13
   1   5 -32 97.9167 153.981  24
   1  -5  32 718.338 229.128  13
   1  -5  31 0.48667 198.602  13
   1   5 -31-11.7471 186.700  24
   1   5 -30 19.4422 203.072  24
   1  -5  30-224.583 224.411  13
   1  -5  29 4457.28 469.496  13
   1   5 -29 333.688 262.842  24
   1  -5  28 1736.39 342.376  13
  -1   5  27 448.365 279.820  16
   1  -5  27 512.804 247.231  13
  -1   5  26 1540.38 346.071  15
  -1   5  26 1516.85 351.466  16
   1  -5  26 1395.19 333.828  13
  -1   5  25 5463.04 545.986  15
   1  -5  25 5051.51 520.472  13
  -1   5  25 5550.06 557.051  16
   1  -5  24 1708.06 313.242  13
  -1   5  24 2442.68 392.806  15
  -1   5  24 2256.62 390.665  16
  -1   5  23 7525.74 625.743  16
  -1   5  23 7102.03 611.279  15
   1  -5  23 6801.22 802.433   9
   1  -5  23 7847.13 874.857   4
   1   5 -23 7559.60 774.047  23
   1   5 -22 1752.24 462.622  23
   1  -5  22 1777.43 524.496   4
  -1   5  22 1926.08 362.970  15
   1  -5  22 2187.61 531.151   9
  -1   5  22 1817.40 356.829  16
   1   5 -21 8291.63 819.641  23
   1  -5  21 7060.75 828.715   4
  -1   5  21 7619.63 583.507  12
   1   5 -21 7017.45 720.975  22
  -1   5  21 6953.46 586.485  15
  -1   5  21 6741.28 573.277  16
   1  -5  21 6887.97 810.330   9
   1  -5  20 2695.24 492.310   4
   1  -5  20 3964.75 615.961   9
   1   5 -20 3544.65 547.615  22
   1   5 -20 4120.79 562.511  23
   1  -5  19 3179.34 567.975   4
   1  -5  19 3591.89 573.655   9
   1   5 -19 2574.52 469.142  23
   1   5 -19 3144.79 499.175  22
   1   5 -18 4955.05 596.106  23
   1  -5  18 5390.41 666.466   9
   1  -5  18 4407.53 651.501   4
   1   5 -18 4546.80 593.774  22
   1   5 -17 246.337 271.693  22
   1  -5  17 218.982 270.894   9
   1   5 -17 38.9491 253.698  23
   1  -5  17 146.480 297.104   4
   1   5 -16 36492.0 1421.99  23
   1  -5  16 36687.7 1627.83   4
   1  -5  16 38766.8 1589.00   9
   1   5 -16 34817.8 1470.26  22
   1   5 -15 494.531 272.049  22
   1   5 -15 616.671 280.896  23
   1  -5  15 675.956 286.914   9
   1  -5  15 402.587 326.341   4
  -1  -5 -14 2267.08 415.138  21
   1  -5  14 2338.70 485.720   4
   1   5 -14 2461.94 408.385  23
   1   5 -14 2043.36 397.274  22
   1  -5  14 2935.29 447.161   9
   1  -5  13 1601.70 356.287   9
   1   5 -13 1786.09 352.739  23
  -1  -5 -13 2065.28 384.036  21
   1   5 -13 1952.49 378.150  22
   1  -5  13 1406.95 386.584   4
  -1   5  13 1713.64 343.093   7
  -1   5  12 4266.49 492.298   7
   1   5 -12 3980.12 489.140  22
   1   5 -12 4313.41 465.241  23
   1  -5  12 3970.67 490.601   9
   1  -5  12 2561.44 528.584   4
   1  -5  11 2979.21 451.353   9
   1   5 -11 4746.86 468.470  23
   1  -5  11 4148.39 534.291   4
  -1   5  11 4211.69 481.739   7
   1   5 -11 4284.48 507.434  22
  -1   5  10 16918.5 913.028   7
   1   5 -10 14787.2 878.307  22
   1  -5  10 17563.7 916.995   9
   1   5 -10 16862.1 813.617  23
   1  -5   9 17844.7 914.815   9
  -1   5   9 16698.0 898.448   7
   1   5  -9 16331.3 769.609  23
   1  -5   9 15490.2 872.892  20
   1   5  -9 14840.8 870.857  22
   1   5  -8 6470.56 593.358  22
   1   5  -8 7582.38 518.242  23
  -1   5   8 6930.17 592.660   7
   1  -5   8 7448.57 600.034  20
  -1   5   7 3118.11 423.111   7
   1  -5   7 2856.64 388.276  20
  -1   5   7 2619.87 432.575   8
   1   5  -7 2959.73 421.198  22
  -1   5   6 10932.7 762.969   8
  -1   5   6 11407.3 773.619   7
   1  -5   6 10932.6 675.964  21
  -1  -5  -6 10849.9 744.238  21
   1   5  -6 11272.5 723.613  22
   1  -5   6 11030.1 685.112  20
   1   5  -5 5544.97 566.993   8
  -1   5   5 6653.09 620.604   7
  -1   5   5 5917.00 571.125   8
   1   5  -5 6069.35 546.890  22
   1  -5   5 6123.77 507.473  20
  -1  -5  -5 6401.17 572.964  21
  -1   5   4 953.115 287.478   8
  -1  -5  -4 742.035 265.280  21
   1  -5   4 797.540 238.523  20
  -1   5   4 858.227 319.561   7
   1   5  -4 727.813 253.357  22
   1   5  -4 826.461 306.655   8
  -1  -5  -3 72730.4 1809.56  21
   1  -5   3 72259.8 1576.17  20
  -1   5   3 74109.6 1778.55   8
   1   5  -3 71264.2 1763.45  22
   1   5  -3 71528.5 1852.25   8
  -1   5   2 23037.2 1192.39   7
  -1  -5  -2 25016.0 1087.27  21
  -1   5   2 27480.1 890.809  23
   1   5  -2 28194.2 1101.51  22
   1  -5   2 26686.5 948.584  20
   1   5  -2 28034.0 1167.06   8
  -1   5   2 25822.4 1056.80   8
  -1  -5  -1 32525.2 1213.77  21
   1   5  -1 31669.7 1270.46   8
  -1   5   1 32696.3 983.469  23
   1  -5   1 32835.5 1029.38  20
   1   5  -1 27553.6 1176.14  22
  -1   5   1 32418.1 1166.32   8
  -1   5   1 25548.8 1264.90   7
   1  -5   0 3324.38 348.655  20
   1   5   0 3403.40 422.993  22
  -1   5   0 3409.06 413.138   8
  -1  -5   0 3068.69 416.919  21
   1   5   0 3185.27 458.475   8
  -1   5   0 3410.66 351.768  23
   1  -5  -1 30270.7 955.465  20
   1   5   1 32647.0 1251.34   8
  -1  -5   1 33493.7 1220.37  21
  -1   5  -1 32238.7 987.933  23
  -1   5  -1 31049.4 1136.54   8
   1   5   2 24831.3 1099.52   8
  -1   5  -2 24004.6 1006.82   8
   1  -5  -2 25551.7 862.962  20
  -1   5  -2 25255.4 891.600  23
  -1  -5   2 23604.1 1023.05  21
  -1   5  -3 71125.7 1495.69  23
  -1  -5   3 65431.2 1682.15  21
   1   5   3 68573.4 1799.19   8
   1   5   4 994.227 342.679   8
  -1  -5   4 1143.11 299.595  21
  -1   5  -4 727.533 266.309   8
   1   5   4 164.469 234.303   7
  -1   5  -4 1041.99 248.464  23
   1   5   5 6112.57 596.860   8
  -1   5  -5 5928.87 477.161  23
  -1   5  -5 6410.21 549.607   8
  -1   5  -5 4784.66 514.682  22
  -1  -5   5 6435.63 556.791  21
  -1   5  -6 10616.9 630.447  23
  -1   5  -6 10714.1 702.074   8
   1   5   6 10153.3 749.384   8
  -1  -5   6 11107.2 714.175  21
   1   5   7 2630.69 453.069   8
  -1   5  -7 2764.31 368.513  23
  -1  -5   7 2405.66 365.640   4
  -1  -5   7 2615.71 383.157  21
  -1   5  -7 2913.47 404.839   8
  -1   5  -7 2439.53 393.326  22
  -1  -5   8 8358.76 584.064   4
   1   5   8 7251.36 670.191   8
  -1   5  -8 8352.08 596.057  23
  -1  -5   8 8237.54 622.150  21
  -1   5  -8 6795.86 609.863  22
  -1   5  -9 17221.7 917.102  22
  -1  -5   9 16714.1 854.691   4
  -1   5  -9 15621.6 816.832  23
  -1  -5   9 18263.6 914.088  21
   1   5   9 17173.0 1017.68   8
  -1  -5  10 16180.0 865.723   4
  -1   5 -10 15816.4 889.536  22
   1   5  10 15629.4 993.510   8
  -1   5 -10 16778.9 862.714  23
  -1  -5  11 2821.69 437.402   4
  -1   5 -11 3010.70 414.436  23
  -1  -5  11 3146.30 484.322   9
  -1   5 -11 2365.29 385.362  22
  -1   5 -12 4186.57 491.091  23
  -1   5 -12 4597.52 527.278  22
  -1  -5  12 5181.93 601.140   9
  -1  -5  12 4968.36 529.342   4
  -1   5 -13 1557.40 351.419  23
  -1  -5  13 1490.10 389.202   9
  -1  -5  13 1518.45 350.218   4
  -1   5 -13 1358.17 304.486  22
  -1  -5  14 2314.86 408.932   4
  -1  -5  14 2133.98 436.938   9
  -1   5 -14 2003.35 392.054  23
  -1   5 -14 2156.46 385.677  22
  -1   5 -15 264.105 232.195  22
  -1   5 -15 325.952 257.960  23
  -1  -5  15 234.536 246.626   4
  -1  -5  15 165.035 294.963   9
  -1  -5  16 37914.4 1655.72   9
  -1   5 -16 35693.1 1446.53  23
  -1  -5  16 35879.9 1539.22   4
  -1  -5  17-27.8139 225.889   4
  -1  -5  17 162.957 289.194   9
  -1   5 -17 112.857 285.560  23
  -1  -5  18 4722.21 666.353   4
  -1   5 -18 5218.93 632.921  23
  -1  -5  18 4986.61 710.385   9
  -1  -5  19 3061.27 566.776   9
  -1   5 -19 2817.44 520.240  23
  -1  -5  19 2949.00 539.151   4
  -1   5 -20 3979.77 597.519  23
  -1  -5  20 3910.15 647.786   9
  -1  -5  20 3637.26 588.897   4
   1   5  21 6593.13 551.836  15
   1   5  21 5427.46 497.313  16
  -1   5 -21 6880.26 746.629  23
  -1  -5  21 7199.87 857.127   9
  -1  -5  21 7139.37 832.544   4
   1   5  21 6365.05 473.261  10
  -1   5 -22 2316.28 390.515  24
   1   5  22 1638.35 340.325  15
   1   5  22 1517.86 265.582  10
  -1   5 -22 1663.10 468.297  23
   1   5  22 1549.30 314.810  16
  -1  -5  22 1448.65 462.280   9
  -1  -5  22 1551.72 480.933   4
   1   5  23 8209.47 641.563  16
  -1   5 -23 8829.56 855.390  23
  -1  -5  23 9276.04 957.907   4
   1   5  23 8628.89 552.326  10
  -1  -5  23 7377.25 609.218  13
   1   5  23 8899.42 650.830  15
  -1  -5  23 9082.22 988.843   9
  -1   5 -23 10984.7 744.704  24
  -1   5 -24 2962.44 450.118  24
   1   5  24 2531.12 312.372  10
  -1  -5  24 2376.26 376.795  13
   1   5  24 2204.49 366.344  16
   1   5  24 2529.73 384.427  15
  -1  -5  25 4880.25 518.078  13
   1   5  25 5373.54 518.310  15
   1   5  25 5392.78 441.421  10
  -1  -5  26 1424.09 318.929  13
  -1   5 -26 2200.87 392.966  24
   1   5  26 1465.98 263.436  10
   1   5  27 357.560 191.949  10
  -1   5 -27 173.484 235.213  24
  -1  -5  27 168.137 222.191  13
  -1   5 -28 2101.41 371.943  24
   1   5  28 1757.52 270.985  10
  -1  -5  28 1835.60 329.913  13
   1   5  29 4497.85 371.767  10
  -1  -5  29 4217.54 447.382  13
  -1   5 -29 5203.01 485.933  24
  -1   5 -30 86.9551 200.940  24
  -1  -5  30 110.491 198.775  13
  -1  -5  31 50.3626 158.667  13
  -1  -5  32 654.750 193.017  13
  -1  -5  33 1436.36 247.552  13
  -1  -5  34 790.344 188.021  13
  -1  -5  35 1033.06 180.529  13
   1  -6  34 511.355 143.880  13
   1   6 -33-168.481 127.061  24
   1  -6  33 370.320 159.139  13
   1   6 -32 4.94692 150.820  24
   1  -6  32 252.639 172.176  13
   1   6 -31-24.0045 163.344  24
   1  -6  31 343.798 191.192  13
   1   6 -30 205.312 210.355  24
   1  -6  30 2960.51 361.830  13
   1  -6  29 185.361 202.995  13
   1   6 -29-13.2218 219.235  24
   1  -6  28 349.413 235.454  13
   1   6 -28 62.9433 224.810  24
  -1   6  27 105.229 218.150  15
  -1   6  27 296.980 259.216  16
   1   6 -27 2.00124 227.156  24
   1  -6  27 114.687 219.352  13
  -1   6  26 1978.29 370.211  15
   1  -6  26 1982.05 358.511  13
  -1   6  26 2035.13 369.565  16
  -1   6  25 2291.00 394.146  16
   1  -6  25 2338.51 387.081  13
  -1   6  25 2387.03 391.426  15
  -1   6  24 10034.3 703.031  16
  -1   6  24 9903.49 707.411  15
   1  -6  24 9133.01 686.973  13
  -1   6  23 1235.89 338.827  16
  -1   6  23 1428.43 334.746  15
  -1   6  22 12113.7 767.737  16
  -1   6  22 11955.5 779.428  15
   1   6 -21 13574.7 1012.74  23
  -1   6  21 12668.5 783.013  16
  -1   6  21 13671.3 825.958  15
   1  -6  21 11737.4 1052.99   4
   1   6 -21 10245.4 909.976  22
  -1   6  20 3922.05 460.213  16
  -1   6  20 3937.05 465.243  15
   1  -6  20 3731.70 630.477   4
   1   6 -20 3548.93 593.812  22
   1   6 -20 3355.74 588.081  23
   1   6 -19 6451.63 694.284  23
   1   6 -19 6623.32 730.772  22
  -1   6  19 7507.63 610.447  15
  -1   6  19 7272.17 594.888  16
   1  -6  19 6327.53 766.822   4
   1   6 -18 1475.63 396.759  22
   1   6 -18 1803.58 434.397  23
  -1   6  18 1690.58 343.741  15
   1  -6  18 1599.94 427.819   4
  -1   6  18 2084.64 353.277  16
   1   6 -17 2287.90 443.735  23
   1   6 -17 1970.42 438.111  22
   1  -6  17 1882.15 475.625   4
   1  -6  17 2169.96 456.540   9
   1  -6  16 28822.9 1454.33   9
   1  -6  16 24900.1 1403.50   4
   1   6 -16 25882.9 1246.87  23
   1   6 -16 24925.2 1331.04  22
  -1  -6 -15 10673.1 875.798  21
   1  -6  15 12402.1 1009.55   4
   1  -6  15 15369.4 1051.05   9
   1   6 -15 13270.6 982.600  22
   1   6 -15 14028.8 917.979  23
   1  -6  14 11530.7 905.014   9
  -1  -6 -14 8897.56 790.700  21
   1   6 -14 10540.6 861.031  22
   1  -6  14 10128.7 885.690   4
   1   6 -13 10238.6 859.726  22
   1  -6  13 12484.0 921.739   9
   1  -6  13 9103.60 864.377   4
  -1  -6 -13 10005.0 859.798  21
   1  -6  12 1543.13 355.414   9
   1   6 -12 1605.21 406.865  22
   1  -6  12 708.771 400.643   4
  -1   6  12 1453.27 345.418   7
  -1  -6 -12 1184.88 337.108  21
  -1  -6 -11 3373.10 540.794  21
   1  -6  11 2838.67 498.164   4
   1  -6  11 3318.44 496.831   9
  -1   6  11 4469.67 555.035   7
   1   6 -11 4052.85 556.556  22
  -1   6  10 15137.2 954.688   7
   1  -6  10 11788.0 873.344   4
  -1  -6 -10 13695.2 950.817  21
   1   6 -10 13030.0 924.126  22
   1  -6  10 14015.5 951.496   9
  -1   6   9 8960.21 739.249   7
   1   6  -9 8561.29 748.556  22
   1  -6   9 7789.11 731.528   4
   1   6  -9 6599.44 732.899   8
  -1  -6  -9 8562.71 770.219  21
  -1   6   8 20319.0 1087.85   7
  -1  -6  -8 18641.2 1125.14  21
   1   6  -8 20583.3 1126.44  22
   1   6  -8 19084.6 1152.84   8
   1   6  -7 3935.55 570.163   8
  -1   6   7 3865.72 513.665   7
  -1  -6  -7 3372.45 497.205  21
  -1   6   7 3555.41 525.256   8
   1   6  -7 3744.49 510.088  22
   1  -6   7 3448.85 456.881  20
  -1   6   6 11650.3 857.175   8
   1  -6   6 11709.8 783.068  20
   1   6  -6 9229.70 813.785  22
  -1   6   6 12526.2 874.245   7
   1   6  -6 12888.1 928.512   8
  -1  -6  -6 10970.1 848.471  21
   1  -6   6 11662.9 792.031  21
   1   6  -5 6668.67 650.449  22
  -1   6   5 7397.99 696.645   7
  -1   6   5 5735.51 629.046   8
  -1  -6  -5 6215.53 633.565  21
   1  -6   5 5866.40 581.272  21
   1  -6   5 6570.11 580.596  20
   1   6  -5 6717.18 680.642   8
  -1   6   4 19446.6 1139.93   7
   1   6  -4 17686.1 1039.01  22
  -1  -6  -4 18826.4 1084.69  21
   1  -6   4 18112.8 980.094  21
   1   6  -4 18227.9 1082.39   8
   1  -6   4 22271.2 1004.00  20
  -1   6   4 19894.7 1087.54   8
  -1   6   3 1443.53 405.940   7
   1   6  -3 1071.22 388.562   8
  -1   6   3 1503.22 373.824   8
  -1  -6  -3 1520.57 396.608  21
   1   6  -3 1170.22 360.189  22
   1  -6   3 1257.33 286.194  20
   1  -6   2 65507.9 1624.58  20
   1   6  -2 63336.2 1953.09   8
  -1   6   2 61062.3 1819.85   8
   1   6  -2 60370.5 1860.52  22
  -1  -6  -2 59337.1 1863.92  21
   1   6  -1 32797.5 1331.33  22
   1   6  -1 32760.2 1410.58   8
  -1  -6  -1 34424.7 1412.11  21
   1  -6   1 35993.7 1183.78  20
  -1   6   1 32062.4 1318.36   8
   1   6   0 35534.1 1459.25   8
  -1  -6   0 37477.0 1468.89  21
  -1   6   0 34762.2 1362.21   8
  -1   6  -1 34502.8 1356.56   8
   1   6   1 35147.3 1453.94   8
  -1  -6   1 33624.0 1386.93  21
   1   6   2 58288.9 1866.45   8
  -1   6  -2 59749.0 1767.60   8
  -1  -6   2 60306.5 1832.34  21
  -1  -6   3 1227.51 357.675  21
   1   6   3 1273.71 385.286   8
   1   6   3 397.049 231.196   7
  -1   6  -3 1463.86 362.681   8
  -1   6  -4 19631.2 1041.64   8
  -1   6  -4 23106.4 965.124  23
  -1  -6   4 22567.9 1125.06  21
   1   6   4 21178.9 1167.00   8
  -1  -6   5 6650.06 633.337  21
   1   6   5 5909.03 676.179   8
  -1   6  -5 5758.07 605.655   8
  -1   6  -5 7156.19 562.461  23
   1   6   6 12853.9 946.170   8
  -1   6  -6 12153.9 732.103  23
  -1  -6   6 11795.7 830.223  21
  -1   6  -6 9966.17 786.016   8
  -1   6  -7 3134.20 459.969   8
  -1  -6   7 4919.71 550.935  21
   1   6   7 4037.94 582.226   8
  -1   6  -7 3962.63 456.118  23
   1   6   8 19199.4 1164.83   8
  -1   6  -8 21701.7 1125.20   8
  -1   6  -8 18847.6 937.880  23
  -1  -6   8 20114.0 1083.69  21
  -1   6  -9 8344.26 652.747  23
   1   6   9 8034.83 798.322   8
  -1   6  -9 8739.76 743.911   8
  -1  -6   9 8860.31 716.523  21
  -1   6 -10 16438.1 911.893  23
  -1   6 -10 16426.4 1015.19   8
  -1   6 -11 4719.85 543.646  23
  -1   6 -11 3915.15 534.540  22
  -1  -6  11 5098.98 646.004   9
  -1   6 -11 4350.74 573.991   8
  -1  -6  12 736.541 258.482   4
  -1  -6  12 895.549 376.865   9
  -1   6 -12 1018.65 309.142  23
  -1   6 -12 584.583 324.901   8
  -1   6 -12 653.509 295.673  22
  -1  -6  13 9942.28 910.972   9
  -1   6 -13 9383.03 809.671  22
  -1   6 -13 10175.4 783.027  23
  -1  -6  13 9323.69 806.767   4
  -1   6 -14 9710.22 811.280  22
  -1  -6  14 12849.1 925.199   4
  -1  -6  14 12087.0 991.947   9
  -1   6 -14 11537.3 853.210  23
  -1  -6  15 13953.4 1081.83   9
  -1   6 -15 12202.8 894.180  23
  -1  -6  15 11482.0 910.029   4
  -1  -6  16 24599.9 1339.85   4
  -1   6 -16 22388.0 1209.84  23
  -1   6 -17 2290.93 465.516  23
  -1  -6  17 2058.54 527.050   9
  -1  -6  17 2329.08 470.167   4
  -1  -6  18 2001.32 461.079   4
  -1  -6  18 2302.03 547.539   9
   1   6  18 2088.96 301.612  10
  -1   6 -18 2114.57 480.379  23
  -1   6 -18 2689.31 418.637  24
   1   6  18 1992.00 325.845  15
  -1   6 -19 6441.51 733.704  23
  -1  -6  19 6999.78 792.882   4
  -1   6 -19 8741.82 692.456  24
   1   6  19 6760.73 560.748  15
  -1  -6  19 6924.75 831.135   9
   1   6  19 7322.44 511.424  10
  -1  -6  20 3318.13 625.378   4
  -1   6 -20 3820.68 596.805  23
  -1   6 -20 4700.79 545.769  24
  -1  -6  20 4126.90 652.225   9
   1   6  20 4095.78 459.312  15
   1   6  20 4010.25 401.643  10
   1   6  21 13458.9 683.464  10
  -1  -6  21 13913.4 1184.34   9
   1   6  21 13950.9 794.026  15
  -1  -6  21 14419.6 1133.45   4
  -1   6 -21 14285.7 1050.05  23
  -1   6 -22 12338.5 803.333  24
   1   6  22 12855.6 765.359  15
   1   6  22 12165.1 654.314  10
   1   6  23 1121.50 254.911  10
   1   6  23 1161.54 303.053  15
  -1   6 -23 1181.58 350.716  24
  -1  -6  24 9292.56 680.408  13
   1   6  24 10209.4 583.325  10
   1   6  24 10965.4 705.699  15
  -1  -6  25 2887.31 407.879  13
  -1   6 -25 3072.60 454.016  24
   1   6  25 2477.95 313.798  10
   1   6  25 2472.09 365.252  15
  -1   6 -26 1842.23 403.632  24
  -1  -6  26 1821.17 326.662  13
   1   6  26 2173.98 290.083  10
   1   6  27 257.037 164.485  10
  -1  -6  27 311.654 224.977  13
  -1   6 -27 344.928 284.020  24
  -1  -6  28 152.054 207.621  13
   1   6  28 147.021 149.487  10
  -1   6 -28 180.819 247.766  24
  -1  -6  29 228.880 183.612  13
  -1   6 -29 160.882 225.681  24
   1   6  29 129.269 129.339  10
  -1  -6  30 2874.81 338.387  13
  -1   6 -30 3487.44 388.709  24
  -1  -6  31 292.553 182.059  13
  -1   6 -31 482.998 212.236  24
  -1   6 -32 194.573 181.833  24
  -1  -6  32 260.320 155.537  13
  -1  -6  33 434.833 150.986  13
   1  -7  32 292.761 132.637  13
   1   7 -31 36.5754 175.452  24
   1  -7  31 430.621 163.812  13
   1   7 -30 58.3362 188.692  24
   1  -7  30 577.915 194.801  13
   1  -7  29 369.314 195.083  13
   1   7 -29 67.9737 186.316  24
   1  -7  28 832.232 249.525  13
   1   7 -28 91.7657 232.509  24
   1   7 -27-9.29259 247.908  24
   1  -7  27 259.856 222.409  13
  -1   7  26 1846.73 325.672  15
   1  -7  26 1548.66 315.875  13
  -1   7  26 1417.38 314.972  16
   1  -7  25 5793.45 525.766  13
  -1   7  25 5154.14 493.510  15
  -1   7  25 4826.05 482.934  16
   1  -7  24 7111.34 587.964  13
  -1   7  24 7759.37 594.743  16
  -1   7  24 8181.27 626.669  15
  -1   7  23 1981.72 366.881  15
  -1   7  23 2179.29 362.748  16
  -1   7  22 4849.54 514.074  15
  -1   7  22 4823.46 490.398  16
  -1   7  21 1337.31 330.012  15
  -1   7  21 1390.30 303.641  16
  -1   7  20 4753.41 512.273  15
  -1   7  20 5086.10 510.903  16
  -1   7  19 5641.56 527.597  16
  -1   7  19 5637.75 543.644  15
  -1   7  18 12375.2 759.010  16
  -1   7  18 13167.6 812.021  15
  -1   7  17 3435.31 421.046  16
   1   7 -17 2984.61 549.685  22
  -1   7  17 3498.06 455.979  15
   1  -7  17 1760.71 459.895   4
  -1   7  16 8027.53 592.744  16
   1   7 -16 7307.09 800.248  22
  -1   7  16 7344.62 479.615  10
  -1   7  16 8009.18 636.514  15
  -1   7  15 9895.44 554.563  10
  -1   7  15 10303.8 710.783  15
  -1   7  15 9961.27 661.523  16
   1   7 -15 10343.4 943.441  22
  -1  -7 -15 8577.18 862.808  21
   1  -7  15 5281.47 733.746   4
   1   7 -15 4350.88 673.577   8
  -1   7  14 27539.3 1112.32  15
  -1   7  14 20631.1 781.265  10
   1  -7  14 17442.8 1211.28   4
   1   7 -14 26819.6 1479.98  22
  -1   7  14 19842.2 894.864  16
   1   7 -14 18754.8 1303.07   8
  -1  -7 -14 23155.4 1377.27  21
   1   7 -13 237.898 308.745  22
   1  -7  13 274.236 233.051   4
  -1  -7 -13 292.494 291.744  21
   1   7 -13 255.683 369.024   8
  -1  -7 -12 27278.3 1472.42  21
   1   7 -12 29222.6 1525.86  22
   1   7 -12 30542.9 1598.07   8
   1   7 -11 8855.86 863.203  22
  -1  -7 -11 8313.43 840.273  21
   1   7 -11 10192.5 951.407   8
   1   7 -10 9034.30 906.555   8
  -1   7  10 8529.34 786.891   7
  -1  -7 -10 6960.88 766.686  21
   1   7 -10 7908.96 818.133  22
   1  -7  10 8997.44 812.883   9
   1   7  -9 10584.1 943.195   8
  -1  -7  -9 8829.02 853.468  21
   1   7  -9 7586.26 804.654  22
   1  -7   9 11461.7 913.874   9
  -1   7   9 10538.9 873.435   7
   1   7  -8 39685.1 1754.20  22
  -1  -7  -8 43101.0 1811.03  21
   1   7  -8 39496.8 1779.29   8
   1   7  -7 1082.81 397.488  22
  -1   7   7 1024.79 353.153   7
  -1  -7  -7 1011.60 397.706  21
   1   7  -7 1152.55 439.032   8
   1   7  -6 3903.64 586.341  22
  -1  -7  -6 4460.34 608.922  21
  -1   7   6 3856.61 602.248   8
  -1   7   6 4236.13 587.765   7
   1   7  -6 3930.01 622.937   8
  -1   7   5 16124.2 1099.21   7
   1  -7   5 15600.0 1011.39  21
   1   7  -5 12395.7 981.797  22
   1   7  -5 15115.2 1104.75   8
  -1  -7  -5 16037.1 1115.20  21
  -1   7   5 14904.1 1053.95   8
  -1   7   4 5795.54 678.204   8
   1  -7   4 5258.58 619.028  21
  -1   7   4 6209.98 723.405   7
   1   7  -4 6050.26 738.267   8
  -1  -7  -4 6187.43 714.758  21
   1   7  -4 4767.92 649.847  22
   1   7  -3 10382.1 915.991   8
  -1   7   3 10359.2 875.867   8
  -1   7   3 10275.9 904.609   7
   1  -7   3 9737.30 842.473  21
  -1  -7  -3 10835.7 903.747  21
  -1  -7  -2 6862.74 733.762  21
  -1   7   2 6660.26 799.811   7
   1  -7   2 5753.24 670.593  21
  -1   7   2 6686.59 714.995   8
   1   7  -2 6737.33 749.291   8
  -1  -7  -1 20372.3 1224.60  21
  -1   7   1 18861.1 1303.67   7
   1  -7   1 18376.6 1200.89  21
  -1   7   1 21851.4 1220.20   8
   1   7  -1 22664.8 1296.05   8
  -1   7   0 898.096 416.302   7
   1   7   0 1703.83 443.770   8
   1  -7   0 1347.48 411.001  21
  -1   7   0 1406.67 404.241   8
  -1  -7   0 1747.98 427.551  21
  -1   7  -1 23435.9 1252.22   8
  -1  -7   1 21425.8 1243.93  21
   1   7   1 21720.6 1279.05   8
   1   7   2 7187.01 774.694   8
  -1  -7   2 6820.62 737.967  21
  -1   7  -2 6963.59 702.924   8
   1   7   3 10897.0 950.407   8
   1   7   3 2956.63 524.866   7
  -1  -7   3 10425.8 875.428  21
  -1   7  -3 13086.9 935.590   8
  -1   7  -3 6261.96 821.242   7
  -1  -7   4 5160.65 642.442  21
   1   7   4 5612.39 705.915   8
  -1   7  -4 5679.48 638.841   8
  -1   7  -5 15984.2 1033.28   8
   1   7   5 14805.3 1095.18   8
  -1  -7   5 15624.1 1043.97  21
  -1  -7   6 4998.31 634.660  21
   1   7   6 5044.38 702.834   8
  -1   7  -6 4944.67 629.250   8
   1   7   7 1126.96 444.502   8
  -1  -7   7 1216.12 369.589  21
  -1   7  -7 1207.60 380.217   8
  -1   7  -8 43003.1 1759.24   8
   1   7   8 43813.3 1891.60   8
  -1  -7   8 46161.4 1781.45  21
   1   7   9 9505.84 930.529   8
  -1   7  -9 9580.89 851.745   8
  -1   7 -10 6692.06 727.540   8
  -1  -7  11 11683.3 1004.18   9
  -1  -7  12 36913.4 1762.41   9
  -1   7 -12 31087.4 1378.97  23
  -1  -7  13 462.224 378.018   9
  -1   7 -13 378.208 302.097  23
   1   7  14 23619.6 991.662  15
  -1   7 -14 25055.8 1282.97  23
  -1  -7  14 26312.4 1523.10   9
   1   7  14 26015.5 911.301  10
  -1  -7  15 10735.2 1001.73   9
   1   7  15 10645.9 607.642  10
  -1   7 -15 9392.53 827.048  23
   1   7  15 9297.54 649.867  15
   1   7  16 7776.39 525.301  10
  -1  -7  16 7491.78 869.796   9
  -1   7 -16 6669.64 718.218  23
   1   7  16 7250.33 575.996  15
   1   7  17 4434.66 410.238  10
  -1   7 -17 3857.88 570.084  23
  -1  -7  17 4516.73 710.046   9
  -1   7 -17 5346.37 590.112  24
   1   7  17 4314.44 468.339  15
  -1   7 -18 12402.6 959.692  23
   1   7  18 13364.2 680.079  10
   1   7  18 12626.3 757.555  15
   1   7  19 5535.49 453.690  10
   1   7  19 5780.03 525.245  15
  -1   7 -19 7173.18 656.663  24
   1   7  20 4988.38 496.718  15
   1   7  20 5561.72 453.636  10
   1   7  21 2066.49 319.353  10
  -1   7 -21 1769.53 424.196  24
   1   7  21 1392.86 302.023  15
  -1   7 -22 6136.57 611.388  24
   1   7  22 4773.52 474.421  15
   1   7  22 4751.19 414.153  10
   1   7  23 2235.81 303.204  10
  -1   7 -23 3167.62 491.603  24
   1   7  23 2470.06 368.652  15
   1   7  24 8492.91 515.784  10
  -1  -7  24 7329.29 587.776  13
   1   7  24 9021.99 610.310  15
   1   7  25 5545.02 411.452  10
   1   7  25 5558.39 480.714  15
  -1  -7  25 5655.32 510.156  13
  -1   7 -26 1827.31 380.233  24
  -1  -7  26 1473.09 302.631  13
   1   7  26 1764.82 244.378  10
  -1  -7  27 458.723 214.150  13
   1   7  27 594.765 169.142  10
  -1   7 -27 448.633 287.731  24
  -1   7 -28 1077.65 315.918  24
  -1  -7  28 834.788 225.089  13
   1   7  28 773.794 171.699  10
  -1   7 -29 505.068 242.710  24
  -1  -7  29 412.860 190.898  13
  -1   7 -30 736.399 226.754  24
  -1  -7  30 539.800 178.130  13
  -1   7 -31 628.098 203.478  24
  -1  -7  31 525.323 148.210  13
   1   8 -29 32.1370 162.573  24
   1  -8  29 349.299 151.773  13
   1  -8  28 3091.05 310.933  13
   1   8 -28 390.799 215.307  24
   1  -8  27-163.482 166.975  25
   1   8 -27 186.962 210.940  24
   1  -8  27 448.260 197.211  13
  -1   8  26 4065.80 380.578  15
   1  -8  26 3757.77 377.625  13
  -1   8  25 1034.28 249.785  15
   1  -8  25 943.890 259.577  13
   1   8 -25 342.297 256.776  24
  -1   8  25 618.543 197.953  16
   1  -8  24 1987.91 337.508  13
  -1   8  24 1949.40 323.100  15
  -1   8  24 2039.74 313.018  16
  -1   8  23 316.959 200.331  16
  -1   8  23 284.905 206.712  15
   1   8 -23 17.3462 261.422  24
  -1   8  22 3294.57 390.479  16
  -1   8  22 3101.87 409.145  15
   1   8 -21 198.001 304.525  24
  -1   8  21 495.775 235.709  16
  -1   8  21 466.884 270.641  15
  -1   8  20 991.109 264.094  16
  -1   8  20 1037.35 288.743  15
   1   8 -20 814.579 344.161  24
  -1   8  19 228.450 228.497  15
   1   8 -19 147.949 300.382  24
  -1   8  19 221.555 210.028  16
  -1   8  18 3900.75 488.905  10
  -1   8  18 4450.99 456.154  16
  -1   8  18 4630.62 494.627  15
  -1   8  17 426.234 213.325  16
  -1   8  17 629.977 279.078  15
  -1   8  17 198.302 398.122  10
  -1   8  16 21097.0 1010.17  15
  -1   8  16 22110.6 895.415  10
  -1   8  15 9076.51 644.701  10
  -1   8  15 9063.49 695.869  15
  -1   8  14 3174.99 483.095  10
  -1   8  14 3458.91 456.687  15
   1   8 -13 1540.30 455.911  22
  -1   8  13 2056.56 364.766  15
   1   8 -13 1676.85 578.681   8
  -1   8  13 600.876 668.588  10
  -1   8  12 7483.50 604.866  10
  -1  -8 -12 6677.58 803.947  21
  -1   8  12 7577.37 622.280  15
   1   8 -12 7403.32 906.942   8
  -1   8  11 5536.44 539.585  10
   1   8 -11 4169.84 722.404   8
   1   8 -11 3649.75 645.295  22
  -1   8  11 4652.21 496.546  15
  -1  -8 -11 3797.13 646.660  21
   1   8 -10 12623.4 1127.55   8
  -1   8  10 12594.9 779.342  15
  -1  -8 -10 10467.3 982.348  21
  -1   8  10 12208.5 693.877  10
  -1   8   9 5716.69 529.427  10
   1   8  -9 4540.22 688.904   8
   1   8  -9 3801.92 402.338  10
  -1  -8  -9 4581.04 665.115  21
  -1   8   9 4830.82 518.969  15
  -1   8   8 14076.3 811.233  15
   1   8  -8 13898.4 1178.21   8
  -1   8   8 15941.1 760.816  10
  -1  -8  -8 13049.1 1118.79  21
  -1   8   8 14233.4 1077.67   7
  -1   8   7 3364.67 448.990  10
   1   8  -7 2094.16 560.330   8
  -1  -8  -7 2510.07 544.667  21
   1   8  -7 2015.07 327.962  10
  -1   8   7 2291.19 390.523  15
  -1   8   7 2530.58 521.308   7
  -1   8   6 8363.45 592.808  10
  -1   8   6 8447.85 833.722   7
   1   8  -6 8678.79 934.361   8
  -1  -8  -6 7758.56 860.890  21
   1   8  -5 5333.67 740.746   8
  -1  -8  -5 4655.99 684.027  21
  -1   8   5 5131.08 691.698   7
  -1   8   5 3274.02 610.873   8
  -1   8   4 7224.02 803.520   7
   1   8  -4 7800.03 876.608   8
   1  -8   4 7297.64 798.483  21
  -1  -8  -4 8548.64 895.506  21
  -1   8   4 6612.58 782.369   8
  -1   8   3 13386.4 1082.39   8
  -1   8   3 16372.5 1192.70   7
  -1  -8  -3 16070.0 1190.20  21
   1   8  -3 16016.1 1203.42   8
   1  -8   3 14161.6 1088.70  21
  -1   8   2 29755.8 1603.19   7
  -1   8   2 30074.3 1577.71   8
   1   8  -2 34500.7 1735.35   8
  -1  -8  -2 35277.6 1738.63  21
   1  -8   2 26743.0 1483.55  21
  -1   8   1 641.952 394.862   8
   1  -8   1 1175.74 401.086  21
   1   8  -1 651.555 426.315   7
   1   8  -1 741.582 468.341   8
  -1  -8  -1 1398.34 463.926  21
  -1   8   1 1219.73 440.514   7
  -1   8   0 100448. 2785.68   8
  -1  -8   0 112840. 3046.07  21
   1   8   0 106094. 3017.78   8
   1  -8   0 78676.9 2576.01  21
  -1   8   0 80743.8 2765.33   7
   1   8   1 1516.24 530.791   8
  -1   8  -1 905.545 466.048   7
  -1  -8   1 907.173 381.738  21
   1  -8  -1 1019.88 421.441  21
  -1   8  -1 896.655 423.141   8
   1   8   2 37788.4 1828.62   8
  -1   8  -2 32735.8 1598.69   8
  -1  -8   2 37058.0 1761.99  21
  -1   8  -3 15258.3 1127.41   8
  -1  -8   3 16714.5 1182.71  21
   1  -8  -3 12472.7 1060.80  21
   1   8   3 15587.8 1218.44   8
   1   8   4 8957.98 967.397   8
  -1  -8   4 9003.38 892.040  21
   1  -8  -4 5529.01 757.902  21
  -1   8  -4 3797.42 742.685   7
  -1   8  -4 8244.74 865.021   8
   1  -8  -5 2723.67 602.077  21
  -1  -8   5 4722.16 689.941  21
   1   8   5 4574.89 726.664   8
  -1  -8   6 7989.69 826.413  21
   1  -8  -6 5780.87 766.705  21
  -1   8  -6 2022.76 679.819   7
   1   8   6 7914.04 899.958   8
  -1  -8   6 131.732 306.147  25
  -1   8  -6 6082.06 508.285  10
   1   8   6 8286.60 567.429  10
  -1  -8   7 113.007 296.986  25
  -1   8  -7 1461.13 331.257  10
   1   8   7 2136.46 342.021  15
  -1  -8   7 2597.52 497.844  21
   1   8   7 2761.62 391.032  10
   1   8   7 3554.05 943.232  11
   1  -8  -7 1292.78 449.448  21
   1   8   7 2511.33 586.795   8
  -1   8  -7 1143.69 527.200   7
   1  -8  -8 8921.07 941.240  21
   1   8   8 16399.3 1279.15   8
   1   8   8 16034.9 764.139  10
   1   8   8 21675.6 1732.15  11
   1   8   8 13302.6 759.744  15
   1   8   9 3827.25 445.137  15
   1  -8  -9 2789.74 580.483  21
   1   8   9 4132.62 457.159  10
   1   8  10 9579.63 654.624  15
   1   8  10 9989.25 638.071  10
  -1  -8  10 12728.0 1091.28   9
   1   8  10 17868.4 1613.42  11
   1  -8 -10 6021.05 792.066  21
  -1  -8  10 26.3114 274.954  25
  -1   8 -11 6255.59 613.022  24
  -1  -8  11 6672.99 815.593   9
   1   8  11 5358.40 473.986  10
   1  -8 -11 2316.29 579.890  21
   1   8  11 5151.15 490.060  15
  -1  -8  11-165.581 294.151  25
   1   8  11 2210.78 793.756  11
   1   8  12 7125.48 571.557  15
  -1   8 -12 10209.3 724.566  24
  -1  -8  12 12.4068 288.041  25
   1   8  12 7921.58 537.224  10
   1   8  12 2702.76 1085.79  11
   1  -8 -12 2737.74 575.354  21
  -1  -8  12 6215.05 826.103   9
   1   8  13 2515.17 338.542  10
  -1   8 -13 2798.40 458.958  24
  -1  -8  13 2104.32 599.682   9
   1   8  13 2267.62 357.319  15
   1   8  14 3976.58 397.971  10
   1   8  14 3376.36 424.623  15
  -1   8 -14 4186.25 515.887  24
   1   8  15 9330.07 574.102  10
   1   8  15 8899.34 633.268  15
   1   8  16 21572.7 964.367  15
   1   8  16 22285.9 860.911  10
   1   8  17 333.163 225.028  15
  -1   8 -17 513.587 345.910  24
   1   8  17 383.854 213.791  10
   1   8  18 4103.51 402.504  10
  -1   8 -18 4424.28 543.173  24
   1   8  18 4661.73 476.105  15
   1   8  19 224.637 189.527  10
   1   8  19 129.454 194.757  15
  -1   8 -19 184.273 303.667  24
   1   8  20 1386.96 297.437  15
  -1   8 -20 1636.72 396.041  24
   1   8  20 1185.71 242.780  10
   1   8  21 530.611 198.283  10
  -1   8 -21 927.066 352.505  24
   1   8  21 446.027 212.589  15
   1   8  22 3768.10 356.442  10
   1   8  22 3733.77 394.901  15
  -1   8 -22 4911.15 542.641  24
  -1   8 -23 301.277 311.210  24
   1   8  23 230.898 170.904  15
   1   8  23 405.303 184.795  10
  -1  -8  24 1462.04 282.368  13
   1   8  24 1021.62 296.816  10
   1   8  24 1748.78 275.338  15
  -1   8 -25 1364.00 333.993  24
  -1  -8  25 962.089 235.339  13
   1   8  26 2593.96 362.632  10
  -1  -8  26 3564.14 358.503  13
  -1   8 -27 685.214 257.444  24
  -1  -8  27 382.923 183.120  13
  -1  -8  28 3159.95 297.042  13
  -1   8 -28 4170.21 386.019  24
  -1  -8  29 494.898 155.506  13
  -1   8 -29 692.375 210.669  24
   1   9 -26 129.203 172.905  24
   1  -9  26 553.948 162.199  13
   1  -9  25 781.189 198.280  13
  -1   9  25 768.834 191.586  15
   1   9 -25 258.584 209.292  24
   1  -9  24 682.147 214.040  13
  -1   9  24 1033.98 220.994  15
   1   9 -24 274.637 229.323  24
   1  -9  23 836.012 227.355  13
   1   9 -23 275.549 220.598  24
  -1   9  23 914.637 216.895  15
  -1   9  22 2045.01 300.385  15
   1   9 -22 954.222 280.492  24
  -1   9  21 1340.92 274.382  15
   1   9 -21 532.288 285.508  24
   1   9 -20 2025.43 379.258  24
  -1   9  20 4666.11 444.928  15
   1   9 -19 199.448 263.853  24
  -1   9  19 198.839 217.830  15
  -1   9  18 973.449 415.148  10
  -1   9  18 420.698 250.743  15
   1   9 -18 71.9523 268.590  24
  -1   9  17 7297.66 582.669  10
  -1   9  17 6525.57 543.602  15
   1   9 -16 2109.03 378.214  24
  -1   9  16 2792.11 395.263  15
  -1   9  15 9232.63 645.020  10
   1   9 -15 7487.33 590.240  24
  -1   9  15 7658.31 609.534  15
  -1   9  14 4356.33 483.758  15
   1   9 -14 3974.30 463.546  24
  -1   9  13 2737.15 516.350  10
  -1   9  13 1889.63 364.440  15
  -1   9  12 2857.56 504.753  10
  -1   9  12 2129.62 367.261  15
  -1   9  11 4102.19 484.067  15
  -1   9  11 4626.11 562.434  10
  -1   9  10 7003.58 603.454  15
  -1   9  10 8426.83 644.088  10
  -1   9   9 9103.10 683.286  15
  -1   9   9 12199.1 729.510  10
  -1   9   8 4291.04 554.147  10
  -1   9   8 3394.60 462.474  15
  -1   9   7 2300.06 462.406  10
  -1   9   7 2344.88 415.854  15
   1   9  -7 1364.78 283.332  10
   1   9  -6 3189.93 411.995  10
  -1   9   6 4409.35 507.043  15
  -1   9   6 4271.00 527.730  10
  -1   9   5 1845.44 737.698  11
   1   9  -5 2735.84 373.309  10
  -1   9   5 2061.77 457.720  10
  -1  -9  -5 988.364 307.903  25
   1   9  -4 1123.56 258.059  10
  -1   9   4 343.467 778.785  11
  -1   9   4 275.855 377.374  10
  -1  -9  -4 1483.42 361.655  25
  -1   9   3 1105.99 813.409  11
  -1   9   3 2352.38 428.361  10
  -1  -9  -3 860.098 343.724  25
   1   9  -3 3093.02 373.126  10
   1   9  -2 3105.57 386.330  10
  -1  -9  -2 1425.03 392.595  25
  -1   9   2 2921.55 427.873  10
   1  -9   2 1673.19 460.549  21
   1  -9   2 1438.76 379.364  25
  -1   9   2 3664.67 654.614   7
  -1   9   2 1072.56 794.350  11
  -1   9   1 11627.8 669.134  10
  -1  -9  -1 13959.2 1186.08  21
   1   9  -1 13653.5 1181.21   8
   1  -9   1 2009.64 417.915  25
   1   9  -1 10098.5 652.050  10
   1  -9   1 8651.35 891.963  21
  -1   9   1 2420.28 880.429  11
  -1   9   1 11614.8 1068.24   7
  -1  -9  -1 134.109 281.662  25
  -1   9   0 486.312 339.620   7
  -1   9   0 442.020 246.777  10
   1   9   0 35.8500 327.294  10
  -1  -9   0 614.044 332.501  25
   1  -9   0 406.170 285.980  21
  -1  -9   0 412.454 382.988  21
   1   9   0 605.385 482.628   8
  -1   9   0 272.914 711.389  11
  -1   9  -1 10834.8 1070.99   7
   1  -9  -1 8645.87 905.211  21
  -1  -9   1 107.496 276.680  25
   1   9   1 12669.5 1128.48   8
   1   9   1 11959.4 696.125  10
  -1  -9   1 13922.1 1151.36  21
  -1   9  -1 10421.6 665.156  10
  -1   9  -1 673.121 722.237  11
  -1   9  -2 36.0181 573.520  11
   1   9   2 3484.17 439.069  10
  -1  -9   2 46.6372 295.710  25
  -1  -9   2 3942.96 630.769  21
  -1   9  -2 2748.64 403.724  10
   1   9   2 351.367 709.380  11
  -1  -9   3 114.847 282.989  25
   1   9   3 2637.80 392.108  10
   1   9   3 260.765 698.255  11
  -1   9  -3 1297.20 619.182  11
  -1   9  -3 3143.91 406.993  10
  -1   9  -4 333.079 590.984  11
  -1  -9   4 44.5827 264.779  25
   1   9   4 1027.32 312.445  10
   1   9   4 904.884 734.382  11
  -1   9  -4 844.665 284.338  10
   1   9   5 2830.74 397.558  15
   1   9   5 2948.98 434.267  10
  -1   9  -5 2368.72 368.878  10
   1   9   5 1528.44 861.984  11
   1   9   6 5307.50 533.336  10
   1   9   6 3923.86 451.552  15
  -1  -9   7-111.807 310.428  25
   1   9   7 532.130 795.152  11
   1   9   8 6470.65 583.523  10
   1   9   8 5436.91 1068.02  11
   1   9   9 13813.2 785.476  10
   1   9   9 9870.00 667.326  15
  -1  -9   9-15.4767 345.671  25
   1   9   9 890.776 775.936  11
   1   9  10 8730.24 637.462  10
   1   9  10 787.285 811.803  11
  -1  -9  10-64.9543 330.460  25
   1   9  10 7353.92 577.423  15
   1   9  11 4556.43 533.403  10
   1   9  11 3384.33 411.619  15
   1   9  12 2637.58 476.271  10
   1   9  12 1609.36 317.164  15
   1   9  13 2489.05 488.782  10
   1   9  13 2041.54 340.780  15
  -1   9 -13 2984.05 449.471  24
   1   9  14 4447.36 549.904  10
   1   9  14 4767.01 460.056  15
  -1   9 -14 6160.18 575.554  24
   1   9  15 8099.91 646.380  10
   1   9  15 8445.00 595.268  15
   1   9  16 2920.71 505.682  10
   1   9  16 3670.50 404.607  15
  -1   9 -16 4373.58 498.882  24
  -1   9 -17 7973.74 640.844  24
   1   9  17 7127.39 534.615  15
   1   9  17 6057.01 586.499  10
   1   9  18-138.949 426.210  10
   1   9  18 167.923 180.081  15
  -1   9 -18 490.090 277.526  24
  -1   9 -19 423.000 290.855  24
   1   9  19-280.239 437.887  10
   1   9  19 198.192 179.522  15
   1   9  20 3625.05 503.523  10
   1   9  20 4568.43 402.807  15
   1   9  21 1516.97 248.499  15
  -1   9 -21 2051.50 371.237  24
   1   9  22 2122.91 404.013  10
  -1   9 -22 2586.82 375.316  24
   1   9  22 2073.69 261.897  15
   1   9  23 776.646 336.682  10
  -1   9 -23 1060.04 279.463  24
  -1  -9  23 659.302 203.244  13
   1   9  24 919.533 315.241  10
  -1   9 -24 1184.31 291.452  24
  -1  -9  24 771.845 199.078  13
  -1  -9  25 765.337 185.736  13
   1   9  25 1133.47 280.436  10
  -1   9 -25 1198.39 256.853  24
  -1   9 -26 815.466 216.208  24
  -1  -9  26 489.132 154.238  13
   1 -10  23 756.678 166.046  13
   1 -10  22 205.868 147.312  13
  -1  10  22 310.137 141.535  15
   1  10 -22-22.3350 143.251  24
   1 -10  21 146.086 144.274  13
  -1  10  21 303.395 151.639  15
   1  10 -21 103.206 162.140  24
  -1  10  20 123.919 143.049  15
   1  10 -20 120.606 165.290  24
  -1  10  19 527.733 196.691  15
   1  10 -19 245.034 189.033  24
  -1  10  18 418.864 200.171  15
   1  10 -18 252.413 199.293  24
  -1  10  17-143.111 353.716  10
  -1  10  17 275.511 193.463  15
  -1  10  16 2.53451 364.969  10
  -1  10  16 679.427 239.341  15
  -1  10  15-295.087 394.082  10
  -1  10  15 152.092 200.199  15
  -1  10  14 479.840 235.460  15
  -1  10  14-54.2194 427.928  10
  -1  10  13 375.730 413.035  10
  -1  10  13 1377.16 300.186  15
  -1  10  12 94.4045 425.683  10
  -1  10  12 1306.34 297.966  15
  -1  10  11 691.670 454.520  10
  -1  10  11 2487.69 370.590  15
  -1  10  10-187.078 470.124  10
  -1  10  10 678.571 259.015  15
  -1  10   9-329.057 459.490  10
  -1  10   9 973.312 286.456  15
  -1  10   8 5387.23 512.734  15
  -1  10   8 3558.47 476.943  10
  -1  10   7 3892.25 455.593  15
  -1  10   7 3538.87 396.200  10
  -1  10   6 3786.49 422.025  10
  -1  10   6 4695.64 496.439  15
  -1  10   5 287.343 257.989  15
   1  10  -5 98.0585 653.266  11
   1  10  -5 136.670 247.710  10
  -1  10   5 182.551 250.645  10
  -1  10   4 2386.27 388.293  15
   1  10  -4 1342.51 312.866  10
  -1  10   4 1855.37 343.635  10
  -1  10   3 4237.11 472.435  15
   1  10  -3 3046.99 398.301  10
  -1  10   3 3220.10 418.491  10
  -1  10   2 5126.09 497.810  10
   1  10  -2 5991.34 506.173  10
   1 -10   2 2352.63 394.000  25
   1  10  -2 919.906 782.645  11
  -1  10   1 7170.51 555.971  10
   1  10  -1 6748.92 533.713  10
  -1  10   0 434.168 294.172  10
   1  10   0 509.630 284.518  10
   1  10   0 42.9713 784.753  11
   1  10   1 7184.27 562.484  10
  -1  10  -1 6839.92 551.825  10
   1  10   2 5751.99 514.088  10
   1  10   2 6385.95 530.660  15
   1  10   3 3912.19 426.984  15
  -1 -10   3-39.5657 296.426  25
  -1  10  -3 320.807 622.703  11
   1  10   3 2152.25 446.635  10
   1  10   3 2463.15 917.993  11
   1  10   4 1150.40 416.621  10
   1  10   4 852.285 805.911  11
  -1 -10   4 60.5858 300.114  25
  -1  10  -4 159.453 518.233  11
   1  10   4 2053.13 340.090  15
   1  10   5 85.1101 742.661  11
  -1 -10   5 33.3809 295.873  25
   1  10   5 249.953 210.439  15
   1  10   6 3690.61 533.291  10
   1  10   6 4723.38 464.194  15
   1  10   6 257.381 705.483  11
  -1 -10   6 97.3285 312.214  25
   1  10   7 4185.75 440.414  15
   1  10   7 3416.67 539.359  10
   1  10   8 5107.63 466.360  15
   1  10   8 4579.62 572.444  10
   1  10   9 862.152 454.275  10
   1  10   9 833.879 236.774  15
   1  10  10 1524.61 470.089  10
   1  10  10 913.519 240.856  15
   1  10  11 2908.54 355.881  15
   1  10  11 3878.16 539.262  10
   1  10  12 1602.18 286.723  15
   1  10  12 2356.05 508.464  10
   1  10  13 2060.55 491.382  10
   1  10  13 1263.15 261.678  15
   1  10  14 1755.29 504.019  10
   1  10  14 498.973 207.735  15
   1  10  15 182.152 168.216  15
   1  10  15 1156.56 454.984  10
  -1  10 -16 1043.82 269.603  24
   1  10  16 575.522 197.429  15
   1  10  16 1506.79 444.398  10
   1  10  17 1213.14 418.541  10
  -1  10 -17 439.916 234.243  24
   1  10  18 864.431 402.628  10
  -1  10 -18 338.440 221.848  24
   1  10  19 1212.95 362.799  10
  -1  10 -19 688.809 251.840  24
   1  10  20 788.709 325.240  10
  -1  10 -20 163.375 194.395  24
  -1  10 -21 189.651 198.147  24
   1  10  21 570.071 292.935  10
  -1 -10  21 129.016 136.831  13
   1  10  22 483.968 267.315  10
  -1 -10  22 223.309 143.818  13
  -1  10 -22 436.768 207.630  24
  -1  11  17 314.829 135.095  15
  -1  11  16 174.828 126.521  15
  -1  11  15-128.039 172.552  10
  -1  11  15 460.736 165.994  15
  -1  11  14 57.9310 135.664  15
  -1  11  13 1601.13 251.420  15
  -1  11  13 417.809 185.245  10
  -1  11  12 850.182 213.689  15
  -1  11  12 72.7515 167.131  10
  -1  11  11-37.5864 162.811  15
  -1  11  11-20.6709 166.617  10
  -1  11  10 78.7351 170.420  10
  -1  11  10 387.368 196.153  15
  -1  11   9 174.894 176.449  10
  -1  11   9 502.744 208.199  15
  -1  11   8 104.260 180.766  10
  -1  11   8 298.336 191.687  15
  -1  11   7 588.073 220.486  15
  -1  11   7 76.1542 188.379  10
   1  11  -7 0.56812 445.368  11
  -1  11   6 356.274 214.500  15
  -1  11   6-10.2942 194.000  10
   1  11  -6-79.9201 441.553  11
   1  11  -5 340.249 502.695  11
  -1  11   5 167.140 195.831  10
  -1  11   5 495.833 221.689  15
  -1  11   4 158.275 205.836  10
  -1  11   4 469.082 221.883  15
   1  11  -4 34.0140 486.377  11
  -1  11   3 604.343 239.891  10
  -1  11   3 1492.70 296.297  15
  -1 -11  -3 1183.27 289.346  25
  -1 -11  -2 1378.83 298.070  25
  -1  11   2 583.747 249.213  10
  -1  11   2 1131.99 276.701  15
   1  11  -2 1197.58 245.581  15
  -1  11   1 1647.04 298.396  15
   1  11  -1 1457.55 264.297  15
  -1 -11  -1 38.7049 221.618  25
   1  11  -1 697.398 254.938  10
   1  11  -1 17.7922 544.528  11
   1  11   0 25.1186 204.009  10
   1  11   0 152.275 179.709  15
  -1  11   0 161.659 203.229  15
   1  11   0-13.1513 544.861  11
   1  11   1 671.798 264.172  10
  -1  11  -1 1399.61 288.293  15
   1  11   1 1174.77 259.586  15
   1  11   2 664.565 250.597  10
   1  11   2 1048.06 249.021  15
   1  11   3 649.743 257.347  10
   1  11   3 1372.26 256.515  15
   1  11   3 18.8236 597.674  11
   1  11   4 165.972 202.521  10
   1  11   4 365.598 192.024  15
   1  11   5 347.563 218.901  10
   1  11   5 472.218 192.560  15
  -1 -11   5 18.4231 239.434  25
   1  11   6 136.436 202.994  10
   1  11   6 500.872 177.641  15
   1  11   7 306.221 212.584  10
   1  11   7 406.228 182.260  15
   1  11   8 293.019 196.830  10
   1  11   8 350.537 171.082  15
   1  11   9 477.070 167.694  15
   1  11   9 491.732 216.693  10
   1  11  10 518.430 201.573  10
   1  11  11 252.228 217.983  10
   1  11  12 436.340 263.810  10
   1  11  13 1041.99 293.534  10
   1  11  14 94.0673 265.520  10
   1  11  15 455.133 222.086  10
   1  11  16 536.732 170.620  10
   1  11  17 463.625 159.724  10
  -1  12   8 220.119 120.702  15
  -1  12   7 211.519 120.841  15
  -1  12   6 160.233 118.948  15
  -1  12   5 488.480 156.777  15
  -1  12   4 306.693 156.949  15
  -1  12   3 949.069 199.929  15
  -1  12   2 200.342 148.825  15
  -1  12   1 314.310 164.868  15
  -1  12   0 2.56483 138.438  15
  -1  12  -1 303.355 162.798  15
  -1  12  -2 191.247 147.822  15
  -1  12  -3 1022.95 203.569  15
  -1  12  -4 398.925 160.716  15
  -1  12  -5 463.185 159.649  15
  -1  12  -6 88.5066 126.464  15
  -1  12  -7 249.871 127.483  15
   1  12   7-28.8884 131.274  10
   1  12   8-88.3416 135.565  10
  -1  12  -8 271.170 134.694  15
   1  12   9 144.781 133.863  10
  -1  12  -9 805.638 153.533  15
   2   0   0 12087.3 732.914   1
  -2   0  -1 266786. 1548.47   2
   2   0  -1 270860. 1223.50   2
  -2   0  -2 20947.1 543.842   2
   2   0   2 23045.7 917.087   1
   2   0  -3 99720.6 1897.69   1
   2   0  -3 106769. 1903.62  18
   2   0   3 78252.2 1806.46   1
  -2   0  -3 84000.4 1306.86   2
  -2   0   3 108545. 1853.21  18
  -2   0   4 12860.2 651.118  18
   2   0   4 11845.5 697.158   3
   2   0   4 10733.5 659.970   1
   2   0  -4 11650.5 638.484  18
   2   0  -4 9922.09 620.512   1
   2   0  -5 154936. 2289.86  18
   2   0   5 149275. 2318.44   1
   2   0  -5 152639. 2374.22   1
  -2   0   6 87701.3 1661.42  18
   2   0  -6 86873.6 1730.58  18
  -2   0   6 90504.4 1337.69   6
  -2   0   6 86799.2 1366.65   7
   2   0   6 90399.1 1792.60   1
  -2   0   6 86658.1 1331.84  21
   2   0   6 88248.6 2002.58   3
  -2   0   7 67542.9 1461.28  18
   2   0  -7 60145.6 1439.03  18
   2   0  -7 56534.4 1454.43   1
  -2   0   7 65718.2 1214.96   6
  -2   0   7 64277.3 1193.22  21
   2   0   7 64437.5 1510.27   1
  -2   0   7 62464.3 1222.78   7
   2   0   7 66978.3 1230.66   5
   2   0   7 68401.6 1867.68   3
   2   0  -8 83189.4 1723.60  18
  -2   0   8 94842.3 1778.19  18
   2   0   8 93517.9 2281.76   3
  -2   0   8 92198.3 1516.86   4
   2   0   8 90607.5 1494.51   5
  -2   0   8 87955.1 1427.76  21
  -2   0   8 85550.6 1361.83   9
   2   0   8 92529.8 1810.19   1
   2   0   8 86172.2 1912.90  19
   2   0   9 29671.4 1024.76   1
  -2   0  -9 29218.8 1164.23  19
  -2   0   9 27656.7 882.151   4
   2   0   9 28917.2 1168.03  19
  -2   0   9 27386.2 823.772  21
  -2   0  -9 27448.3 710.400  23
   2   0   9 29671.8 900.898   5
  -2   0   9 27208.4 834.272   9
   2   0   9 29590.6 1346.68   3
  -2   0   9 31981.4 1057.44  18
   2   0  -9 27920.5 1010.89  18
   2   0  -9 27700.7 1030.20   1
   2   0 -10 62303.6 1570.31   1
  -2   0 -10 71495.5 1195.57  23
   2   0  10 75468.1 1309.41   4
  -2   0  10 70433.8 1408.22   9
   2   0  10 74601.3 1616.90   1
   2   0  10 63340.6 1077.34  20
   2   0  10 77175.8 1506.01   5
  -2   0  10 71108.8 1458.79   4
  -2   0  10 84334.3 1770.83  18
  -2   0  10 66852.9 1341.10  21
   2   0 -10 66743.7 1582.94  18
   2   0 -11 11993.7 587.111  22
  -2   0  11 15372.9 728.227   4
  -2   0  11 19050.4 864.942  18
  -2   0  11 15749.3 712.842   9
  -2   0  11 17041.9 769.193   7
  -2   0 -11 15729.3 595.344  23
   2   0 -11 14339.8 930.412   3
   2   0  11 17594.7 765.078   5
   2   0  11 15806.1 645.394   4
   2   0 -11 15236.1 768.962  18
   2   0 -11 15099.1 781.746   1
   2   0  12 251941. 2644.10   4
   2   0 -12 244045. 2703.85  22
  -2   0  12 239285. 2866.34   9
  -2   0 -12 245803. 2402.90  23
  -2   0  12 238277. 2877.99   4
   2   0  12 251119. 2972.42   5
  -2   0  12 231578. 2911.62   7
   2   0 -13 234.883 179.547  22
  -2   0 -13 273.652 176.517  23
  -2   0  13 193.386 194.628   9
  -2   0  13 194.594 194.068   4
   2   0  13 388.158 178.147   4
  -2   0  13 135.354 192.141   7
  -2   0  14 30984.7 1158.21   7
   2   0  14 32481.2 1027.51   4
  -2   0  14 29329.9 1115.23   4
  -2   0  14 30072.9 1126.26   9
  -2   0 -14 30665.8 933.676  23
   2   0 -14 28975.0 1016.17  22
   2   0 -15 23178.6 945.902  22
   2   0  15 24381.7 934.967   4
  -2   0 -15 23593.2 856.201  23
  -2   0  15 23357.0 1049.32   9
  -2   0  15 23707.8 1062.63   7
  -2   0  15 22791.1 1040.25   4
  -2   0  16 22897.3 1068.58   4
   2   0  16 22569.1 934.876   4
  -2   0 -16 23231.4 878.313  23
  -2   0  16 21956.4 1077.27   9
   2   0 -16 21973.9 949.404  22
  -2   0  16 21946.9 1062.66   7
   2   0  17 1589.36 305.164   4
  -2   0  17 959.307 333.431   4
  -2   0  17 1521.99 340.836   7
  -2   0 -17 1422.93 272.491  23
   2   0 -17 1475.95 305.628  22
  -2   0  17 1308.93 346.168   9
   2   0  18 76.0910 180.294   4
  -2   0  18 119.508 254.614   4
  -2   0 -18 132.167 205.918  23
   2   0 -18 55.3453 161.152  22
  -2   0  18 78.8690 218.347   9
   2   0 -19 137.174 196.899  22
  -2   0  19 89.9393 242.683   4
  -2   0 -19 111.778 180.209  23
  -2   0  20 871.039 347.388   4
   2   0 -20 822.516 264.157  22
  -2   0 -20 664.663 249.554  23
  -2   0  21 1568.51 408.539   4
   2   0 -21 1460.29 334.194  22
   2   0 -22 521.646 242.239  22
  -2   0  22 789.317 368.854   4
  -2   0  23 5397.63 724.905   4
  -2   0  24 778.034 381.110   4
  -2   0  25 2064.38 513.641   4
  -2   0  26 9145.64 981.912   4
  -2   0  26 9137.68 623.481  13
  -2   0  26 9048.23 606.076  12
   2   0  26 9856.01 646.654  13
   2   0  26 8627.17 599.215  10
  -2   0  27 3103.17 616.487   4
   2   0  27 2400.28 359.413  10
  -2   0  27 2657.10 374.993  12
   2   0  27 2589.49 379.790  13
   2   0 -27 2353.38 518.729  23
  -2   0  27 2429.63 371.328  13
  -2   0  28 34152.7 1186.79  13
   2   0  28 33006.1 1127.14  10
  -2   0  28 34534.3 1175.71  12
   2   0  28 34045.2 1190.37  13
   2   0  29 3084.07 385.168  10
   2   0  29 3092.10 402.094  13
  -2   0  29 2822.80 370.143  12
  -2   0  29 3043.17 398.065  13
   2   0  30 6082.98 522.472  13
  -2   0  30 6587.84 528.006  12
   2   0  30 5932.03 495.737  10
  -2   0  30 5755.53 508.384  13
   2   0  31 5259.09 457.578  10
  -2   0  31 5844.62 501.939  13
  -2   0  31 5912.95 495.900  12
   2   0  31 5762.80 507.703  13
  -2   0  32 4651.42 443.381  13
   2   0  32 4329.32 412.292  10
   2   0  32 4496.32 442.717  13
  -2   0  32 4833.80 442.514  12
  -2   0  33 51.6967 146.896  12
   2   0  33 77.6359 167.462  10
   2   0  33-21.8909 167.446  13
  -2   0  33 43.0736 172.910  13
  -2   0  34 1080.53 224.019  12
   2   0  34 995.753 212.952  10
  -2   0  34 937.217 240.368  13
   2   0  34 812.407 225.501  13
  -2   0  35 14.4810 138.126  13
   2   0  35 51.2732 159.293  13
  -2   0  35-69.3305 129.592  12
  -2   0  36 605.107 174.502  13
   2   0  36 575.475 187.868  13
   2   0  37 379.832 151.711  13
  -2   0  37 278.992 134.322  13
   2   0  38-5.77787 100.875  13
   2  -1  38 1449.84 188.503  13
   2  -1  37 689.441 173.139  13
  -2   1  36 524.021 168.241  13
  -2   1  36 76.3832 124.051  12
   2  -1  36 627.088 187.410  13
  -2   1  35 341.743 159.435  13
  -2   1  35 165.526 154.095  12
   2  -1  35 350.432 182.101  13
  -2   1  34 2153.89 300.718  12
   2  -1  34 2241.52 311.876  13
   2  -1  34 2229.75 273.199  10
  -2   1  34 2349.15 307.649  13
   2  -1  33 451.164 208.707  13
  -2   1  33 398.491 201.497  13
  -2   1  33 432.519 203.355  12
   2  -1  33 444.572 196.660  10
  -2   1  32 24.4945 184.409  13
   2  -1  32 96.4185 197.623  13
   2  -1  32 76.4324 197.730  10
  -2   1  32 98.8936 189.323  12
   2  -1  31 1255.49 285.922  13
   2  -1  31 1488.14 288.682  10
  -2   1  31 1584.88 300.194  13
  -2   1  31 1347.52 298.226  12
  -2   1  30 503.512 223.536  13
  -2   1  30 550.277 220.074  12
   2  -1  30 441.661 221.328  13
   2  -1  30 285.746 222.801  10
   2  -1  29 3446.90 428.523  13
  -2   1  29 3433.87 409.583  12
  -2   1  29 3316.18 407.656  13
   2  -1  29 3047.17 392.499  10
  -2   1  28 2497.36 352.125  12
   2  -1  28 1881.31 328.864  10
  -2   1  28 2070.57 340.974  13
   2  -1  28 2211.97 371.191  13
  -2   1  27 13928.3 761.891  13
   2  -1  27 13432.8 737.191  10
  -2   1  27 14594.1 1182.57   4
  -2   1  27 14564.8 785.847  12
   2   1 -27 13554.1 1041.18  23
   2  -1  27 14447.3 797.429  13
  -2   1  26 19433.3 887.714  12
   2  -1  26 19541.9 912.134  13
  -2   1  26 21142.3 1390.15   4
  -2   1  26 19504.0 885.304  13
   2  -1  26 19083.3 863.789  10
   2   1 -26 19367.9 1218.32  23
  -2   1  25 13636.1 1121.79   4
   2   1 -25 12398.7 973.675  23
  -2   1  24 35537.9 1724.87   4
   2  -1  24 35230.5 1567.84   4
  -2   1  23 13096.1 1056.79   4
   2   1 -23 14318.2 929.100  22
   2  -1  23 15242.8 1032.89   4
   2  -1  22 499.485 281.222   4
  -2   1  22 404.651 334.079   4
   2   1 -22 511.962 225.865  22
  -2   1  21 5683.86 656.047   7
   2  -1  21 6102.77 630.039   4
  -2   1  21 5276.63 649.005   4
   2   1 -21 6182.62 595.109  22
   2  -1  20 1581.65 373.532   4
  -2   1  20 1545.90 381.655   7
   2   1 -20 1174.86 285.465  22
  -2   1  20 1536.06 408.207   4
  -2   1  19 20835.8 1125.14   7
   2  -1  19 18571.8 1012.42   4
  -2   1  19 20061.3 1116.98   4
   2   1 -19 18505.1 953.159  22
   2  -1  18 6986.19 617.917   4
  -2   1  18 6953.37 653.910   7
   2   1 -18 6257.50 556.049  22
  -2   1  18 7184.53 681.683   4
   2  -1  17 16592.3 882.584   4
   2   1 -17 14876.8 811.698  22
  -2   1  17 17092.6 961.282   7
  -2   1  17 16093.8 954.286   4
   2  -1  16 2113.63 354.217   4
   2   1 -16 2134.56 343.730  22
  -2   1  16 1926.09 363.795   4
  -2   1  16 1646.89 335.608   7
  -2   1  15 85324.7 1953.08   7
  -2   1  15 82706.7 1952.21   4
   2  -1  15 89549.4 1893.68   4
   2  -1  14 77672.3 1749.34   4
  -2   1  14 78324.9 1832.49   4
   2  -1  14 79243.6 1728.77   9
   2   1 -14 77793.6 1665.25  22
  -2   1  14 78674.5 1796.12   7
   2   1 -13 1370.43 263.504  22
  -2   1  13 1089.48 291.347   4
  -2   1  13 1123.92 279.510   7
   2  -1  13 1475.83 276.461   9
   2  -1  13 1324.49 274.836   4
   2  -1  12 7220.28 517.809   4
  -2   1  12 7374.02 650.742  18
   2  -1  12 6835.16 479.132   9
   2  -1  12 6844.64 452.254  20
   2   1 -12 5807.51 598.044   3
  -2   1  12 7322.16 538.889   7
  -2   1  12 7273.37 544.816   4
   2   1 -12 6685.51 486.363  22
  -2  -1 -11 29779.7 735.871  23
   2   1 -11 39676.7 1080.80  22
  -2  -1 -11 41512.5 1425.81   1
   2   1 -11 38784.0 1452.40   3
   2  -1  11 40433.0 1054.12   9
  -2   1  11 48501.5 1611.05  18
   2  -1  11 36927.8 1011.57   5
  -2   1  11 40775.0 1200.28   4
  -2   1  11 37650.9 1122.80   7
   2  -1  11 38676.7 990.734  20
   2  -1  10 10200.6 513.135   5
   2  -1  10 10877.6 529.635   9
  -2  -1 -10 10990.6 727.434   1
   2   1 -10 10909.4 597.824   1
   2  -1  10 11514.5 615.899   1
  -2   1  10 10406.8 581.266   7
   2   1 -10 9851.11 696.210   3
  -2   1  10 10896.8 614.481   4
  -2   1  10 12833.1 829.478  18
   2  -1  10 10787.7 508.659  20
  -2  -1  -9 1623.31 313.569  19
  -2   1   9 1702.02 350.422  18
   2  -1   9 1483.13 271.870   1
   2   1  -9 1609.04 243.180   1
   2  -1   9 1709.52 226.209  20
  -2  -1  -9 1502.18 301.849   2
   2   1  -9 1628.09 288.839   3
  -2   1   9 1546.11 264.987   4
   2  -1   9 1687.52 334.214  19
  -2  -1  -9 1651.05 304.416   1
  -2  -1  -9 1501.12 347.296   3
   2  -1   9 1411.26 208.337   9
  -2  -1  -8 1218.37 256.888   1
  -2   1   8 1276.61 303.247  18
  -2  -1  -8 1190.81 304.194   2
   2   1  -8 1364.04 239.650   1
   2  -1   8 1102.65 183.960  20
  -2   1   8 1345.21 229.547   4
   2  -1   8 1482.32 319.545   3
  -2  -1  -8 1362.04 272.859   3
   2   1  -8 1316.46 242.200   3
   2  -1   8 1321.92 242.017   1
   2  -1   8 1266.34 276.104  19
  -2  -1  -7 99988.1 2159.36   1
  -2   1   7 98886.7 1508.46   6
   2   1  -7 93237.0 1806.82   1
   2  -1   7 99228.9 1962.38  19
  -2  -1  -7 102055. 2266.49   3
  -2   1   7 95985.4 1574.60   4
   2  -1   7 108593. 2502.07   3
   2   1  -7 85175.9 1653.83   3
  -2   1   7 99147.5 2093.10  18
  -2  -1  -7 95798.6 2114.25   2
   2  -1   7 77522.4 1681.40   1
   2  -1   7 93070.2 1332.00  20
   2   1  -6 18656.9 815.377   1
  -2   1   6 19173.8 885.543  18
   2  -1   6 18251.4 819.532  19
   2   1  -6 18318.1 617.848  22
  -2   1   6 17297.3 595.438   6
  -2  -1  -6 17329.4 890.927   3
   2  -1   6 19407.4 1035.61   3
  -2  -1  -6 17931.3 875.837   2
  -2   1   6 18402.0 657.520   7
   2  -1   6 17949.6 575.046  20
  -2  -1  -6 19095.5 922.188   1
  -2  -1  -5 225847. 3115.58   1
   2   1  -5 210161. 1989.97  22
  -2   1   5 245280. 3059.61  18
  -2  -1  -5 229029. 2889.83   2
   2   1  -5 199581. 2681.20   1
  -2   1   5 215509. 2124.35   7
   2  -1   5 210124. 2652.03  19
  -2   1   5 222093. 1975.00   6
  -2  -1  -4 40009.3 1128.60   2
   2   1  -4 41716.2 1233.35   1
   2  -1   4 41824.4 1137.94  19
  -2  -1  -4 41451.5 1316.98   1
  -2  -1  -3 30135.3 918.301   2
   2   1  -3 32582.4 1089.41   1
  -2  -1  -2 254168. 2511.85   2
   2   1  -2 254393. 3028.90   1
   2   1  -1 485526. 4220.42   1
   2   1  -1 461306. 3104.92   2
   2   1   0 733183. 5204.64   1
   2  -1   0 753845. 5298.88  18
   2  -1  -1 519112. 4384.43  18
   2   1   1 525252. 3514.66   2
   2   1   2 253411. 2407.90   3
   2   1   2 235510. 3030.52   1
  -2  -1   2 278735. 3276.82   1
   2   1   2 249089. 2600.57   2
   2  -1  -2 278534. 3201.57  18
   2  -1  -3 31814.2 1102.08  18
   2  -1  -3 31380.7 641.301   2
  -2   1  -3 22577.0 916.028  18
   2   1   3 28041.1 953.307   2
   2   1   3 29474.2 1085.61   1
   2   1   3 28914.1 891.574   3
  -2  -1   3 30359.0 1089.60   1
  -2  -1   3 23709.5 920.730  18
  -2   1  -4 41863.0 1264.20  18
   2   1   4 41587.0 1140.87  19
  -2  -1   4 38503.4 1123.72  18
   2  -1  -4 45928.4 1345.49  18
   2   1   4 48198.1 1240.11   3
  -2  -1   4 43620.1 1286.77   1
   2  -1  -4 45899.7 914.481   2
   2   1   4 45764.2 1359.67   1
   2   1   5 213210. 2686.16  19
  -2  -1   5 226232. 2151.58  21
  -2   1  -5 214701. 2871.04  18
  -2  -1   5 218017. 2171.27   7
   2   1   5 225203. 2295.66   5
   2   1   5 235284. 2931.52   3
   2  -1  -5 227676. 2368.76   2
   2  -1  -5 233485. 3062.43  18
   2   1   5 219260. 2983.54   1
  -2  -1   6 18433.1 605.348   9
   2   1   6 17052.4 677.234   5
   2   1   6 17115.7 851.629   3
  -2  -1   6 18549.6 618.739   6
   2  -1  -6 19573.3 778.942   2
  -2  -1   6 17505.5 613.416   4
  -2  -1   6 17847.2 725.377  18
   2  -1  -6 17181.1 847.556  18
  -2  -1   6 17905.6 626.613  21
   2   1   6 17837.5 819.442  19
  -2  -1   6 17425.3 656.156   7
   2   1   6 18522.1 886.326   1
  -2   1  -6 17834.0 574.192  23
  -2   1  -6 17983.0 864.541  18
  -2  -1   7 89211.9 1445.90   4
  -2  -1   7 88139.9 1595.24  18
  -2  -1   7 93598.1 1486.04   6
   2   1   7 98442.9 2061.25   1
  -2  -1   7 98985.4 1484.53   9
  -2   1  -7 103835. 2043.31  18
   2  -1  -7 91355.9 1868.87   2
  -2  -1   7 93373.2 1441.74  21
   2  -1  -7 108366. 2160.67  18
  -2   1  -7 92812.7 1335.28  23
   2   1   7 90614.8 2065.55   3
  -2  -1   7 88736.9 1544.46   7
   2   1   7 84267.6 1562.48   5
   2   1   7 96578.5 1950.76  19
  -2  -1   8 1009.08 196.259   9
   2   1   8 1275.72 295.862   3
  -2  -1   8 1065.34 212.380   4
  -2   1  -8 1062.61 247.156  18
  -2   1  -8 965.899 191.701  23
  -2  -1   8 985.409 188.184  21
  -2  -1   8 841.464 178.812  18
   2   1   8 1111.13 264.574  19
   2  -1  -8 1002.01 253.174  18
   2   1   8 1324.62 261.939   1
   2   1   8 1128.77 251.314   5
  -2   1  -9 1521.81 303.766  19
   2  -1  -9 1388.24 302.003  18
   2   1   9 1138.15 257.571   1
  -2  -1   9 1324.17 243.100   4
  -2   1  -9 1310.32 212.781  23
  -2  -1   9 1415.91 223.930  21
  -2  -1   9 1182.21 227.884   9
   2   1   9 1261.81 271.308   5
   2   1   9 1156.00 284.174  19
  -2  -1   9 1428.40 208.870  18
  -2   1  -9 1397.67 268.761  18
   2   1   9 1478.60 312.677   3
  -2   1 -10 10248.3 692.421  18
   2  -1 -10 10230.5 771.897  18
   2   1  10 10387.8 634.596   5
   2   1  10 9612.71 679.663   1
  -2   1 -10 10120.9 506.078  23
  -2  -1  10 9608.47 552.959   9
  -2  -1  10 9625.92 509.466  21
  -2  -1  10 8741.70 538.595   4
  -2   1 -11 39523.9 1402.42  18
   2  -1 -11 42410.7 1518.14  18
  -2   1 -11 42213.0 1048.79  23
  -2  -1  11 38832.4 1146.74   4
  -2  -1  11 40916.5 1157.52   9
   2   1  11 42897.1 1281.48   5
  -2  -1  11 41551.1 1065.01  21
   2   1  11 39471.7 1389.23   1
   2   1  12 5944.07 520.786   5
  -2  -1  12 5578.39 474.030   9
  -2   1 -12 5785.59 429.147  23
  -2  -1  12 5657.89 425.713  21
   2  -1 -12 5532.77 590.306  18
  -2  -1  12 5887.74 486.645   4
  -2  -1  13 1394.39 295.826   9
  -2  -1  13 1576.80 304.875   4
  -2   1 -13 1491.24 264.100  23
  -2  -1  13 1138.14 250.509  21
  -2  -1  14 81948.7 1869.81   4
  -2  -1  14 80346.1 1854.78   9
  -2   1 -14 78711.9 1599.86  23
  -2  -1  15 81124.8 1939.80   4
  -2   1 -15 81154.8 1677.13  23
  -2  -1  15 81950.0 1955.94   9
   2  -1 -16 2021.96 330.184  22
  -2   1 -16 1788.34 309.489  23
  -2  -1  16 1914.01 376.195   4
  -2  -1  16 1751.93 374.964   9
  -2  -1  17 14695.3 920.895   4
   2  -1 -17 14973.8 814.981  22
  -2   1 -17 14171.1 779.419  23
  -2  -1  17 14894.8 929.581   9
   2  -1 -18 6198.80 555.651  22
  -2  -1  18 5584.79 623.502   4
  -2  -1  18 6505.05 658.425   9
  -2   1 -18 6424.43 556.128  23
   2  -1 -19 18560.8 957.126  22
  -2  -1  19 18733.1 1126.13   9
  -2  -1  19 18309.5 1105.97   4
  -2   1 -19 17490.7 912.219  23
  -2   1 -20 1497.10 348.668  23
   2  -1 -20 1811.62 341.206  22
  -2  -1  20 1444.02 402.493   4
  -2  -1  20 1425.77 416.298   9
   2  -1 -21 6086.62 593.830  22
  -2  -1  21 4334.81 650.184   4
  -2  -1  21 4850.58 672.609   9
  -2   1 -21 5508.76 567.938  23
  -2   1 -22 630.227 291.006  23
  -2  -1  22 593.285 353.719   4
  -2  -1  22 761.022 351.920   9
   2  -1 -22 379.844 229.636  22
  -2  -1  23 13304.1 1076.75   4
  -2   1 -23 13010.3 886.573  23
  -2   1 -24 33975.9 1424.64  23
  -2  -1  24 31705.9 1669.96   4
  -2  -1  25 12383.1 1081.86   4
  -2   1 -25 12825.8 916.100  23
  -2  -1  26 18994.2 869.452  12
  -2  -1  26 18335.4 872.541  13
   2   1  26 18696.1 845.401  10
   2   1  26 19450.2 889.138  13
  -2  -1  26 19189.8 1370.34   4
  -2  -1  27 15771.4 1268.52   4
   2   1  27 16266.4 824.617  13
  -2  -1  27 15720.4 820.154  13
  -2  -1  27 15727.5 787.046  12
   2   1  27 15065.2 766.525  10
  -2  -1  28 2398.82 377.600  13
   2   1  28 2253.61 345.452  10
  -2  -1  28 2889.36 384.313  12
   2   1  28 2444.32 372.072  13
  -2  -1  29 2595.60 379.266  13
   2   1  29 2885.90 387.248  13
   2   1  29 2744.16 370.214  10
  -2  -1  29 3168.27 385.813  12
  -2  -1  30 681.384 243.280  13
   2   1  30 501.433 222.660  10
  -2  -1  30 580.035 217.901  12
   2   1  30 612.691 235.597  13
   2   1  31 1531.99 301.438  13
  -2  -1  31 1490.63 291.283  13
  -2  -1  31 1547.32 282.261  12
   2   1  31 1472.60 264.908  10
   2   1  32 96.3848 184.029  13
   2   1  32 100.087 178.804  10
  -2  -1  32 16.7925 169.729  12
  -2  -1  32 30.8830 177.047  13
   2   1  33 324.543 174.986  10
   2   1  33 437.629 212.212  13
  -2  -1  33 372.135 199.509  13
   2   1  34 2392.82 315.234  13
  -2  -1  34 2635.72 323.039  13
   2   1  34 2362.14 274.588  10
  -2  -1  35 580.975 185.990  13
   2   1  35 448.128 191.809  13
   2   1  36 689.961 191.952  13
  -2  -1  36 651.406 180.311  13
  -2  -1  37 592.757 151.737  13
   2  -2  37 889.813 173.237  13
   2  -2  36 143.800 149.417  13
   2  -2  35 722.540 200.601  13
   2  -2  34 831.747 230.895  13
  -2   2  34 458.721 189.088  12
   2  -2  33 6.52281 185.131  13
   2  -2  33 66.0959 151.998  10
  -2   2  33 68.1651 166.829  13
  -2   2  33 60.3665 183.241  12
  -2   2  32 2896.95 349.813  13
   2  -2  32 2492.75 334.058  10
  -2   2  32 2821.95 371.843  12
   2  -2  32 2587.08 360.977  13
  -2   2  31 2281.73 350.455  12
   2  -2  31 2194.54 321.572  10
   2  -2  31 1895.86 300.531  14
  -2   2  31 2447.91 339.288  13
   2  -2  31 2220.49 344.930  13
   2  -2  30 901.910 246.893  14
   2  -2  30 1329.71 282.011  10
   2  -2  30 1601.66 322.657  13
  -2   2  30 1476.10 299.726  13
  -2   2  30 1404.54 315.450  12
   2  -2  29 5791.39 520.641  13
   2  -2  29 6091.99 517.738  10
  -2   2  29 6574.64 535.949  13
  -2   2  29 6345.72 544.380  12
   2  -2  28 1171.28 305.054  13
  -2   2  28 1104.67 289.568  13
   2  -2  28 1302.94 292.498  10
  -2   2  28 1179.68 275.118  12
  -2   2  27 13587.2 749.726  13
  -2   2  27 13716.8 772.794  12
   2  -2  27 13748.8 780.644  13
   2   2 -27 14402.5 1081.25  23
   2  -2  26 35034.3 1694.50   4
  -2   2  26 36077.5 1214.14  12
  -2   2  26 35045.6 1175.62  13
  -2   2  26 32864.9 1286.53  16
   2  -2  26 33779.2 1199.71  13
   2   2 -26 34742.1 1624.96  23
  -2   2  25 5369.01 485.115  12
   2  -2  25 5334.77 502.167  13
   2   2 -25 5090.78 652.599  23
  -2   2  25 5710.54 564.899  16
   2  -2  25 5356.70 707.157   4
  -2   2  25 5470.98 488.774  13
  -2   2  24 7323.38 844.948   4
   2  -2  24 7211.27 789.892   4
   2   2 -24 6961.29 750.193  23
   2  -2  23 3126.85 543.750   4
  -2   2  23 2872.63 547.008   4
   2   2 -23 3318.71 485.777  22
   2   2 -23 2635.89 505.290  23
   2  -2  22 22507.6 1261.63   4
  -2   2  22 24703.8 1389.74   4
   2   2 -22 22290.2 1222.87  23
   2   2 -22 22699.5 1162.38  22
  -2   2  21 9357.23 842.382   4
   2   2 -21 7456.93 669.334  22
   2  -2  21 7979.29 769.759   4
  -2   2  21 8270.18 768.798   7
   2  -2  20 3585.85 548.195   4
  -2   2  20 3633.02 556.549   4
   2   2 -20 3919.77 494.569  22
  -2   2  20 3936.37 540.263   7
  -2   2  19 562.514 255.759   7
  -2   2  19 688.850 299.427   4
   2  -2  19 569.131 263.572   9
   2   2 -19 513.310 246.874  22
   2  -2  19 721.783 318.358   4
   2  -2  18 3111.46 480.302   4
  -2   2  18 3118.12 490.664   4
   2  -2  18 2842.98 432.212   9
   2   2 -18 2781.47 417.992  22
  -2   2  18 3330.59 460.827   7
  -2   2  17 32810.3 1311.47   7
  -2   2  17 33114.1 1375.92   4
   2  -2  17 32220.1 1327.26   4
   2  -2  17 31618.4 1286.73   9
   2   2 -17 31396.8 1206.25  22
   2   2 -16 628.134 232.441  22
  -2   2  16 868.806 323.834   4
   2  -2  16 904.031 263.779   9
   2  -2  16 813.438 305.684   4
  -2   2  16 845.500 258.018   7
   2  -2  15 4033.02 487.558   4
   2  -2  15 4598.48 475.604   9
  -2   2  15 3811.19 492.073   4
  -2   2  15 4095.78 465.833   7
   2   2 -15 4232.86 451.676  22
   2  -2  14 55768.8 1584.49   4
  -2   2  14 54050.4 1574.76   4
   2   2 -14 51235.6 1413.36  22
  -2   2  14 52998.2 1519.13   7
   2  -2  14 54617.3 1449.96   9
  -2   2  13 31422.2 1133.08   7
   2  -2  13 29636.7 1041.92  20
   2  -2  13 31779.1 1056.76   9
   2   2 -13 29436.3 1039.27  22
  -2   2  13 29816.7 1157.47   4
   2   2 -12 64902.5 1490.27  22
  -2   2  12 61514.4 1603.37   4
   2  -2  12 64837.7 1445.31   9
  -2   2  12 64721.7 1572.30   7
   2  -2  12 63324.0 1458.99  20
  -2   2  11 24209.5 977.468   4
   2  -2  11 27611.3 899.724   9
  -2   2  11 25785.2 967.361   7
   2   2 -11 25734.8 917.769  22
   2  -2  11 24278.8 883.538  20
  -2  -2 -11 23171.5 1240.34   1
  -2   2  10 5677.94 462.306   7
   2  -2  10 5485.46 390.866   9
  -2  -2 -10 6137.62 628.684   1
  -2   2  10 4932.02 460.135   4
   2  -2  10 5180.65 412.318  20
  -2  -2  -9 4582.73 330.247  21
  -2   2   9 5222.81 436.989   7
   2  -2   9 6764.08 587.948  19
   2  -2   9 5132.25 359.187   9
   2  -2   9 5111.65 398.435  20
   2   2  -9 4500.52 405.769   3
   2  -2   9 2982.72 350.555   1
  -2   2   9 4517.18 444.654   4
  -2  -2  -9 5484.91 582.719   1
  -2  -2  -9 5068.86 562.321   3
   2   2  -9 5888.08 492.176   1
  -2  -2  -8 25654.4 1252.43   2
  -2  -2  -8 24980.8 1238.72   1
  -2  -2  -8 22986.3 717.300  21
   2  -2   8 23814.9 793.836  20
  -2  -2  -8 26931.5 1219.57   3
   2   2  -8 23101.5 815.858   3
  -2   2   8 21641.0 868.261   4
  -2   2   8 30046.5 1353.91  18
   2   2  -8 27136.0 1071.58   1
   2  -2   8 27250.4 1091.37  19
   2  -2   8 24020.4 703.715   9
   2   2  -7 14268.4 779.409   1
   2  -2   7 13068.6 721.469  19
  -2   2   7 17088.6 1010.41  18
  -2  -2  -7 12538.6 858.933   1
  -2  -2  -7 14050.5 826.220   3
  -2  -2  -7 12610.7 853.424   2
   2  -2   7 13792.2 1002.67   3
  -2   2   7 10751.8 632.976   4
   2   2  -7 11231.5 513.373   3
   2  -2   7 12441.7 568.742  20
  -2  -2  -7 12671.7 524.015  21
   2  -2   6 25676.5 957.486  19
   2  -2   6 23259.2 1067.89  18
  -2   2   6 25580.9 747.345   6
  -2   2   6 25503.6 904.031   4
  -2  -2  -6 25804.0 1204.95   1
   2   2  -6 21536.9 606.551   3
  -2  -2  -6 25328.3 734.530  21
   2  -2   6 24568.1 768.452  20
  -2  -2  -6 28066.6 1096.92   3
  -2  -2  -6 25762.2 1159.85   2
   2   2  -6 25980.3 1066.85   1
  -2   2   5 42042.3 1502.11  18
  -2  -2  -5 41924.9 1421.63   2
   2   2  -5 40838.7 962.530  22
  -2   2   5 37014.0 836.044   6
   2   2  -5 40597.9 1347.35   1
  -2  -2  -5 43225.4 1524.32   1
  -2  -2  -5 39189.7 924.123  21
  -2  -2  -5 40569.8 1239.09   3
  -2   2   5 37619.4 1071.56   4
   2  -2   5 40780.3 965.939  20
   2  -2   5 43310.4 1189.09  19
   2  -2   4 11991.4 615.232  19
  -2  -2  -4 11342.1 502.915  21
  -2  -2  -4 11975.3 743.038   2
   2  -2   4 11382.2 728.378  18
  -2  -2  -4 11818.3 805.553   1
  -2  -2  -4 12294.6 642.425   3
   2   2  -4 11049.6 488.915  22
   2   2  -4 11495.9 731.142   1
   2  -2   3 21357.3 780.470  19
   2  -2   3 23337.0 1060.78  18
  -2   2   3 22507.6 738.805   7
  -2  -2  -3 21697.8 949.469   2
  -2  -2  -3 22313.3 694.836  21
  -2   2   3 23061.4 694.303  23
   2   2  -3 22335.7 664.832  22
  -2   2   3 20493.8 757.455   2
   2   2  -3 24062.3 1044.15   1
  -2  -2  -2 80686.3 1314.30  21
   2   2  -2 78147.5 1194.30  22
   2  -2   2 76032.4 1843.00  18
  -2   2   2 80630.1 1387.75   2
  -2   2   2 78950.7 1252.22  23
   2   2  -2 77914.2 1904.44   1
   2  -2   1 160532. 2644.22  18
  -2   2   1 134616. 1738.27   2
  -2   2   1 152164. 1892.13   7
  -2  -2  -1 129112. 1670.53  21
   2   2  -1 134957. 2517.41   1
   2   2  -1 143450. 2285.99   2
  -2   2   1 127669. 1595.90  23
  -2   2   0 10048.2 671.779  18
  -2   2   0 7139.28 404.949   2
   2  -2   0 9044.71 652.998  18
   2   2   0 7657.69 619.983   1
   2   2   0 7654.63 551.158   2
  -2   2   0 7907.38 408.755  23
  -2   2   0 9895.51 509.108   7
  -2   2  -1 150245. 2493.83  18
   2  -2  -1 154182. 2657.26  18
  -2   2  -1 169400. 2087.37   7
  -2   2  -1 136920. 1617.29  23
  -2  -2   1 138529. 2570.21   1
   2   2   1 139793. 2623.99   1
   2   2   1 129779. 2258.53   2
   2   2   1 128584. 1800.80   5
   2   2   2 70528.0 1707.67   2
  -2   2  -2 74842.8 1761.28  18
  -2   2  -2 74943.6 1484.51   7
   2   2   2 73723.6 1987.26   1
   2  -2  -2 70492.3 1206.58  20
  -2  -2   2 69370.1 1834.84   1
  -2   2  -2 74019.3 1201.72  23
   2   2   2 69252.7 1279.12   5
   2  -2  -2 72020.8 1946.55  18
   2   2   3 19686.2 772.813  19
   2  -2  -3 22605.9 1089.87  18
   2   2   3 18993.7 698.494   5
   2  -2  -3 20175.6 659.653  20
   2   2   3 17937.9 893.105   2
  -2  -2   3 19341.9 964.008   1
  -2   2  -3 19460.7 632.822  23
   2   2   3 18909.3 1005.10   1
  -2   2  -3 20272.7 914.310  18
  -2   2  -4 14425.3 778.875  18
   2  -2  -4 12394.5 535.005  20
   2  -2  -4 12373.3 601.923   2
   2   2   4 13529.9 821.856   2
   2   2   4 15237.3 911.029   1
   2   2   4 12251.2 528.580   8
   2   2   4 14440.9 636.682   5
  -2  -2   4 13634.3 807.013   1
   2   2   4 13807.8 671.027  19
   2  -2  -4 12628.9 848.349  18
  -2  -2   4 13497.1 587.011  21
   2   2   5 40933.5 1189.31  19
  -2  -2   5 39611.6 1011.30  21
   2   2   5 41333.2 969.297   8
   2  -2  -5 42659.9 1176.80   2
   2   2   5 36675.3 1428.59   1
  -2  -2   5 40320.7 879.278   4
  -2  -2   5 40504.1 892.601   6
   2   2   5 38350.0 1444.31   2
   2  -2  -5 41945.5 984.600  20
  -2  -2   5 44359.0 1428.80   1
   2  -2  -5 44075.5 1560.24  18
  -2   2  -5 40982.2 1277.40  18
   2   2   6 27903.1 1017.17  19
  -2  -2   6 29169.4 1160.37   1
  -2  -2   6 26570.9 841.992  21
  -2  -2   6 26180.1 752.759   4
   2   2   6 26189.3 812.860   8
   2   2   6 24451.9 1250.52   1
   2  -2  -6 26236.9 801.727  20
  -2  -2   6 27432.4 773.686   6
  -2   2  -6 26660.0 1026.77  18
   2  -2  -6 28878.0 1031.72   2
   2  -2  -6 31352.3 1328.46  18
   2   2   7 12942.4 864.712   1
   2   2   7 11611.2 688.432  19
   2  -2  -7 13027.5 884.251  18
   2  -2  -7 13745.7 765.549   2
  -2  -2   7 13007.8 577.243   4
  -2   2  -7 14480.7 762.497  18
  -2  -2   7 14080.9 802.922   1
   2   2   7 12384.9 586.061   8
   2  -2  -7 12501.2 572.444  20
  -2  -2   7 12798.9 568.678   6
  -2  -2   7 13599.5 614.688  21
  -2   2  -8 27074.0 1038.18  18
   2   2   8 24557.4 1045.50  19
   2  -2  -8 28511.5 1318.20  18
  -2  -2   8 25388.9 833.766   4
  -2  -2   8 26575.6 888.860   9
  -2  -2   8 24710.4 840.436  21
   2  -2  -8 27542.8 1139.18   2
   2   2   8 25911.0 1259.92   1
  -2  -2   8 28733.2 1117.54   1
   2  -2  -8 26411.6 830.130  20
   2  -2  -9 5858.98 550.400   2
   2   2   9 5613.81 538.101  19
  -2  -2   9 5247.99 419.656   4
  -2  -2   9 5348.28 408.779  21
   2  -2  -9 5513.14 411.515  20
  -2   2  -9 3955.88 350.691  23
  -2  -2   9 5553.74 451.059   9
   2   2   9 6861.32 654.126   1
  -2   2  -9 5556.33 484.538  18
   2   2  10 5230.98 582.301   1
  -2  -2  10 5527.72 455.739   9
  -2  -2  10 4960.96 395.124  21
  -2  -2  10 5497.55 450.057   4
   2  -2 -10 4603.84 545.076   2
  -2   2 -10 5175.94 414.715  23
   2  -2 -10 5351.81 412.374  20
  -2  -2  11 27061.5 901.368  21
   2   2  11 27951.6 1140.75   5
  -2  -2  11 29500.0 1019.99   4
  -2  -2  11 29417.7 1043.88   9
  -2   2 -11 27455.6 928.549  23
   2  -2 -11 28037.1 932.234  20
  -2  -2  12 67901.1 1630.08   9
  -2   2 -12 67744.6 1488.14  23
  -2  -2  12 65330.2 1417.98  21
  -2  -2  13 30073.2 1125.05   4
  -2  -2  13 32178.6 1014.53  21
  -2   2 -13 30078.8 1040.79  23
  -2  -2  13 28489.7 1114.84   9
  -2  -2  14 48587.7 1516.50   9
  -2   2 -14 48991.7 1353.48  23
  -2  -2  14 46806.8 1460.73   4
  -2   2 -15 4834.85 480.202  23
  -2  -2  15 5639.29 567.158   9
  -2  -2  15 5468.54 553.578   4
  -2  -2  16 445.512 279.459   9
  -2  -2  16 614.367 298.892   4
  -2   2 -16 491.067 241.828  23
  -2   2 -17 31393.3 1206.05  23
  -2  -2  17 28775.3 1307.07   4
  -2  -2  17 31781.8 1376.42   9
  -2  -2  18 2978.94 493.262   9
  -2  -2  18 2713.60 479.170   4
  -2   2 -18 2968.56 430.478  23
  -2  -2  19 531.004 309.408   4
  -2   2 -19 566.855 263.702  23
  -2  -2  19 646.355 335.340   9
   2  -2 -19 670.979 247.983  22
  -2  -2  20 3126.54 539.816   9
  -2  -2  20 2934.28 534.477   4
  -2   2 -20 3057.25 464.534  23
   2  -2 -20 3006.86 438.342  22
  -2   2 -21 6639.14 658.999  23
  -2  -2  21 7409.50 781.911   4
  -2  -2  21 7098.03 790.196   9
   2  -2 -21 7345.68 667.187  22
  -2  -2  22 21909.3 1337.24   4
  -2  -2  22 21717.2 1361.82   9
  -2   2 -22 22545.7 1170.51  23
  -2  -2  23 3669.24 616.328   4
  -2  -2  23 3502.42 610.839   9
  -2   2 -23 3536.98 540.311  23
  -2  -2  24 7621.62 889.760   4
  -2  -2  24 8513.94 910.473   9
  -2   2 -24 8055.98 771.136  23
  -2  -2  25 4747.59 460.268  12
  -2  -2  25 4668.11 481.470  13
  -2   2 -25 5035.68 640.728  23
   2   2  25 5173.08 472.087  13
   2   2  25 4934.21 455.613  10
  -2  -2  25 5866.83 789.494   9
  -2  -2  25 5372.19 767.065   4
   2   2  26 33620.1 1122.04  10
   2   2  26 35778.3 1190.40  13
  -2  -2  26 35677.2 1852.45   4
  -2  -2  26 34596.3 1157.92  12
  -2  -2  26 33439.9 1188.12  13
  -2   2 -26 35003.2 1552.97  23
  -2  -2  27 14708.5 799.048  13
  -2   2 -27 13841.9 1005.99  23
  -2  -2  27 15463.2 1269.03   4
  -2  -2  27 15447.9 786.112  12
   2   2  27 14335.2 740.445  10
   2   2  27 15520.8 800.364  13
   2   2  28 792.041 239.262  10
   2   2  28 889.213 259.153  13
  -2  -2  28 1199.24 253.513  12
  -2  -2  28 1059.91 276.408  13
  -2  -2  29 6101.34 534.017  13
   2   2  29 5658.51 468.861  10
   2   2  29 5891.20 513.969  13
  -2  -2  30 1326.92 287.331  13
   2   2  30 1456.42 273.879  10
   2   2  30 1442.26 294.877  13
   2   2  31 2437.01 326.227  10
  -2  -2  31 2643.09 365.336  13
   2   2  31 2815.57 365.347  13
   2   2  32 2649.20 346.298  13
  -2  -2  32 2332.27 331.386  13
   2   2  32 2417.58 304.419  10
   2   2  33 100.320 171.734  13
   2   2  33 88.7459 154.054  10
  -2  -2  33 111.522 158.571  13
   2   2  34 692.980 207.945  13
  -2  -2  34 748.806 211.020  13
   2   2  34 640.463 173.158  10
  -2  -2  35 620.424 186.491  13
  -2  -2  36 115.065 127.748  13
  -2  -2  37 621.790 144.932  13
   2  -3  37 1560.62 196.542  13
   2  -3  36 939.152 181.348  13
   2  -3  35 35.0694 144.738  13
   2  -3  34 550.736 192.459  13
   2  -3  33 461.663 190.292  14
   2  -3  33 596.576 174.084  10
   2  -3  33 684.700 226.934  13
   2  -3  32 2296.85 309.880  10
   2  -3  32 1842.33 297.145  14
  -2   3  32 2005.96 343.159  12
   2  -3  32 2781.40 361.931  13
   2  -3  31 1834.93 301.557  10
  -2   3  31 1576.22 311.565  12
   2  -3  31 1887.66 323.070  13
   2  -3  30 4971.62 456.525  10
   2  -3  30 5990.43 520.840  13
  -2   3  30 5751.41 524.371  12
  -2   3  29 353.326 234.890  12
  -2   3  29 422.440 217.346  13
   2  -3  29 351.027 233.489  13
   2  -3  28 7213.70 583.335  13
  -2   3  28 7741.33 569.058  13
  -2   3  28 7890.26 604.854  12
  -2   3  27 5836.72 516.780  12
  -2   3  27 8082.19 589.423  13
   2  -3  27 7751.50 620.696  13
  -2   3  27 5486.69 560.845  16
  -2   3  26 5321.85 488.087  13
   2  -3  26 5470.50 524.118  13
  -2   3  26 5358.10 565.607  16
   2  -3  26 5535.58 741.533   4
  -2   3  26 5018.51 487.704  12
   2   3 -26 5785.94 737.748  23
   2  -3  25 5381.46 738.345   4
   2   3 -25 6482.40 751.049  23
  -2   3  25 5926.91 504.396  13
  -2   3  25 5781.01 514.663  12
  -2   3  25 5520.00 567.522  16
   2  -3  25 5785.00 531.231  13
   2  -3  24 14440.9 1119.43   4
  -2   3  24 13801.4 739.006  13
  -2   3  24 13644.8 809.647  15
  -2   3  24 13492.5 831.544  16
   2   3 -24 14246.1 1048.77  23
  -2   3  24 14262.3 771.318  12
   2  -3  24 14123.7 781.383  13
   2   3 -23 4598.13 562.148  22
   2  -3  23 5297.23 722.702   4
   2   3 -23 4827.16 652.108  23
   2   3 -22 7009.42 683.707  22
   2   3 -22 6102.29 692.457  23
   2  -3  22 6741.28 759.603   4
   2  -3  21 10051.0 894.211   4
   2   3 -21 10419.0 846.397  23
   2  -3  21 10947.0 897.513   9
   2   3 -21 9057.48 780.766  22
   2  -3  20 3855.06 609.743   4
   2   3 -20 3808.66 514.128  22
   2  -3  20 3958.20 559.121   9
  -2   3  20 4075.85 544.997   7
   2   3 -20 3709.19 540.862  23
  -2   3  19 3023.72 529.785   4
   2  -3  19 2655.95 495.871   4
   2   3 -19 2575.55 431.710  22
   2  -3  19 3112.82 493.085   9
   2   3 -19 2711.49 468.594  23
  -2   3  19 3040.42 466.891   7
   2  -3  18 10731.1 875.978   4
  -2   3  18 11422.9 832.865   7
  -2   3  18 10160.5 836.206   4
   2   3 -18 9319.75 734.503  23
   2  -3  18 11285.9 814.635   9
   2   3 -18 10139.3 755.022  22
  -2   3  17 6147.43 611.039   7
   2  -3  17 6478.17 611.069   9
   2   3 -17 6205.90 588.498  22
   2   3 -17 6231.01 599.375  23
  -2   3  17 5883.09 637.988   4
   2  -3  17 7069.09 699.254   4
   2  -3  16 6711.94 663.794   4
   2  -3  16 6906.18 599.524   9
  -2   3  16 6275.20 605.407   7
  -2   3  16 5370.35 607.297   4
   2   3 -16 5520.37 555.073  22
   2  -3  15 5533.60 591.198   4
  -2   3  15 4987.19 557.499   4
   2   3 -15 4531.59 491.330  22
  -2   3  15 5576.07 555.740   7
   2  -3  15 5547.02 535.127   9
   2  -3  14 19131.3 1022.89   4
   2  -3  14 19217.8 905.661   9
   2   3 -14 18842.9 915.081  22
  -2   3  14 18850.2 950.077   7
  -2   3  14 16968.2 951.984   4
   2   3 -13 25381.7 1028.95  22
  -2   3  13 23805.1 1093.12   4
  -2   3  13 23957.9 1053.65   7
   2  -3  13 24873.3 1053.18  20
   2   3 -12 45337.2 1334.25  22
  -2   3  12 46782.3 1432.83   7
   2  -3  12 47014.0 1406.25  20
  -2   3  11 9130.84 636.410   7
   2  -3  11 9476.65 566.473   9
  -2  -3 -11 8910.35 539.339  21
   2  -3  11 8062.37 581.521  20
   2   3 -11 9122.68 604.895  22
  -2   3  10 29405.6 1079.47   7
   2   3 -10 30479.2 1037.91  22
  -2  -3 -10 27728.2 933.500  21
   2  -3  10 28175.4 1029.26  20
  -2   3   9 35668.7 1162.94   7
   2  -3   9 36058.6 993.488   9
   2  -3   9 33402.7 1078.79  20
   2   3  -9 35772.2 1102.19  22
   2  -3   8 80.6974 115.426   9
   2  -3   8 148.964 170.340  20
   2   3  -8 21.1090 109.248   1
  -2   3   8 81.1278 182.935   7
  -2  -3  -8 28.0204 123.193   3
   2  -3   8 71.7496 83.9659  19
  -2  -3  -8 101.479 136.755  21
  -2   3   7 64923.1 1489.36   7
   2  -3   7 57340.4 1143.35   9
   2  -3   7 62031.1 1386.80  20
  -2  -3  -7 58340.9 1351.01  21
   2   3  -7 68116.3 1956.37   1
  -2  -3  -7 74460.9 1942.90   3
   2  -3   7 65392.7 1609.72  19
   2  -3   6 3115.03 353.984  19
   2  -3   6 2116.34 398.063  18
   2   3  -6 3909.91 477.793   1
   2  -3   6 3107.77 325.922  20
  -2  -3  -6 4512.31 451.506   3
  -2  -3  -6 3533.45 355.511  21
   2  -3   6 3372.98 275.815   9
   2  -3   5 37597.6 1088.58  19
   2   3  -5 36183.9 1512.38   1
   2   3  -5 37664.4 1016.55  22
  -2  -3  -5 36875.1 1044.91  21
   2  -3   5 35321.8 1006.58  20
   2  -3   4 14559.0 655.072  19
   2  -3   4 13444.5 866.093  18
  -2   3   4 15102.8 631.114  23
   2   3  -4 14317.4 935.405   1
  -2   3   4 15494.6 857.786   2
   2  -3   4 13427.1 620.962  20
  -2  -3  -4 14669.9 673.702  21
   2   3  -4 14165.8 611.057  22
   2   3  -3 24661.5 782.645  22
   2  -3   3 21982.6 1107.34  18
   2   3  -3 24346.5 1320.66   1
  -2  -3  -3 29565.9 872.652   3
   2  -3   3 27976.5 871.284  19
   2   3  -3 18509.2 694.589   5
  -2   3   3 24686.2 1028.41   2
  -2   3   3 22492.2 744.286   8
   2  -3   3 25261.4 825.371  20
  -2   3   3 24680.7 792.014  23
  -2  -3  -3 26653.7 887.681  21
   2  -3   2 1755.50 228.744  19
  -2   3   2 2271.02 321.771   2
   2  -3   2 1791.00 367.916  18
   2   3  -2 2460.25 272.346   5
   2  -3   2 1924.69 254.143  20
  -2  -3  -2 1795.18 226.391   3
  -2   3   2 2618.59 270.899   8
   2   3  -2 2334.74 418.707   1
   2   3  -2 2135.01 255.908  22
   2   3  -2 2675.14 413.841   2
  -2  -3  -2 1990.47 277.839  21
  -2   3   2 2124.25 271.076  23
  -2   3   2 1710.36 427.540  18
  -2   3   1 32429.7 1424.33  18
  -2  -3  -1 30643.0 953.894  21
   2   3  -1 34189.8 915.466   5
   2  -3   1 31704.4 895.507  20
   2  -3   1 33507.2 1390.75  18
   2   3  -1 35184.5 1505.33   1
  -2   3   1 32352.3 908.058  23
   2  -3   1 31318.4 877.639  19
  -2  -3  -1 28410.3 1406.11   1
   2   3  -1 32812.5 880.772  22
   2   3  -1 36757.6 1410.21   2
  -2   3   1 30976.9 1123.83   2
   2   3  -1 29202.3 980.745   8
   2  -3   0 5071.55 372.143  20
   2  -3   0 4686.16 553.571  18
  -2   3   0 4987.21 550.421  18
   2   3   0 6300.51 441.970   8
   2   3   0 5886.83 581.245   2
  -2  -3   0 4645.14 542.489   1
   2   3   0 4856.15 348.238  22
   2   3   0 6060.13 646.128   1
   2   3   0 5901.31 409.729   5
  -2   3   0 4750.22 367.932  23
  -2   3   0 4999.27 469.556   2
  -2  -3   0 4871.03 394.511  21
   2   3   1 28222.1 987.121   8
  -2   3  -1 28255.3 1352.90  18
   2  -3  -1 23862.3 1271.21  18
  -2  -3   1 32496.9 1434.82   1
  -2   3  -1 28938.8 849.584  23
   2   3   1 31830.1 923.548   5
   2   3   1 30413.4 817.714  22
  -2   3  -1 26999.4 1036.59   2
  -2   3  -1 24239.3 1052.15   7
  -2  -3   1 26808.0 898.033  21
   2   3   1 28686.5 1279.48   2
   2  -3  -1 28814.3 844.316  20
   2   3   1 32987.4 1491.70   1
   2   3   2 2656.35 288.716  19
   2   3   2 2883.98 333.408   8
   2   3   2 3121.82 453.131   2
  -2   3  -2 2720.29 418.690  18
   2  -3  -2 1727.09 402.455  18
   2   3   2 2930.64 323.535   5
   2   3   2 2580.41 259.795  22
  -2  -3   2 2757.75 437.308   1
  -2   3  -2 3348.70 323.579  23
  -2  -3   2 2728.29 310.204  21
   2  -3  -2 2721.98 283.312  20
   2   3   3 25777.5 876.948  19
  -2   3  -3 24025.2 1120.80  18
   2   3   3 27362.8 915.912   8
   2   3   3 25086.6 759.346  22
   2   3   3 28616.1 940.493   5
  -2  -3   3 25100.0 1249.62   1
  -2   3  -3 26132.2 819.249  23
  -2  -3   3 26973.1 909.457  21
   2  -3  -3 25107.8 795.358  20
   2   3   3 27453.6 1299.29   2
   2   3   4 16099.4 584.986  22
  -2  -3   4 15064.8 963.887   1
  -2  -3   4 15183.8 687.112  21
   2   3   4 16402.4 736.288   5
   2   3   4 16509.6 726.101  19
   2   3   4 14873.4 682.961   8
  -2   3  -4 16527.6 914.334  18
   2   3   5 37420.1 1134.85  19
   2   3   5 38045.1 1148.28   5
   2  -3  -5 37576.0 987.232  20
  -2  -3   5 37650.8 894.473   4
  -2  -3   5 37644.3 1084.10  21
   2   3   5 38087.3 1092.57   8
  -2   3  -5 36712.9 1332.32  18
  -2  -3   5 35597.7 1455.73   1
   2   3   6 3381.31 372.572  19
   2   3   6 4194.80 411.649   8
   2  -3  -6 4640.05 488.192   2
  -2  -3   6 4556.69 509.253   1
   2   3   6 3198.30 383.350   5
  -2  -3   6 4200.72 389.306  21
  -2  -3   6 3917.89 325.051   4
   2  -3  -6 4246.04 355.589  20
  -2   3  -6 4420.74 477.655  18
  -2  -3   7 65121.9 1941.84   1
   2   3   7 65896.6 1658.05  19
  -2   3  -7 67839.0 1756.08  18
   2  -3  -7 65851.6 1927.69   2
  -2  -3   7 62965.3 1284.53   4
   2   3   7 61328.2 1579.51   5
   2   3   7 64286.1 1489.02   8
  -2  -3   7 61737.9 1422.98  21
   2  -3  -7 64132.1 1330.24  20
   2  -3  -8 28.5716 135.491  20
  -2   3  -8 50.3624 129.274  22
   2   3   8-27.5999 127.280  19
  -2  -3   8 61.5130 136.551   4
   2   3   8 35.7715 178.560   8
  -2  -3   8 109.441 181.790   1
   2   3   8 93.6766 236.486   5
   2  -3  -8 49.1632 81.9359   2
  -2  -3   8 93.1121 150.334  21
  -2   3  -9 32975.1 1036.12  23
  -2  -3   9 31607.8 1005.85   4
  -2  -3   9 32887.7 1058.27  21
   2   3   9 32137.6 1117.99   8
   2   3   9 31950.3 1211.33   5
  -2  -3  10 28201.7 1012.11   4
  -2  -3  10 27923.8 993.808  21
   2   3  10 27099.6 1154.95   5
  -2  -3  10 30239.4 1117.01   9
  -2   3 -10 29169.5 1008.61  23
   2  -3 -10 30754.2 984.507  20
   2  -3 -11 10609.3 599.267  20
  -2  -3  11 10166.5 700.413   9
  -2  -3  11 10001.4 630.186   4
  -2  -3  11 10603.6 622.156  21
  -2   3 -11 10408.7 639.401  23
   2  -3 -12 46377.5 1260.62  20
  -2  -3  12 45293.7 1460.25   9
  -2   3 -12 43283.1 1304.15  23
  -2  -3  12 47284.9 1302.58  21
  -2   3 -13 24869.3 1021.41  23
  -2  -3  13 25497.1 1072.20   4
   2  -3 -13 28307.3 1010.50  20
  -2  -3  13 26934.1 1161.52   9
  -2   3 -14 20277.0 948.592  23
  -2  -3  14 20833.9 1055.69   9
  -2  -3  14 22046.2 1039.35   4
  -2  -3  15 3763.23 521.796   9
  -2   3 -15 3994.28 484.609  23
  -2  -3  15 4588.16 522.591   4
  -2  -3  16 5834.67 634.036   9
  -2  -3  16 5446.12 583.382   4
  -2   3 -16 5478.66 545.347  23
  -2  -3  17 7066.37 707.648   9
  -2   3 -17 7099.54 643.068  23
  -2  -3  17 7027.94 677.075   4
  -2  -3  18 10609.1 883.473   9
  -2  -3  18 10207.3 846.661   4
  -2   3 -18 9943.30 769.836  23
  -2  -3  19 3014.14 516.253   4
  -2  -3  19 2871.68 533.444   9
  -2   3 -19 2706.00 462.673  23
  -2  -3  20 2974.10 561.404   9
  -2  -3  20 3526.37 575.870   4
  -2   3 -20 3829.25 539.494  23
  -2  -3  21 10330.1 961.415   9
  -2  -3  21 9093.78 873.680   4
  -2   3 -21 8901.43 774.931  23
  -2  -3  22 6344.19 775.751   4
  -2  -3  22 6832.24 825.108   9
  -2   3 -22 7223.46 730.817  23
  -2  -3  23 2982.08 563.066   4
  -2   3 -23 4319.82 611.317  23
  -2  -3  23 4964.83 739.929   9
   2   3  24 12272.1 671.586  10
  -2  -3  24 13963.1 1144.59   4
  -2  -3  24 12429.2 738.425  13
  -2  -3  24 14466.6 1193.50   9
   2   3  24 13020.1 716.911  13
  -2   3 -24 12830.2 984.877  23
   2   3  25 6784.45 542.498  13
  -2  -3  25 6087.78 550.239  13
   2   3  25 6642.97 512.974  10
  -2  -3  25 7230.70 855.204   4
  -2  -3  25 7046.61 883.238   9
  -2   3 -25 6506.62 723.451  23
   2   3  26 4884.34 476.502  13
  -2  -3  26 5097.88 770.711   9
  -2  -3  26 4625.43 477.585  13
   2   3  26 4112.81 428.560  10
  -2  -3  26 4619.40 747.758   4
  -2   3 -26 5346.98 691.336  23
   2   3  27 7077.53 524.995  10
  -2  -3  27 7381.29 586.624  13
   2   3  27 7803.19 574.177  13
   2   3  28 8123.41 586.717  13
  -2  -3  28 7451.46 584.940  13
   2   3  28 7035.36 528.418  10
   2   3  29 498.439 226.753  10
  -2  -3  29 320.589 213.844  13
   2   3  29 584.708 241.282  13
   2   3  30 5174.59 428.427  10
   2   3  30 5386.25 477.501  13
  -2  -3  30 5206.14 484.446  13
   2   3  31 2188.84 321.213  13
  -2  -3  31 2187.33 332.916  13
   2   3  31 1887.83 274.456  10
   2   3  32 2941.28 309.909  10
  -2  -3  32 2778.03 343.600  13
   2   3  33 892.317 188.982  10
  -2  -3  33 731.626 214.049  13
  -2  -3  34 438.807 181.322  13
   2   3  34 317.366 140.056  10
  -2  -3  35 89.3613 128.964  13
  -2  -3  36 672.459 156.938  13
   2  -4  36 411.024 138.652  13
   2  -4  35 523.212 158.435  13
   2  -4  35 302.087 144.303  14
   2  -4  34 267.364 152.968  14
   2  -4  34 577.780 182.897  13
   2  -4  33 393.709 157.822  10
   2  -4  33 323.588 187.893  14
   2  -4  33 437.675 191.639  13
   2  -4  32 678.130 193.885  10
   2  -4  32 687.618 231.495  13
   2  -4  31 1836.86 279.445  10
   2  -4  31 2017.29 321.490  13
   2  -4  30 3197.75 394.065  13
  -2   4  30 2644.91 369.007  12
   2  -4  29 6365.15 533.382  13
  -2   4  29 5808.42 522.178  12
  -2   4  28 1836.12 375.475  16
   2  -4  28 1694.42 324.488  13
  -2   4  28 1791.81 353.886  12
   2  -4  27 3388.49 419.204  13
  -2   4  27 3281.13 472.917  16
  -2   4  27 3574.63 435.247  12
  -2   4  26 7888.26 664.938  16
   2  -4  26 8504.27 649.574  13
  -2   4  26 8717.89 656.118  12
  -2   4  25 18217.9 972.943  16
   2  -4  25 18104.8 916.608  13
  -2   4  25 18872.5 932.876  12
   2  -4  24 3178.29 647.985   4
  -2   4  24 4452.44 503.140  15
   2  -4  24 4103.20 467.666  13
  -2   4  24 4256.78 510.025  16
   2   4 -24 4215.01 621.595  23
  -2   4  24 4607.17 483.457  12
  -2   4  23 1653.61 341.034  16
  -2   4  23 1650.36 331.064  15
   2  -4  23 1400.49 311.849  13
   2  -4  23 1496.28 475.274   4
   2   4 -23 2127.79 492.539  23
   2   4 -23 1537.71 376.706  22
  -2   4  23 1598.88 309.720  12
  -2   4  22 8575.55 605.739  12
  -2   4  22 7662.55 611.876  16
   2   4 -22 7737.11 793.158  23
  -2   4  22 7549.48 614.066  15
   2   4 -22 7125.61 740.915  22
   2  -4  22 7527.16 840.976   4
   2  -4  21 845.002 371.452   4
   2   4 -21 851.900 343.342  23
   2   4 -21 542.271 290.608  22
   2  -4  20 2400.20 522.795   4
   2   4 -20 2080.93 447.806  23
   2   4 -20 1974.35 373.789  22
   2   4 -19 930.073 326.527  22
   2   4 -19 711.042 345.319  23
   2  -4  19 826.744 366.502   4
   2   4 -18 30915.4 1373.01  22
  -2   4  18 34034.9 1468.57   7
   2   4 -18 31054.1 1353.50  23
   2  -4  18 31149.3 1541.07   4
   2   4 -17 14843.8 942.385  22
   2   4 -17 14335.1 905.625  23
  -2   4  17 15948.8 997.170   7
   2  -4  17 16428.8 1098.41   4
   2   4 -16 1440.73 337.583  23
   2  -4  16 1126.24 405.132   4
   2   4 -16 1343.54 336.033  22
  -2   4  16 1361.90 333.206   7
   2   4 -15 870.713 307.621  22
   2   4 -15 1144.14 306.242  23
  -2   4  15 1109.13 298.611   7
   2  -4  15 871.301 357.695   4
  -2   4  14 1601.20 339.878   7
   2  -4  14 1302.34 391.012   4
   2   4 -14 1476.15 330.454  23
   2   4 -14 1263.37 324.011  22
   2   4 -13 14464.3 796.526  23
  -2   4  13 14144.4 873.855   7
   2   4 -13 13798.2 835.257  22
   2  -4  13 13704.0 868.311  20
  -2   4  12 7956.79 652.190   7
   2   4 -12 7596.86 624.761  22
   2  -4  12 7785.14 656.268  20
   2   4 -12 8017.24 587.058  23
  -2  -4 -12 8667.72 615.880  21
   2  -4  11 29729.3 1190.03  20
  -2   4  11 32433.6 1254.42   7
   2   4 -11 32182.9 1100.07  23
   2   4 -11 30532.4 1170.66  22
  -2  -4 -11 33939.8 1211.18  21
  -2   4  10 21606.9 1012.35   7
   2   4 -10 22564.4 991.247  22
   2  -4  10 21284.2 980.269  20
  -2  -4 -10 22714.2 977.554  21
   2   4 -10 23086.2 888.322  23
  -2   4   9 48789.4 1486.00   7
   2   4  -9 50665.7 1431.59  22
   2   4  -9 51712.1 1287.39  23
  -2  -4  -9 52450.0 1471.69  21
   2  -4   9 48176.5 1425.85  20
  -2   4   8 5191.33 504.870   7
  -2  -4  -8 5328.95 497.454  21
   2   4  -8 5487.98 490.897  22
   2   4  -8 5404.32 420.522  23
   2  -4   8 5766.80 504.092  20
  -2  -4  -7 5384.09 486.276  21
   2   4  -7 5090.80 473.135  22
   2   4  -7 5841.96 407.279  23
   2  -4   7 5117.13 468.042  20
  -2   4   7 5514.65 504.434   7
  -2   4   6 44801.7 1358.11   7
   2  -4   6 40459.7 1218.83  20
   2   4  -6 40913.9 1215.46  22
  -2  -4  -6 41279.7 1281.76  21
  -2  -4  -5 3158.27 391.165  21
   2   4  -5 3196.49 365.044  22
  -2   4   5 2958.28 388.911   7
   2  -4   5 2801.85 354.465  20
   2   4  -4 15100.9 721.877  22
  -2   4   4 16759.6 849.579   7
  -2   4   4 15010.6 685.689  23
  -2   4   4 14176.9 707.520   8
  -2  -4  -4 15296.3 782.287  21
   2  -4   4 14402.1 715.786  20
  -2   4   3 29688.0 1134.95   7
   2   4  -3 27679.9 960.549  22
  -2   4   3 27038.8 909.390  23
  -2   4   3 26238.3 927.175   8
  -2  -4  -3 28995.5 1060.26  21
   2  -4   3 27930.8 965.084  20
  -2   4   2 30761.3 1236.56   7
   2  -4   2 29989.4 988.704  20
  -2  -4  -2 29712.0 1058.81  21
   2   4  -2 30897.7 1103.51   8
  -2   4   2 27344.5 925.665   8
   2   4  -2 27939.1 950.965  22
  -2   4   2 28542.0 928.609  23
   2  -4   1 84451.7 1627.34  20
  -2   4   1 90230.2 1642.56  23
   2   4  -1 96900.4 1923.00   8
   2   4  -1 93910.5 1694.84  22
   2   4  -1 95529.4 1652.98   5
  -2   4   1 85753.5 1584.79   8
  -2  -4  -1 92688.1 1857.35  21
  -2   4   0 8163.68 696.355   2
  -2   4   0 12598.0 786.785   7
   2   4   0 9337.36 648.027   8
  -2   4   0 10417.8 585.044  23
  -2  -4   0 11211.2 668.666  21
  -2   4   0 10227.3 552.289   8
   2   4   0 10586.2 590.455  22
   2  -4   0 10388.7 584.562  20
   2   4   0 10602.1 583.852   5
  -2   4  -1 81760.5 2014.44   7
   2  -4  -1 101261. 1736.05  20
   2   4   1 96723.4 1961.84   8
  -2   4  -1 91354.1 1592.18   8
   2   4   1 100240. 1796.42   5
   2   4   1 93539.7 1693.19  22
  -2   4  -1 94104.6 1677.71  23
  -2   4  -1 76418.7 2098.31   2
  -2  -4   1 96051.0 1899.66  21
   2  -4  -2 30502.8 958.688  20
   2   4   2 31920.3 1050.41   5
  -2   4  -2 29300.7 910.313   8
   2   4   2 28523.2 950.859  22
  -2  -4   2 27157.9 1021.34  21
  -2   4  -2 29934.5 962.256  23
   2   4   2 32136.8 1125.98   8
   2   4   3 32126.2 979.487  22
  -2  -4   3 29965.5 1078.93  21
  -2   4  -3 29648.9 964.032  23
   2   4   3 30943.4 1112.71   8
   2   4   3 31615.7 1084.22   5
  -2   4  -3 27042.0 883.160   8
   2  -4  -3 29177.5 936.292  20
   2   4   4 17825.8 737.483  22
  -2  -4   4 16074.8 801.238  21
  -2   4  -4 16556.0 739.615  23
   2   4   4 16758.1 827.301   8
   2   4   4 15158.4 784.580   5
   2  -4  -4 16223.3 700.245  20
   2  -4  -5 2550.09 307.825  20
  -2   4  -5 2604.79 309.897   8
  -2   4  -5 2390.81 330.709  23
   2   4   5 2547.81 383.188   8
  -2  -4   5 2825.55 376.828  21
   2   4   5 2445.89 363.538   5
  -2  -4   6 46832.5 1126.73   4
  -2   4  -6 46124.6 1177.94   8
   2   4   6 44710.5 1377.19   8
   2   4   6 45069.0 1419.01   5
  -2   4  -6 46653.5 1253.11  23
  -2  -4   6 46053.2 1365.67  21
   2  -4  -6 47554.4 1197.30  20
  -2   4  -7 6224.07 492.666  23
  -2  -4   7 6049.98 519.126  21
   2   4   7 6090.93 567.536   5
  -2  -4   7 6096.28 439.055   4
   2   4   7 6271.21 563.148   8
   2  -4  -7 6305.27 460.871  20
  -2  -4   8 5437.12 440.302   4
   2   4   8 5212.50 549.634   5
   2  -4  -8 6262.34 467.479  20
  -2   4  -8 6118.58 505.589  23
   2   4   8 5514.77 541.107   8
  -2  -4   8 5928.55 522.203  21
   2   4   9 46121.6 1496.93   8
  -2  -4   9 50698.4 1344.02   4
  -2   4  -9 48284.7 1375.11  23
  -2  -4   9 48742.1 1427.36  21
   2  -4  -9 48511.3 1252.13  20
   2   4  10 24145.2 1109.34   8
  -2   4 -10 24585.3 1004.55  23
  -2   4 -10 21213.0 912.916  22
  -2  -4  10 23019.7 995.995  21
  -2  -4  10 23040.5 960.516   4
  -2  -4  11 30468.0 1140.84   4
  -2   4 -11 29253.0 1138.33  23
  -2  -4  11 31152.2 1164.35  21
  -2  -4  11 32264.7 1302.90   9
  -2  -4  12 7870.08 621.365   4
  -2   4 -12 6744.09 587.254  23
  -2  -4  12 7449.27 587.169  21
  -2  -4  12 7234.83 684.581   9
  -2   4 -13 12591.8 805.434  23
  -2  -4  13 12844.2 898.992   9
  -2  -4  13 12985.1 816.998   4
  -2  -4  14 1162.04 306.450   4
  -2  -4  14 1602.44 392.753   9
  -2   4 -14 909.967 317.533  23
  -2  -4  15 1556.43 355.099   4
  -2   4 -15 1393.89 343.991  23
  -2  -4  15 1744.79 424.492   9
  -2  -4  16 1285.49 351.343   4
  -2  -4  16 1315.93 379.844   9
  -2   4 -16 1154.52 365.175  23
  -2   4 -17 16215.3 996.401  23
  -2  -4  17 16343.6 1098.96   9
  -2  -4  17 17417.0 1069.33   4
  -2  -4  18 35986.4 1584.17   4
  -2  -4  18 32205.2 1568.59   9
  -2   4 -18 33974.5 1441.98  23
  -2   4 -19 1162.05 373.652  23
  -2  -4  19 990.698 383.795   9
  -2  -4  19 1247.82 388.978   4
  -2  -4  20 2525.63 515.913   4
  -2   4 -20 2195.86 467.664  23
  -2  -4  20 2447.63 546.434   9
  -2  -4  21 879.379 374.798   4
  -2  -4  21 728.639 368.130   9
  -2   4 -21 710.793 332.375  23
  -2   4 -22 7176.94 767.671  23
  -2  -4  22 8160.37 903.940   9
   2   4  22 7975.58 540.406  10
  -2  -4  22 8562.83 904.303   4
   2   4  23 1109.70 254.514  13
  -2  -4  23 1427.44 452.169   4
  -2  -4  23 845.966 261.820  13
  -2  -4  23 1292.40 493.040   9
   2   4  23 941.905 244.749  10
  -2   4 -23 1117.06 391.114  23
  -2   4 -23 1626.19 338.569  24
  -2   4 -24 3944.42 467.796  24
   2   4  24 3634.87 397.093  10
  -2   4 -24 3546.33 584.077  23
  -2  -4  24 4424.51 711.392   9
  -2  -4  24 3626.73 643.976   4
  -2  -4  24 3448.09 417.860  13
   2   4  24 3716.25 421.352  13
   2   4  25 16554.2 783.710  10
  -2  -4  25 17744.5 894.058  13
  -2  -4  26 8460.33 629.739  13
   2   4  26 8069.19 556.290  10
  -2  -4  27 3284.38 412.458  13
   2   4  27 3509.50 378.540  10
   2   4  28 1647.49 277.144  10
  -2  -4  28 1841.98 325.999  13
  -2  -4  29 5899.71 505.876  13
   2   4  29 6128.39 460.483  10
  -2  -4  30 3000.45 373.512  13
   2   4  30 2659.80 313.352  10
  -2  -4  31 2165.37 314.406  13
   2   4  31 2248.15 282.899  10
   2   4  32 1182.18 215.847  10
  -2  -4  32 1013.35 232.160  13
  -2  -4  33 488.505 181.620  13
   2   4  33 547.419 155.022  10
  -2  -4  34 485.503 157.751  13
  -2  -4  35 389.391 140.033  13
   2  -5  35 1370.18 182.736  13
   2  -5  34 929.788 181.838  13
   2  -5  34 706.154 166.769  14
   2  -5  33 254.803 162.105  14
   2  -5  33 438.083 173.229  13
   2  -5  32 2626.25 279.259  10
   2  -5  32 3346.39 344.408  13
   2  -5  31 732.873 206.921  10
   2  -5  31 1049.98 253.827  13
   2  -5  30 734.717 245.581  13
   2  -5  29 1011.95 271.476  13
   2  -5  28 1162.87 299.786  13
  -2   5  28 1032.59 316.319  16
   2  -5  27 87.8415 216.453  25
  -2   5  27 330.045 287.850  16
   2  -5  27 179.066 224.630  13
  -2   5  26 2527.15 413.441  16
  -2   5  26 2833.74 419.257  15
   2  -5  26 2823.78 397.497  13
   2  -5  25 419.118 246.870  13
  -2   5  25 478.142 259.445  15
  -2   5  25 464.872 247.189  16
  -2   5  24 1767.97 376.846  16
  -2   5  24 2212.30 395.293  15
   2  -5  24 1762.19 360.992  13
  -2   5  24 2176.70 370.590  12
  -2   5  23 1254.27 281.620  12
  -2   5  23 980.300 282.579  15
   2   5 -23 1015.55 377.361  23
   2  -5  23 1103.96 313.092  13
   2   5 -23 1099.63 368.456  22
  -2   5  23 1275.48 310.031  16
  -2   5  22 4430.37 487.024  15
  -2   5  22 4478.06 498.945  16
   2   5 -22 4709.85 654.649  22
  -2   5  22 5192.85 502.761  12
   2   5 -22 4658.43 672.924  23
   2  -5  22 3951.77 677.221   4
  -2   5  21 495.324 257.765  16
  -2   5  21 694.418 276.894  15
   2   5 -21 657.151 353.361  23
   2   5 -21 548.626 300.772  22
  -2   5  21 634.430 239.321  12
   2  -5  21 580.884 393.720   4
   2  -5  20 7762.28 880.906   4
  -2   5  20 9056.87 662.447  15
  -2   5  20 9981.74 652.317  12
   2   5 -20 9090.27 813.649  23
   2   5 -20 9587.49 861.081  22
  -2   5  20 9564.21 687.012  16
   2  -5  19 6378.36 812.227   4
   2   5 -19 6986.94 707.216  23
   2   5 -19 6789.26 731.208  22
   2   5 -18 5669.56 665.843  22
   2  -5  18 5435.60 719.624   4
   2   5 -18 6170.84 664.840  23
   2  -5  17 5268.68 697.908   4
   2   5 -17 5401.86 631.490  22
  -2   5  17 5081.11 605.826   7
   2   5 -17 4993.64 579.629  23
  -2   5  16 1460.11 371.384   7
   2  -5  16 1519.41 436.413   4
   2   5 -16 1688.09 401.930  22
   2   5 -16 1495.56 372.992  23
   2   5 -15 2978.21 490.516  22
   2   5 -15 3184.83 455.195  23
   2  -5  15 2642.74 554.741   4
  -2   5  15 3428.26 501.787   7
   2   5 -14 1976.41 398.492  22
   2   5 -14 2347.83 399.041  23
   2  -5  14 1997.63 461.082   4
  -2   5  14 2631.66 432.284   7
   2  -5  13 3961.51 632.656   4
   2   5 -13 6168.90 627.515  22
  -2  -5 -13 5770.37 589.394  21
   2   5 -13 5732.57 550.274  23
  -2   5  13 5885.20 631.471   7
  -2   5  12 2297.76 406.005   7
   2   5 -12 2352.78 416.796  22
  -2  -5 -12 2879.31 435.830  21
   2  -5  12 2278.21 433.129  20
   2  -5  11 3652.64 503.820  20
  -2  -5 -11 4368.91 505.311  21
   2   5 -11 4173.32 519.305  22
  -2   5  11 3679.97 500.644   7
  -2   5  10 19453.0 1051.06   7
  -2  -5 -10 19141.2 1015.64  21
   2   5 -10 18599.9 1010.62  22
   2  -5  10 19614.5 1030.90  20
  -2   5   9 2486.00 413.033   7
   2   5  -9 2454.84 404.106  22
  -2  -5  -9 2156.03 382.648  21
   2  -5   9 2411.82 405.221  20
  -2   5   8 19524.0 1018.48   7
   2   5  -8 17846.3 962.182  22
   2  -5   8 19344.2 979.398  20
  -2  -5  -8 20679.3 1044.54  21
   2  -5   7 3396.93 441.341  20
   2   5  -7 2953.34 439.546  22
  -2  -5  -7 3487.97 460.581  21
  -2   5   7 3529.95 469.810   7
  -2   5   6 3169.05 447.260   7
   2   5  -6 3334.88 439.438  22
  -2  -5  -6 2882.11 419.451  21
   2  -5   6 2866.45 399.126  20
  -2  -5  -5 11073.7 759.352  21
  -2   5   5 9700.73 681.747   8
  -2   5   5 11951.9 808.017   7
   2   5  -5 9005.57 756.115   8
   2   5  -5 11908.4 754.178  22
   2  -5   5 10937.4 707.417  20
  -2   5   4 16002.3 928.923   7
   2  -5   4 13158.9 751.642  20
   2   5  -4 14541.8 914.470   8
  -2   5   4 14329.3 731.541  23
  -2  -5  -4 12694.2 811.251  21
  -2   5   4 13878.4 798.776   8
   2   5  -4 13400.8 785.451  22
  -2   5   3 116062. 2517.80   7
   2   5  -3 101334. 2046.39  22
  -2   5   3 104711. 1925.50  23
  -2   5   3 93463.1 1979.45   8
   2   5  -3 109492. 2364.01   8
  -2  -5  -3 102639. 2231.58  21
   2  -5   3 97417.5 1981.63  20
  -2   5   2 40406.9 1286.24   8
   2  -5   2 43790.0 1319.59  20
  -2   5   2 43984.4 1258.99  23
  -2   5   2 45582.8 1598.88   7
   2   5  -2 44467.8 1369.36  22
  -2  -5  -2 42500.0 1439.26  21
   2   5  -2 47902.1 1571.82   8
  -2   5   1 2202.47 351.160   8
   2   5  -1 1993.14 350.679  22
  -2   5   1 2482.61 470.964   7
  -2   5   1 1927.77 330.524  23
   2  -5   1 1864.53 324.102  20
  -2  -5  -1 1820.11 362.090  21
   2   5  -1 1952.32 420.539   8
  -2  -5   0 140952. 2580.25  21
   2   5   0 136045. 2630.36   8
   2   5   0 142812. 2473.51  22
  -2   5   0 137207. 2285.93   8
  -2   5   0 143825. 2271.85  23
   2  -5   0 144179. 2319.86  20
  -2  -5   1 2269.10 389.863  21
   2   5   1 2471.26 382.216  22
   2   5   1 2686.77 459.208   8
  -2   5  -1 1130.43 438.524   7
  -2   5  -1 2301.63 363.001  23
  -2   5  -1 2465.51 357.223   8
   2  -5  -1 2469.98 344.559  20
   2   5   2 44933.3 1509.30   8
  -2   5  -2 46238.3 1688.43   7
   2   5   2 40040.1 1324.06  22
  -2   5  -2 43999.4 1295.68   8
  -2  -5   2 44189.1 1456.24  21
   2  -5  -2 45227.2 1281.73  20
  -2   5  -2 45518.8 1304.88  23
  -2   5  -3 108402. 2031.64  23
   2   5   3 99436.8 2022.69  22
   2  -5  -3 107360. 1960.35  20
  -2  -5   3 103350. 2227.05  21
   2   5   3 94840.6 2062.61   5
   2   5   3 105486. 2284.50   8
  -2   5  -3 102769. 1993.51   8
   2   5   4 13371.0 858.815   8
  -2   5  -4 14962.2 777.939  23
   2  -5  -4 13615.6 702.633  20
   2   5   4 11793.1 768.011   5
  -2  -5   4 13221.5 821.728  21
   2  -5  -5 11905.4 659.972  20
   2   5   5 10678.5 783.594   8
  -2  -5   5 11812.3 781.401  21
  -2   5  -5 10771.2 685.614  23
   2   5   6 2846.69 457.433   8
  -2   5  -6 3166.59 399.151  23
  -2  -5   6 3087.50 442.488  21
  -2   5  -7 2908.89 405.005  23
  -2  -5   7 2775.74 415.730  21
   2   5   7 2818.01 459.690   8
  -2   5  -8 21606.0 990.943  23
   2   5   8 21292.7 1126.60   8
  -2  -5   8 21660.7 1052.68  21
  -2   5  -9 2402.89 389.500  23
   2   5   9 2718.44 458.059   8
  -2  -5   9 2704.81 393.954  21
   2   5  10 16944.0 1035.91   8
  -2  -5  10 17789.8 969.635  21
  -2   5 -10 17075.0 912.844  23
  -2  -5  11 4868.70 524.297  21
  -2   5 -11 4117.03 498.613  23
  -2  -5  11 4245.37 475.810   4
  -2  -5  11 4952.75 603.133   9
  -2   5 -12 2197.37 407.351  23
  -2  -5  12 2246.03 378.717   4
  -2  -5  12 2191.27 455.630   9
  -2  -5  13 5583.93 596.097   4
  -2  -5  13 5455.53 659.898   9
  -2   5 -13 5182.49 585.556  23
  -2  -5  14 2212.17 403.140   4
  -2   5 -14 2137.78 413.432  23
  -2  -5  14 2226.04 471.740   9
  -2  -5  15 2953.27 465.309   4
  -2  -5  15 3697.37 573.895   9
  -2   5 -15 2727.60 472.654  23
  -2  -5  16 2130.20 473.758   9
  -2   5 -16 2347.46 458.094  23
  -2  -5  16 2212.52 436.406   4
  -2  -5  17 5966.21 678.909   4
  -2   5 -17 4990.92 614.780  23
  -2  -5  17 5317.41 705.842   9
  -2  -5  18 5583.57 671.964   4
  -2   5 -18 5139.50 647.845  23
  -2  -5  18 5225.18 723.498   9
  -2  -5  19 6960.61 842.454   9
  -2   5 -19 7169.34 744.842  23
  -2  -5  19 7445.23 787.921   4
  -2  -5  20 9027.60 946.801   9
   2   5  20 9187.28 580.414  10
  -2   5 -20 8544.00 830.758  23
  -2   5 -20 10968.1 731.882  24
  -2  -5  20 9360.70 894.037   4
  -2   5 -21 595.436 312.739  24
  -2  -5  21 671.360 342.370   4
   2   5  21 642.911 215.172  10
  -2   5 -21 541.620 341.089  23
  -2  -5  21 262.268 321.463   9
  -2   5 -22 6045.96 720.038  23
   2   5  22 5525.82 467.547  10
  -2  -5  22 5829.46 761.524   4
  -2  -5  22 5677.38 803.227   9
  -2   5 -22 5865.14 590.773  24
  -2   5 -23 1754.11 368.206  24
  -2  -5  23 1403.21 320.789  13
   2   5  23 1895.46 309.043  10
  -2  -5  24 1861.75 350.439  13
  -2   5 -24 1762.29 372.278  24
   2   5  24 1999.05 307.245  10
  -2  -5  25 105.694 210.165  13
   2   5  25 302.380 196.897  10
  -2   5 -25 350.081 292.288  24
   2   5  26 2366.84 322.011  10
  -2  -5  26 2777.78 393.873  13
   2   5  27 245.642 178.813  10
  -2   5 -27 341.521 266.871  24
  -2  -5  27 320.979 218.969  13
  -2  -5  28 1048.18 282.669  13
   2   5  28 1315.88 259.198  10
  -2   5 -28 1336.32 340.038  24
  -2   5 -29 1230.65 306.186  24
   2   5  29 926.597 221.275  10
  -2  -5  29 752.587 249.089  13
   2   5  30 930.567 206.767  10
  -2   5 -30 832.315 257.795  24
  -2  -5  30 646.821 235.572  13
  -2  -5  31 929.389 220.910  13
   2   5  31 1052.05 199.156  10
   2   5  32 2971.32 267.901  10
  -2  -5  32 2962.00 312.319  13
   2   5  33 464.386 129.439  10
  -2  -5  33 374.857 159.336  13
  -2  -5  34 974.510 172.007  13
   2  -6  33 925.862 177.509  13
   2  -6  33 629.173 170.864  14
   2  -6  32 806.781 184.499  13
   2  -6  32 588.223 189.946  14
   2  -6  31 1232.13 241.411  13
   2  -6  31 900.664 179.687  10
   2  -6  30 394.080 196.942  13
   2   6 -30 5.86776 195.094  24
   2  -6  29 1127.72 259.376  13
   2   6 -29-3.05044 218.269  24
   2  -6  28 2765.68 362.809  13
  -2   6  28 2628.98 378.407  16
   2  -6  27-6.39949 226.527  25
  -2   6  27 478.866 259.516  15
  -2   6  27 491.957 271.234  16
   2  -6  27 455.927 231.795  13
  -2   6  26 635.376 261.653  15
  -2   6  26 575.016 276.448  16
   2  -6  26 516.110 259.891  13
  -2   6  25 256.159 270.177  16
  -2   6  25 212.753 246.979  15
   2  -6  25 245.928 226.077  13
  -2   6  24 2933.78 429.081  16
  -2   6  24 3391.65 445.695  15
   2  -6  24 2596.70 402.185  13
  -2   6  23 3026.30 433.006  15
  -2   6  23 2963.75 424.790  16
  -2   6  22 2581.45 406.969  16
  -2   6  22 2746.30 422.907  15
  -2   6  21 3969.20 470.788  16
  -2   6  21 3581.59 462.046  15
  -2   6  20 18611.2 943.437  16
  -2   6  20 18823.2 954.262  15
   2   6 -20 18526.1 1229.57  22
   2   6 -19 6184.89 735.686  22
  -2   6  19 6902.42 597.180  16
  -2   6  19 6966.32 612.279  15
   2  -6  19 4584.72 719.295   4
   2   6 -18 24919.9 1390.72  22
  -2   6  18 23886.1 1045.18  16
  -2   6  18 25280.7 1087.05  15
   2   6 -17 6234.27 719.485  22
  -2   6  17 5949.91 536.323  15
   2  -6  17 4741.28 707.241   4
  -2   6  17 6739.84 564.416  16
   2   6 -16 5650.73 685.555  22
   2  -6  16 4753.25 710.521   4
  -2   6  15 10026.2 860.917   7
   2   6 -15 9597.52 858.283  22
   2  -6  14 12511.0 1016.77   4
  -2   6  14 15484.8 1042.28   7
   2   6 -14 15432.3 1062.06  22
   2   6 -13 77.3684 248.626  22
  -2   6  13 172.003 268.996   7
  -2  -6 -13 506.131 261.915  21
   2  -6  13 61.4764 295.640   4
  -2   6  12 20990.3 1204.03   7
   2   6 -12 18781.5 1129.96  22
  -2  -6 -12 19506.8 1142.54  21
  -2   6  11 666.999 304.126   7
   2   6 -11 389.755 286.979  22
  -2  -6 -11 423.208 272.686  21
  -2   6  10 3338.14 516.247   7
   2   6 -10 3310.10 538.162  22
  -2  -6 -10 3077.41 503.421  21
   2  -6  10 3518.14 533.983  20
   2  -6   9 4016.47 533.953  20
   2   6  -9 3045.69 547.957   8
   2   6  -9 3938.34 549.169  22
  -2  -6  -9 4337.07 567.836  21
  -2   6   9 4719.94 591.666   7
  -2  -6  -8 13888.2 955.242  21
  -2   6   8 14623.6 979.985   7
   2   6  -8 13895.6 1022.16   8
   2   6  -8 12642.3 913.613  22
   2  -6   8 13004.4 888.167  20
   2   6  -7 2201.65 472.791   8
   2  -6   7 1842.52 374.550  20
   2   6  -7 1909.19 432.044  22
  -2   6   7 1708.72 393.409   7
  -2  -6  -7 1763.07 398.667  21
   2   6  -6 10977.3 829.878  22
  -2   6   6 12442.7 914.392   7
   2   6  -6 12893.7 947.957   8
  -2  -6  -6 10924.6 844.749  21
   2  -6   6 11472.7 805.016  20
   2   6  -5 3714.91 544.832  22
  -2   6   5 4970.91 596.008   7
  -2   6   5 4481.46 518.334   8
   2  -6   5 3989.60 488.280  20
   2   6  -5 5145.32 644.434   8
  -2  -6  -5 4385.89 556.170  21
  -2   6   4 3424.92 533.094   7
   2   6  -4 2968.55 507.771   8
  -2  -6  -4 3413.52 506.039  21
  -2   6   4 3339.29 473.195   8
   2   6  -4 3523.25 493.253  22
   2  -6   4 3143.59 442.132  20
  -2   6   3 41020.9 1626.05   7
   2   6  -3 37182.6 1439.14  22
  -2  -6  -3 36484.6 1500.20  21
  -2   6   3 37601.7 1420.90   8
   2   6  -3 36192.0 1571.57   8
   2  -6   3 37453.1 1350.65  20
  -2   6   2 8685.92 813.701   7
   2  -6   2 10223.2 718.093  20
   2   6  -2 9326.51 816.038   8
   2   6  -2 9775.10 760.488  22
  -2   6   2 9207.05 709.717   8
  -2  -6  -2 9197.07 781.834  21
  -2   6   1 242.285 217.885  23
   2   6  -1 367.081 346.451   8
   2   6  -1 157.839 239.150  22
  -2   6   1 354.285 337.939   7
   2  -6   1 261.286 213.708  20
  -2  -6  -1 196.748 249.975  21
  -2   6   1 378.714 251.963   8
   2  -6   0 1478.31 300.660  20
  -2   6   0 1310.00 295.813  23
   2   6   0 1332.82 339.921  22
  -2   6   0 1543.67 327.098   8
   2   6   0 1040.52 391.504   8
  -2   6   0 1166.14 451.968   7
  -2  -6   0 1561.80 381.718  21
   2   6   1 67.2933 208.735  22
  -2   6  -1 142.585 204.815  23
  -2   6  -1 127.328 309.082   7
   2   6   1 137.389 286.493   8
  -2  -6   1 139.365 231.206  21
   2  -6  -1 199.512 177.762  20
  -2   6  -2 9664.14 916.770   7
   2  -6  -2 11043.2 704.534  20
  -2   6  -2 11596.2 744.295  23
   2   6   2 9595.05 822.089   8
  -2  -6   2 9990.42 804.387  21
  -2  -6   3 37370.6 1514.49  21
  -2   6  -3 38902.0 1334.92  23
   2   6   3 37146.4 1551.86   8
  -2   6  -4 1896.81 468.827   7
  -2  -6   4 2555.96 441.197  21
  -2   6  -4 2256.34 385.297  23
   2   6   4 2545.27 495.073   8
  -2   6  -5 3799.25 468.052  23
  -2  -6   5 3605.09 512.631  21
   2   6   5 3518.33 556.739   8
  -2   6  -6 12342.6 793.936  23
  -2  -6   6 12907.8 905.758  21
   2   6   6 11886.6 926.606   8
  -2   6  -7 1474.71 347.190  23
   2   6   7 1202.24 390.994   8
  -2  -6   7 1428.22 364.057  21
  -2   6  -8 12594.2 823.547  23
   2   6   8 13528.5 1003.71   8
  -2  -6   8 14651.2 970.613  21
  -2   6  -9 4743.30 552.842  23
   2   6   9 5394.54 661.693   8
  -2  -6   9 5122.01 601.840  21
   2   6  10 4033.10 594.320   8
  -2  -6  10 4677.91 586.502  21
  -2   6 -10 4060.33 518.501  23
  -2  -6  11 652.854 360.588   9
  -2   6 -11 557.886 307.500  23
  -2   6 -12 19392.9 1085.39  23
  -2  -6  12 21868.8 1314.36   9
  -2  -6  13 138.293 284.468   9
  -2   6 -13 187.063 241.289  23
  -2  -6  14 16506.4 1193.39   9
  -2   6 -14 16146.4 1024.15  23
  -2  -6  15 11207.0 999.375   9
  -2   6 -15 10203.2 857.131  23
  -2   6 -16 5628.04 666.237  23
  -2  -6  16 6281.26 767.026   9
  -2   6 -17 7325.90 615.464  24
   2   6  17 6876.89 497.450  10
  -2   6 -17 6653.50 731.932  23
  -2  -6  17 7006.78 842.034   9
  -2  -6  18 26773.6 1585.30   9
  -2  -6  18 25217.8 1394.56   4
   2   6  18 24309.2 911.217  10
  -2   6 -18 28332.9 1165.49  24
  -2   6 -18 25388.0 1376.98  23
  -2  -6  19 7432.81 875.515   9
  -2  -6  19 5899.44 698.859   4
  -2   6 -19 7066.90 773.086  23
  -2   6 -19 8007.13 665.324  24
   2   6  19 6329.09 487.219  10
   2   6  20 18149.3 798.205  10
  -2  -6  20 20131.6 1400.97   9
  -2  -6  20 16683.8 1191.56   4
  -2   6 -20 22076.8 1047.30  24
  -2   6 -20 19917.4 1248.02  23
   2   6  21 3465.69 383.900  10
  -2   6 -21 2717.77 419.860  24
  -2   6 -22 2952.84 437.150  24
   2   6  22 2896.17 353.309  10
  -2   6 -23 3196.96 478.178  24
  -2  -6  23 2860.11 395.217  13
   2   6  23 2984.51 360.053  10
  -2   6 -24 4213.71 512.940  24
  -2  -6  24 3149.16 417.995  13
   2   6  24 3297.43 372.667  10
  -2   6 -25 340.370 313.675  24
  -2  -6  25 256.956 213.861  13
   2   6  25 204.674 189.589  10
  -2  -6  26 575.358 252.962  13
   2   6  26 504.466 208.463  10
  -2   6 -26 809.824 317.987  24
  -2  -6  27 381.299 209.371  13
   2   6  27 521.944 202.358  10
  -2   6 -27 620.492 298.164  24
  -2  -6  28 2953.04 366.796  13
   2   6  28 2767.23 297.693  10
  -2  -6  29 975.796 226.388  13
   2   6  29 1003.76 204.850  10
  -2   6 -29 1290.18 287.597  24
  -2   6 -30 599.626 248.308  24
  -2  -6  30 457.075 188.153  13
   2   6  30 438.504 159.376  10
  -2   6 -31 1764.44 285.862  24
   2   6  31 1304.61 189.665  10
  -2  -6  31 1216.88 210.076  13
   2   6  32 861.583 149.524  10
  -2  -6  32 755.344 169.985  13
   2   7 -31 35.7156 146.083  24
   2  -7  31 1684.71 217.821  13
   2   7 -30-51.1132 163.998  24
   2  -7  30 2678.84 282.064  13
   2  -7  29 209.509 167.919  13
   2   7 -29 56.9732 197.697  24
   2   7 -28 100.717 207.449  24
   2  -7  28 236.230 180.870  13
  -2   7  27 527.719 230.240  16
   2   7 -27-62.5577 241.016  24
   2  -7  27 132.853 205.801  25
   2  -7  27 687.946 231.042  13
   2  -7  26 4398.97 435.016  13
  -2   7  26 4009.88 436.223  16
  -2   7  26 4459.35 451.620  15
  -2   7  25 1724.54 342.458  15
   2  -7  25 1719.05 319.925  13
  -2   7  25 1621.07 326.686  16
  -2   7  24 3606.93 440.041  16
  -2   7  24 3866.56 458.593  15
   2  -7  24 3522.18 426.376  13
  -2   7  23 533.874 255.828  16
  -2   7  23 475.766 275.235  15
  -2   7  22 3791.25 462.156  15
  -2   7  22 3454.86 436.791  16
  -2   7  21 5710.37 545.179  16
  -2   7  21 6286.34 574.922  15
  -2   7  20 854.947 300.549  15
  -2   7  20 752.355 284.496  16
  -2   7  19 11165.3 744.219  16
  -2   7  19 11669.6 769.548  15
  -2   7  18 3264.57 429.368  16
  -2   7  18 3045.56 432.478  15
  -2   7  17 4130.85 485.858  15
   2   7 -17 4694.80 649.295  22
  -2   7  17 4315.15 475.594  16
  -2   7  16 2628.72 394.923  16
   2  -7  16 1294.76 438.197   4
   2   7 -16 781.750 433.615   8
  -2   7  16 3086.02 433.602  15
   2   7 -16 3449.38 573.910  22
  -2   7  15 9568.06 656.083  16
  -2   7  15 10524.7 724.616  15
   2   7 -15 3499.27 601.388   8
   2   7 -15 10099.5 940.679  22
   2  -7  15 3894.10 658.378   4
   2   7 -14 2430.26 487.532  22
  -2   7  14 1983.67 343.120  16
  -2   7  14 1943.08 357.985  15
  -2  -7 -14 1905.60 458.617  21
   2   7 -14 1306.64 456.094   8
   2  -7  14 832.475 461.011   4
  -2   7  13 6497.21 738.429   7
  -2   7  13 6047.01 529.929  16
  -2   7  13 6589.86 570.123  15
   2   7 -13 5242.90 764.724   8
   2   7 -13 5285.42 706.941  22
  -2  -7 -13 6084.36 725.994  21
  -2   7  12 4246.88 615.749   7
   2   7 -12 4328.29 658.262  22
   2   7 -12 4500.70 708.340   8
  -2  -7 -12 4532.05 634.932  21
  -2   7  11 64.6147 242.625   7
   2   7 -11 181.652 296.411  22
  -2  -7 -11 195.748 305.279  21
   2   7 -11 148.110 315.791   8
   2  -7  11 119.800 250.867   4
  -2  -7 -10 10209.8 900.392  21
  -2   7  10 9892.32 900.870   7
   2   7 -10 9001.73 879.569  22
   2   7 -10 11787.1 1032.91   8
  -2  -7  -9 3170.61 572.935  21
  -2   7   9 3698.51 572.389   7
   2   7  -9 3983.66 643.288   8
   2   7  -9 3338.16 568.121  22
  -2  -7  -8 14307.4 1071.05  21
  -2   7   8 13830.0 1027.68   7
   2   7  -8 13101.1 1018.96  22
   2   7  -8 16083.2 1175.67   8
   2  -7   8 14301.6 1008.00  20
  -2   7   7 5324.82 675.333   7
   2   7  -7 4436.53 686.781   8
  -2  -7  -7 4746.43 646.079  21
   2   7  -7 4862.17 649.617  22
   2  -7   7 5259.51 618.279  20
  -2   7   6 474.129 329.105   7
   2   7  -6 263.124 384.925   8
   2  -7   6 330.893 213.939  20
   2   7  -6 274.565 270.699  22
  -2  -7  -6 87.8558 280.931  21
   2  -7   5 2183.34 410.836  20
   2   7  -5 1981.22 535.979   8
  -2  -7  -5 1748.74 449.784  21
   2   7  -5 1481.67 410.567  22
  -2   7   5 2342.12 473.195   7
   2   7  -4 10602.6 898.520  22
  -2   7   4 12791.4 1004.01   7
   2   7  -4 12350.6 1036.94   8
  -2  -7  -4 11844.1 960.523  21
   2  -7   4 12034.3 862.330  20
  -2   7   3 2816.93 538.314   7
   2   7  -3 2807.90 566.916   8
   2  -7   3 3064.81 457.358  20
   2   7  -3 2111.57 465.791  22
  -2  -7  -3 2612.14 496.270  21
   2   7  -2 4547.24 660.585   8
  -2   7   2 4664.82 666.652   7
   2  -7   2 4927.41 558.631  20
  -2  -7  -2 4679.27 638.884  21
  -2   7   1 749.135 386.182   7
  -2  -7  -1 805.166 341.026  21
   2   7  -1 882.735 382.812   8
   2   7   0 58.0537 312.542   8
  -2   7   0 161.812 309.436   7
  -2  -7   0 126.014 233.952  21
  -2   7  -1 824.573 409.120   7
   2   7   1 659.202 366.175   8
  -2  -7   1 770.807 341.733  21
  -2   7  -2 3907.19 718.552   7
  -2  -7   2 5037.70 646.063  21
   2   7   2 4405.54 645.465   8
  -2   7  -3 1662.56 572.454   7
   2   7   3 3333.42 602.297   8
  -2  -7   3 3679.07 578.902  21
   2   7   4 13615.1 1060.45   8
  -2  -7   4 14091.7 1035.69  21
  -2  -7   5 1941.99 420.143  21
   2   7   5 2121.92 510.400   8
  -2   7  -5 1126.33 419.094   7
  -2   7  -6 276.436 264.109  23
  -2   7  -6 153.807 334.390   7
  -2  -7   6 608.414 315.963  21
   2   7   6 826.663 408.752   8
  -2   7  -7 2853.12 598.835   7
  -2   7  -7 4715.36 560.602  23
   2   7   7 5208.30 723.332   8
  -2  -7   7 5037.53 673.235  21
   2   7   8 14691.5 1125.92   8
  -2   7  -8 14100.0 942.121  23
  -2  -7   8 14099.9 1038.67  21
   2   7   9 2973.92 566.831   8
  -2  -7   9 3510.84 544.012  21
  -2   7  -9 3237.30 507.589  23
  -2   7 -10 9671.68 820.879  23
  -2   7 -11 334.095 306.666  23
  -2  -7  11 371.176 348.120   9
  -2   7 -12 4348.49 611.319  23
  -2  -7  12 5757.39 767.999   9
  -2  -7  13 6343.16 816.901   9
  -2   7 -13 7265.73 635.881  24
   2   7  13 6302.17 476.127  10
  -2   7 -13 5409.63 676.713  23
   2   7  14 2080.53 306.139  10
  -2   7 -14 2249.75 515.515  23
  -2  -7  14 2118.40 497.776   9
  -2   7 -14 3087.20 436.728  24
   2   7  15 8958.12 567.054  10
  -2   7 -15 10889.1 753.791  24
  -2   7 -15 9383.14 854.311  23
  -2  -7  15 9808.68 1021.61   9
   2   7  16 3064.21 362.664  10
  -2   7 -16 4076.08 533.233  24
  -2  -7  16 3501.08 676.297   9
  -2   7 -16 3137.04 544.991  23
  -2   7 -17 4930.69 578.286  24
   2   7  17 4145.41 406.339  10
  -2   7 -17 4651.61 667.616  23
   2   7  18 2670.00 348.000  10
  -2   7 -18 2658.71 451.597  24
  -2   7 -19 14802.8 896.951  24
   2   7  19 12895.0 672.499  10
  -2   7 -20 1534.65 401.767  24
   2   7  20 1295.09 278.098  10
  -2   7 -21 6368.29 619.641  24
   2   7  21 5275.32 448.649  10
  -2   7 -22 4326.73 546.560  24
   2   7  22 4388.55 410.443  10
   2   7  23 846.122 236.050  10
  -2   7 -23 865.050 347.393  24
  -2  -7  23 642.682 241.350  13
  -2   7 -24 4496.15 531.426  24
   2   7  24 3756.42 367.710  10
  -2  -7  24 3288.68 411.394  13
  -2  -7  25 1787.76 301.075  13
   2   7  25 1662.47 266.322  10
  -2   7 -25 1929.00 404.508  24
  -2  -7  26 4008.06 397.259  13
  -2   7 -26 5127.17 506.220  24
   2   7  26 4482.64 366.699  10
  -2   7 -27 950.243 298.010  24
   2   7  27 632.419 183.535  10
  -2  -7  27 732.771 205.603  13
   2   7  28 217.546 136.884  10
  -2   7 -28 233.739 238.107  24
  -2  -7  28 166.650 153.815  13
  -2   7 -29 252.372 220.464  24
  -2  -7  29 278.744 154.304  13
   2   7  29 273.876 132.837  10
  -2  -7  30 2854.23 268.141  13
   2   7  30 3410.01 249.183  10
  -2   7 -30 3674.14 369.152  24
  -2   7 -31 1635.63 247.986  24
   2  -8  29 216.179 117.308  13
   2   8 -29-34.6667 137.253  24
   2   8 -28 36.2762 173.789  24
   2  -8  28 433.754 154.910  13
   2  -8  27 678.249 190.388  13
   2   8 -27 49.0590 187.830  24
  -2   8  26 1980.97 270.539  16
  -2   8  26 1905.62 283.699  15
   2  -8  26 2118.28 286.679  13
   2  -8  26-107.790 191.457  25
   2   8 -26 219.582 228.470  24
  -2   8  25 482.155 214.384  15
  -2   8  25 392.542 205.145  16
   2   8 -25 167.569 235.908  24
   2  -8  25 440.073 205.598  13
  -2   8  24 2059.05 307.340  16
   2  -8  24 1639.42 300.616  13
  -2   8  24 2325.01 335.242  15
   2  -8  23 3272.81 397.536  13
  -2   8  23 3750.90 403.887  16
  -2   8  23 3871.31 426.458  15
  -2   8  22 9877.83 637.844  16
  -2   8  22 9583.49 645.196  15
  -2   8  21 5817.36 509.628  16
  -2   8  21 5820.44 535.950  15
  -2   8  20 5738.62 512.301  16
  -2   8  20 5923.51 545.936  15
  -2   8  19 4682.77 482.263  16
  -2   8  19 4648.59 502.871  15
  -2   8  18 8216.37 613.197  16
  -2   8  18 8065.19 640.325  15
  -2   8  17 875.027 305.371  15
  -2   8  17 1226.35 321.648  16
  -2   8  16 486.471 235.018  16
  -2   8  16 292.359 239.982  15
  -2   8  15 113.041 199.693  16
  -2   8  15-91.2630 247.727  15
  -2   8  14 1294.37 339.633  15
  -2   8  14 1268.92 297.531  16
  -2   8  13 220.460 217.041  15
  -2   8  13 169.952 182.266  16
  -2   8  12 370.590 233.559  16
  -2   8  12 537.069 255.965  15
  -2   8  11 1100.97 340.981   7
   2   8 -11 1627.35 482.831   8
  -2   8  11 1495.46 334.330  15
  -2   8  11 1502.88 310.384  16
  -2   8  11 2198.72 464.755  10
  -2  -8 -11 1923.04 462.813  21
   2   8 -11 979.774 405.477  22
   2   8 -10 577.310 373.804   8
  -2   8  10 1069.29 396.803  10
  -2   8  10 462.010 257.076  15
  -2   8  10 202.429 310.390   7
  -2   8  10 548.943 235.020  16
  -2  -8 -10 531.830 328.714  21
   2   8 -10 350.062 333.253  22
  -2  -8  -9 4072.67 647.197  21
  -2   8   9 3756.75 617.415   7
  -2   8   9 4746.03 508.303  10
   2   8  -9 4355.87 717.322   8
  -2   8   9 4192.86 456.867  16
  -2   8   9 3992.41 482.492  15
   2   8  -9 3272.65 637.654  22
  -2   8   8 4294.70 669.212   7
  -2  -8  -8 5010.16 684.296  21
  -2   8   8 5158.34 531.714  10
   2   8  -8 4787.68 698.644   8
  -2   8   8 4480.92 452.782  16
  -2   8   8 4353.04 490.420  15
   2   8  -8 4017.92 680.119  22
  -2   8   7 21019.9 1344.40   7
  -2   8   7 20166.4 981.585  15
   2   8  -7 14760.3 694.249  10
  -2   8   7 21072.0 870.508  10
  -2  -8  -7 22038.2 1399.99  21
  -2   8   7 17983.7 867.673  16
   2   8  -7 15485.9 1231.87  22
   2   8  -7 22558.6 1475.51   8
  -2   8   6 13963.7 740.725  10
  -2   8   6 16150.3 1204.80   7
   2   8  -6 15476.4 1215.56   8
  -2  -8  -6 15309.6 1175.90  21
  -2   8   5 21594.6 1358.77   7
  -2   8   5 17563.3 806.229  10
  -2  -8  -5 19952.4 1327.43  21
   2   8  -5 21363.7 1410.18   8
  -2   8   4 9800.60 940.993   7
  -2   8   4 8458.65 600.232  10
  -2  -8  -4 8934.48 916.281  21
   2   8  -4 10211.1 1005.25   8
   2   8  -3 2239.85 538.831   8
  -2   8   3 1171.89 350.885  10
  -2  -8  -3 2061.44 526.762  21
  -2   8   3 2052.39 544.041   7
  -2   8   2 4532.67 691.393   7
  -2  -8  -2 5156.57 715.952  21
   2  -8   2 3151.84 533.481  21
   2   8  -2 4808.91 706.391   8
   2   8  -1 2155.50 550.883   8
  -2   8   1 1834.37 528.753   7
  -2  -8  -1 2229.40 513.603  21
   2  -8   1 962.266 355.382  21
  -2  -8   0 3331.11 605.111  21
  -2   8   0 3060.34 613.331   7
   2   8   0 2938.91 616.300   8
   2  -8   0 1426.35 448.709  21
  -2   8  -1 1960.35 534.291   7
  -2  -8   1 2381.23 511.206  21
   2   8   1 2323.29 570.397   8
   2  -8  -1 847.848 404.899  21
  -2   8  -2 3458.67 400.477  10
  -2   8  -2 2944.57 645.646   7
   2   8   2 4400.19 700.045   8
  -2  -8   2 4462.52 675.525  21
  -2  -8   3 2064.41 516.310  21
  -2   8  -3 1486.85 313.422  10
  -2   8  -3 1508.02 547.291   7
   2   8   3 2225.37 571.143   8
   2   8   3 2313.33 343.923  10
  -2  -8   4 340.263 319.579  25
  -2   8  -4 6985.31 541.811  10
  -2   8  -4 4767.66 813.463   7
   2   8   4 9408.64 575.323  10
   2   8   4 2047.51 839.409  11
  -2  -8   4 9682.81 949.087  21
   2   8   4 9555.64 988.432   8
  -2   8  -5 14685.7 773.318  10
  -2   8  -5 13747.4 1242.28   7
   2   8   5 21450.6 843.014  10
  -2  -8   5 20383.5 1336.62  21
   2   8   5 20541.1 1401.64   8
   2   8   6 15282.4 727.764  10
   2   8   6 15795.9 1239.69   8
  -2  -8   6 16006.0 1171.12  21
   2   8   7 21812.7 863.379  10
  -2  -8   7 22173.9 1397.98  21
   2   8   7 22645.0 1465.66   8
   2   8   8 3237.83 411.809  10
  -2  -8   8 3961.07 606.072  21
   2   8   8 3745.85 686.240   8
  -2  -8   9 88.5892 274.122  25
   2   8   9-1.68944 588.815  11
   2   8  10 911.928 237.206  10
  -2  -8  10 682.715 372.184   9
  -2   8 -10 416.235 316.407  24
  -2   8 -10 228.179 407.460   7
   2   8  10 38.6016 587.247  11
   2   8  11 1650.83 289.878  10
  -2   8 -11 665.290 388.422  24
  -2  -8  11 1663.45 488.445   9
  -2   8 -11 429.126 338.322   7
   2   8  11 680.678 663.617  11
  -2  -8  12 82.4462 283.514  25
  -2   8 -12 372.836 298.897  24
   2   8  12 498.439 225.283  10
   2   8  12 319.852 558.746  11
  -2  -8  13 14.9484 279.312  25
   2   8  13 261.601 185.253  10
   2   8  13-50.6320 487.895  11
  -2   8 -13 107.251 290.860  24
   2   8  14 1413.91 279.945  10
  -2   8 -14 1279.13 415.921  24
   2   8  15 69.1336 173.883  10
  -2   8 -15-167.698 321.058  24
  -2  -8  16 84.9659 260.419  25
   2   8  16 392.347 220.158  10
  -2   8 -16 277.327 331.818  24
   2   8  17 1164.88 265.774  10
  -2   8 -17 1501.80 393.587  24
   2   8  18 7913.67 529.247  10
  -2   8 -18 10625.2 753.122  24
   2   8  19 4354.20 417.176  10
  -2   8 -19 5877.60 604.977  24
   2   8  20 5841.95 454.412  10
  -2   8 -20 7592.83 663.246  24
   2   8  21 5815.49 443.090  10
  -2   8 -21 6688.31 608.307  24
   2   8  22 10191.2 545.371  10
  -2   8 -22 11484.3 748.318  24
  -2  -8  23 3629.08 387.978  13
   2   8  23 4202.74 359.762  10
  -2   8 -23 4578.70 509.998  24
  -2  -8  24 1580.90 265.355  13
   2   8  24 2162.89 272.716  10
  -2   8 -24 2474.15 407.172  24
   2   8  25 455.771 159.783  10
  -2   8 -25 419.906 263.296  24
  -2  -8  25 401.043 186.682  13
  -2  -8  26 1908.42 252.108  13
   2   8  26 954.927 268.264  10
  -2   8 -27 901.766 272.026  24
  -2  -8  27 683.747 167.214  13
  -2   8 -28 347.202 221.994  24
  -2  -8  28 198.448 113.912  13
  -2   8 -29 388.520 175.288  24
   2   9 -25-50.9990 156.107  24
   2  -9  25-11.0672 116.416  13
   2  -9  24 508.215 177.160  13
  -2   9  24 538.621 159.628  16
  -2   9  24 777.158 204.421  15
  -2   9  23 1696.09 241.016  16
  -2   9  23 1880.55 274.701  15
   2  -9  23 1382.90 248.555  13
  -2   9  22 186.378 143.773  16
  -2   9  22 129.599 170.272  15
   2   9 -22 29.0759 205.801  24
   2  -9  22 70.8201 156.743  13
  -2   9  21 1335.53 237.459  16
  -2   9  21 1513.17 291.350  15
  -2   9  20 984.632 241.676  16
  -2   9  20 968.840 267.375  15
   2   9 -20 168.138 236.099  24
  -2   9  19 1495.98 304.007  15
  -2   9  19 1168.74 256.531  16
  -2   9  18 4769.56 428.642  16
  -2   9  18 4414.05 463.752  15
  -2   9  17 128.646 240.597  15
  -2   9  17 99.7590 195.824  16
   2   9 -17 275.789 244.399  24
   2   9 -16 206.915 225.317  24
  -2   9  16-44.4598 250.406  15
  -2   9  16 111.532 162.984  16
  -2   9  15 1407.61 327.220  15
   2   9 -15 483.757 268.464  24
  -2   9  15 1490.13 288.271  16
  -2   9  14 4994.24 460.110  16
  -2   9  14 4880.04 514.095  15
  -2   9  13 7401.30 610.262  15
  -2   9  13 7441.39 559.454  16
  -2   9  12 1713.82 300.686  16
  -2   9  12 1268.78 440.353  10
  -2   9  12 1558.30 354.228  15
  -2   9  11-124.241 422.865  10
  -2   9  11 247.307 240.820  15
  -2   9  11 406.503 185.720  16
  -2   9  10 9507.87 693.523  15
  -2   9  10 8527.47 649.836  10
  -2   9   9 170.066 429.927  10
  -2   9   9 731.495 288.213  15
  -2   9   8 5893.18 606.166  10
  -2   9   8 7834.62 640.789  15
   2   9  -7 12153.8 666.483  10
  -2   9   7 13496.2 830.878  10
   2   9  -6 13299.0 692.765  10
  -2   9   6 12268.2 730.057  10
   2   9  -5 586.676 227.454  10
  -2   9   5 334.561 248.115  10
   2   9  -5 41.3079 606.944  11
  -2   9   5 659.636 270.724  15
  -2   9   4 598.661 248.186  10
   2   9  -4 71.3017 642.756  11
   2   9  -4 854.278 246.658  10
  -2   9   3 2299.39 343.810  10
   2   9  -3 2567.59 349.977  10
   2   9  -2 1864.45 311.378  10
  -2   9   2 1207.57 312.783  10
  -2  -9  -1-151.002 298.458  25
   2   9  -1 305.653 242.452  10
  -2   9   1 327.802 222.743  10
  -2   9   0 7.44107 202.989  10
  -2  -9   0 256.247 289.581  25
  -2  -9   1 625.362 342.867  25
  -2   9  -1 678.156 265.335  10
   2   9   1 275.155 249.567  10
  -2   9  -2 1650.83 344.081  10
   2   9   2 2309.43 366.049  10
  -2  -9   3 50.4553 265.955  25
  -2   9  -3 1568.00 346.110  10
  -2  -9   4-10.3430 250.206  25
   2   9   4 1367.11 351.051  10
  -2  -9   5 114.804 343.012  25
   2   9   5 1245.87 320.302  10
   2   9   6 692.049 814.940  11
  -2  -9   6 147.883 335.605  25
   2   9   7 22018.8 899.871  10
   2   9   7 3255.47 1048.17  11
   2   9   8 9701.58 640.527  10
   2   9   8 4161.54 1071.81  11
   2   9   9 1504.17 407.743  10
   2   9   9 376.671 750.064  11
  -2  -9  10 14.0738 321.938  25
   2   9  10 3945.34 1015.07  11
   2   9  11 666.196 393.008  10
  -2  -9  11-59.1280 309.735  25
   2   9  11 639.135 652.354  11
  -2  -9  12-32.8725 309.376  25
  -2   9 -12 1463.98 361.157  24
   2   9  12 148.087 569.804  11
   2   9  12 1597.61 424.822  10
   2   9  13 7242.12 611.810  10
  -2   9 -13 8374.20 663.826  24
   2   9  14 3951.90 519.276  10
  -2   9 -14 4925.38 529.824  24
  -2   9 -15 1836.18 380.586  24
   2   9  15 491.276 417.988  10
  -2   9 -16-18.2008 277.130  24
  -2   9 -17 64.9747 284.875  24
  -2   9 -18 5236.86 523.914  24
   2   9  18 3211.92 493.367  10
   2   9  19-597.271 466.196  10
  -2   9 -19 1186.85 326.604  24
  -2   9 -20 1205.26 316.921  24
   2   9  20 379.269 407.953  10
   2   9  21 563.996 387.807  10
  -2   9 -21 1983.88 358.914  24
   2   9  22-402.056 370.275  10
  -2   9 -22 251.799 241.295  24
  -2  -9  22 90.2909 149.326  13
  -2   9 -23 2423.90 347.485  24
  -2  -9  23 1508.48 240.088  13
   2   9  23 1499.30 358.698  10
   2   9  24 580.306 304.858  10
  -2   9 -24 843.672 260.980  24
  -2  -9  24 786.976 174.519  13
  -2   9 -25 34.1383 184.112  24
  -2  -9  25 50.2971 94.0576  13
   2   9  25 475.136 319.419  10
  -2   9 -26 113.718 176.361  24
  -2  10  22 204.929 129.791  15
   2 -10  22 23.5566 108.148  13
  -2  10  21 1410.91 218.476  15
   2 -10  21 520.967 157.512  13
  -2  10  20 396.703 174.617  15
   2  10 -20-14.7708 133.031  24
   2 -10  20 175.730 148.205  13
  -2  10  19 2307.16 284.457  15
  -2  10  18 2107.42 294.383  15
  -2  10  17 762.522 232.352  15
  -2  10  16 340.130 209.096  15
  -2  10  15 317.726 214.991  15
  -2  10  14 1135.77 277.026  15
  -2  10  13 1932.32 328.613  15
  -2  10  12 101.219 206.834  10
  -2  10  12 463.199 235.243  15
  -2  10  11-171.921 224.730  10
  -2  10  11 78.1639 210.110  15
  -2  10  10 189.275 222.034  10
  -2  10  10 554.033 262.618  15
  -2  10   9 407.030 244.432  15
  -2  10   9-6.35848 214.600  10
  -2  10   8 287.182 221.465  10
  -2  10   8 866.061 288.292  15
  -2  10   7 243.237 239.153  10
  -2 -10  -7 143.026 248.326  25
  -2  10   6 29.4419 203.055  10
  -2  10   6 225.061 231.775  15
  -2 -10  -5 1720.64 402.039  25
   2  10  -5 690.363 248.269  10
  -2  10   5 1046.49 278.669  10
  -2  10   5 1526.71 332.626  15
   2  10  -4 475.869 250.728  10
  -2  10   4 1046.00 293.196  10
  -2  10   3 1605.66 317.874  10
   2  10  -3 1280.16 300.864  10
  -2  10   3 2378.35 392.078  15
  -2  10   2 1796.28 354.609  10
   2  10  -2 2378.93 367.381  10
  -2  10   1 3805.58 452.555  10
   2  10  -1 4935.83 469.529  10
  -2 -10  -1 4607.31 528.261  25
  -2 -10   0 4204.52 516.836  25
  -2  10   0 2955.70 404.970  10
   2  10   0 3026.98 392.274  10
  -2 -10   1 1208.06 384.348  25
   2  10   1 1519.38 882.995  11
  -2 -10   2 549.785 323.134  25
   2  10   2 841.709 790.199  11
   2  10   3 1407.40 403.576  10
   2  10   3 201.602 681.873  11
   2  10   4 947.361 383.819  10
   2  10   4 56.4537 737.792  11
   2  10   5 1204.23 402.033  10
   2  10   5-19.7190 689.163  11
  -2 -10   6-7.27379 326.452  25
   2  10   6 81.9199 660.851  11
   2  10   6 21.3365 366.072  10
   2  10   7 967.522 417.041  10
  -2 -10   7-59.6515 291.947  25
   2  10   7-75.7303 616.164  11
   2  10   8 873.514 434.422  10
   2  10   8 3.90243 588.458  11
  -2 -10   8-39.4933 276.258  25
   2  10   9 652.449 412.339  10
  -2 -10   9-17.5059 295.322  25
   2  10   9 59.3183 627.541  11
   2  10  10 1360.56 445.814  10
   2  10  10 22.8459 605.698  11
   2  10  11 957.431 436.265  10
   2  10  12 1507.24 461.413  10
  -2 -10  12 49.7141 264.795  25
   2  10  13 3288.29 508.845  10
   2  10  14 2085.79 466.827  10
   2  10  15 1100.69 426.926  10
  -2  10 -15 416.459 233.495  24
   2  10  16 1285.72 409.117  10
  -2  10 -16 278.944 224.121  24
   2  10  17 1648.74 417.069  10
  -2  10 -17 991.905 258.223  24
  -2  10 -18 1790.26 317.626  24
   2  10  18 2565.47 419.155  10
   2  10  19 2963.21 395.802  10
  -2  10 -19 2345.81 322.541  24
  -2  10 -20 495.385 208.220  24
  -2 -10  20 363.935 145.073  13
  -2  10 -21 872.779 217.801  24
  -2 -10  21 571.861 137.013  13
   2  10  22 783.162 250.973  10
  -2  10 -22 137.377 154.807  24
  -2  11  17 718.850 156.879  15
  -2  11  16 296.166 132.856  15
  -2  11  15 38.1952 121.044  15
  -2  11  14 162.754 143.877  15
  -2  11  13 201.444 170.881  15
  -2  11  12 498.828 193.140  15
  -2  11  11-181.478 199.130  10
  -2  11  11 314.110 185.227  15
  -2  11  10-55.5570 187.442  10
  -2  11  10 484.323 192.851  15
   2  11  -9 9.58697 388.547  11
  -2  11   9 5.83884 189.762  10
  -2  11   9 847.046 232.673  15
  -2  11   8 96.7796 175.628  10
  -2  11   8 742.665 232.095  15
   2  11  -8 82.8954 399.254  11
  -2  11   7 1788.91 301.695  15
   2  11  -7 49.3732 442.234  11
   2  11  -6 113.831 456.471  11
  -2  11   6 81.3707 183.638  15
  -2  11   5 170.574 186.437  15
   2  11  -5 5.53124 465.305  11
  -2  11   4 734.130 242.302  15
   2  11  -4-7.59386 511.178  11
  -2  11   3 455.868 217.060  15
   2  11  -3-3.23856 562.972  11
  -2  11   2 1506.40 293.047  15
  -2 -11  -2 1913.62 337.478  25
  -2 -11  -1 232.543 239.082  25
   2  11  -1 283.195 224.943  10
   2  11  -1 129.477 601.581  11
   2  11   0 103.597 619.013  11
   2  11   0-40.3904 196.314  10
  -2  11   0 276.578 211.835  15
  -2 -11   1 1767.68 338.870  25
   2  11   1 1098.74 257.200  10
  -2  11  -1 1978.09 316.077  15
   2  11   2 681.138 249.575  10
  -2 -11   2 303.102 246.339  25
   2  11   2 259.446 635.032  11
  -2 -11   3 649.450 278.534  25
   2  11   3 162.454 182.992  10
   2  11   3 212.340 611.499  11
  -2 -11   4 68.6686 228.845  25
   2  11   4 399.616 215.001  10
   2  11   4 53.0048 564.777  11
   2  11   5-83.4775 591.978  11
   2  11   5-76.0098 182.395  10
   2  11   6-66.3792 178.955  10
   2  11   6-78.5277 524.717  11
  -2 -11   7 42.6080 235.229  25
   2  11   7 1646.80 272.427  10
  -2 -11   8-24.9262 217.363  25
   2  11   8 665.900 219.929  10
   2  11   9 689.308 230.036  10
   2  11  10-249.600 284.051  10
   2  11  13-616.125 341.839  10
   2  11  17 229.073 189.080  10
  -2  12   8 75.0878 108.050  15
  -2  12   7 177.052 126.689  15
  -2  12   6 504.334 152.462  15
   2 -12   5 4.17303 112.864  17
  -2  12   5 70.9480 123.622  15
   2 -12   4-95.6412 116.770  17
  -2  12   4 1677.04 220.442  15
  -2  12   3 491.498 163.458  15
  -2  12   2 1163.61 212.033  15
  -2  12   1 1004.39 209.925  15
  -2  12   0 644.113 186.370  15
  -2  12  -1 754.044 191.034  15
  -2  12  -2 984.454 199.427  15
  -2  12  -3 324.191 166.131  15
  -2  12  -4 1582.24 222.682  15
  -2  12  -5 130.841 132.831  15
  -2  12  -6 599.821 164.839  15
   2  12   6-25.9981 128.650  10
  -2  12  -7 122.612 120.181  15
   2  12   7-144.584 120.608  10
  -2  12  -8 155.903 110.865  15
  -3   0   0 29.9800 122.925  21
   3   0   0 80.1560 120.029  20
   3   0   0-131.526 189.479   1
   3   0   1 121079. 2645.53   1
   3   0  -1 112406. 2545.03   1
  -3   0  -1 137125. 1677.09  21
  -3   0   1 133290. 2674.51  18
  -3   0   1 119441. 1655.19  21
   3   0  -1 130970. 1639.06  20
   3   0   1 132161. 1586.08  20
  -3   0   2 54067.3 1657.06  18
   3   0   2 54834.3 1745.40   1
   3   0  -2 56268.6 1103.69  20
  -3   0  -2 56134.8 877.971   2
  -3   0   2 53781.9 1179.79   4
  -3   0   2 50751.2 1109.07  21
   3   0   3 30681.8 1307.99   1
  -3   0  -3 27735.8 733.790   2
  -3   0   3 28922.5 1207.93  18
   3   0  -3 30654.5 527.138   2
  -3   0   3 29479.6 865.095  21
  -3   0   3 29388.2 784.953   7
  -3   0   3 29753.1 890.976   4
  -3   0  -4 48369.7 1721.86  18
  -3   0  -4 46171.2 1076.82   2
   3   0   4 50033.2 1194.96   5
   3   0   4 52230.5 1684.20   3
   3   0  -4 47437.3 1697.37   1
  -3   0   4 50007.9 1149.26  21
  -3   0   4 49472.6 1066.48   7
  -3   0   4 51087.3 1191.93   4
   3   0   4 47872.2 1635.60   1
   3   0   5 32304.9 1233.01  19
  -3   0   5 38056.3 1398.87  18
  -3   0  -5 30018.4 1403.08  18
   3   0  -5 28598.5 1287.61   1
  -3   0   5 29867.6 921.943  21
  -3   0  -5 28519.3 946.204   2
  -3   0   5 30269.7 880.046   7
  -3   0   5 32481.8 956.319   4
   3   0   5 32124.0 974.805   5
   3   0   5 35796.9 1431.77   3
   3   0   5 32582.7 1363.66   1
   3   0   6 14553.8 855.680  19
  -3   0  -6 14300.0 969.700  18
   3   0   6 13376.2 863.074   1
  -3   0   6 13569.5 624.531   7
  -3   0  -6 12954.7 488.880  23
  -3   0   6 14381.9 656.745  21
   3   0  -6 11680.7 825.854   1
  -3   0  -6 12380.7 690.710   2
  -3   0   6 13796.3 649.080   4
   3   0   6 13472.9 901.954   3
   3   0   6 13634.0 648.219   5
   3   0   6 12635.0 480.506  20
  -3   0   7 160853. 1836.61   9
  -3   0  -7 202116. 3746.55  18
   3   0   7 161086. 1712.88  20
  -3   0   7 203362. 3211.40  18
   3   0  -7 140254. 2936.26   1
  -3   0   7 186830. 2408.66   4
   3   0   7 182565. 3405.10   3
  -3   0   7 139188. 2035.16   7
   3   0   7 186986. 3226.17   1
  -3   0  -7 173030. 1779.10  23
   3   0   7 183374. 2344.81   5
  -3   0  -7 167312. 2721.99   2
  -3   0   7 172629. 2292.60  21
  -3   0   8 12194.6 652.786   4
   3   0  -8 8445.95 745.912  18
  -3   0  -8 13429.7 977.874  18
  -3   0   8 13056.1 816.621  18
  -3   0   8 10936.8 528.041   9
  -3   0  -8 11169.7 758.845   2
   3   0  -8 8677.67 724.271   1
   3   0   8 10846.7 460.927  20
  -3   0   8 11748.4 626.643  21
   3   0   8 12085.3 824.340   1
   3   0   8 12350.9 640.135   5
  -3   0  -8 11138.7 479.830  23
  -3   0   9 2313.66 370.618  18
  -3   0   9 2307.57 283.624   9
  -3   0  -9 2147.97 351.273   2
   3   0   9 2552.71 391.051   1
  -3   0  -9 2266.92 243.234  23
   3   0  -9 1361.54 327.826  18
  -3   0   9 1852.85 298.889  21
  -3   0   9 2367.86 334.172   4
   3   0   9 2635.63 342.802   5
   3   0   9 2125.91 224.132  20
   3   0  -9 1524.11 311.439   1
  -3   0  10 2191.31 376.868  18
   3   0 -10 1203.42 304.905  18
   3   0 -10 1303.21 287.820   1
  -3   0  10 1908.60 282.421   9
   3   0  10 2001.23 317.133   5
  -3   0 -10 1645.67 341.887   2
  -3   0  10 1541.37 280.942  21
  -3   0  10 1998.20 321.711   4
   3   0  10 1757.92 308.274   1
  -3   0 -10 1683.08 228.874  23
  -3   0  11 47106.5 1253.82   9
  -3   0 -11 42998.9 1011.32  23
  -3   0  11 43654.6 1318.36   7
   3   0 -11 42721.8 1223.20  22
  -3   0  11 50111.0 1416.88   4
   3   0  11 46209.1 1368.15   5
   3   0 -12 2962.00 374.643  22
   3   0  12 2860.22 327.959   4
  -3   0  12 2803.53 397.244   7
   3   0  12 2316.44 359.463   5
  -3   0  12 2600.93 330.947   9
  -3   0  12 2700.78 398.963   4
  -3   0 -12 2499.36 289.548  23
  -3   0  13 66.3386 213.509   7
  -3   0 -13 113.936 152.379  23
  -3   0  13-34.8831 235.935   4
  -3   0  13-0.56098 155.843   9
   3   0 -13 43.6208 171.088  22
   3   0  13 11.6304 141.016   4
   3   0  13 150.377 187.124   5
  -3   0  14 1019.55 315.329   7
  -3   0  14 1010.91 313.381   4
   3   0 -14 1088.39 282.571  22
   3   0  14 1056.54 292.318   5
  -3   0  14 746.722 241.957   9
  -3   0 -14 1163.16 236.368  23
  -3   0 -15 7175.99 494.301  23
  -3   0  15 6578.93 590.529   9
   3   0 -15 6757.51 570.600  22
  -3   0  15 6863.08 643.065   7
  -3   0  15 7093.05 646.058   4
  -3   0  16 16460.7 932.130   9
  -3   0  16 16964.5 1006.19   4
   3   0 -16 17075.9 910.508  22
  -3   0  16 17786.8 1024.78   7
  -3   0  17 33132.7 1425.41   4
  -3   0  17 32133.2 1358.60   9
  -3   0  17 34692.5 1457.09   7
   3   0 -17 32576.0 1279.63  22
  -3   0  18 8331.25 779.022   4
  -3   0  18 7675.81 720.772   9
   3   0 -18 8776.01 707.247  22
  -3   0  18 8355.72 772.474   7
   3   0 -19-41.5568 190.905  22
  -3   0  19 97.0864 315.193   4
   3   0 -20 23590.7 1177.53  22
  -3   0  20 23537.9 1343.85   4
  -3   0  21 29737.8 1542.20   4
   3   0 -21 30148.9 1357.55  22
  -3   0  22 63928.7 2298.03   4
   3   0 -22 63911.3 2015.04  22
  -3   0  23 23513.8 1452.52   4
   3   0 -23 22108.5 1217.34  22
  -3   0  24 422.897 393.999   4
   3   0 -24 490.853 279.635  22
   3   0 -25 365.594 276.205  22
   3   0  25 120.395 169.635  13
  -3   0  25 284.025 333.701   4
   3   0  25 190.063 197.633  10
   3   0  25 125.786 173.884  14
  -3   0  25 136.446 207.943  12
   3   0  26 1527.71 290.220  13
  -3   0  26 1755.00 493.990   4
   3   0  26 1550.24 321.431  10
   3   0  26 1253.88 276.528  14
  -3   0  26 1820.27 323.924  12
  -3   0  27 404.762 219.303  12
   3   0  27 325.988 241.248  10
   3   0  27 227.230 182.406  13
  -3   0  28 330.765 246.931  12
   3   0  28 365.016 232.278  10
   3   0  28 469.610 213.756  13
   3   0  29 19.2249 211.927  10
   3   0  29 108.599 162.901  13
  -3   0  29-82.8937 190.407  12
  -3   0  30 2990.34 389.811  12
   3   0  30 2964.78 380.787  10
   3   0  30 3207.08 377.432  13
  -3   0  30 3285.06 375.059  13
   3   0  31 176.871 190.129  13
  -3   0  31 61.5745 167.125  13
  -3   0  31 141.247 195.081  12
   3   0  31 81.6347 191.331  10
  -3   0  32 1440.34 256.481  13
  -3   0  32 1479.82 284.567  12
   3   0  32 1372.00 275.193  10
   3   0  32 1756.64 295.076  13
   3   0  33 6441.50 458.451  10
  -3   0  33 6734.48 494.957  12
   3   0  33 7745.17 507.608  13
   3   0  34 2188.60 282.659  13
  -3   0  34 1850.49 269.125  12
   3   0  34 2061.73 276.495  10
   3   0  35 201.216 142.994  10
  -3   0  35 137.835 148.275  12
   3   0  35 217.541 139.181  13
   3   0  36 585.779 157.056  10
   3   0  36 632.373 156.438  13
  -3   0  36 451.129 136.951  12
  -3   0  37 220.897 108.981  12
   3   0  37 764.585 152.318  13
   3  -1  37 2216.12 211.055  13
   3  -1  36 609.639 151.581  10
   3  -1  36 823.141 161.756  13
   3  -1  35 129.092 128.686  10
   3  -1  35 129.029 133.184  13
  -3   1  35 29.6935 139.368  12
   3  -1  34 1281.50 234.392  13
  -3   1  34 1002.51 238.749  12
   3  -1  34 947.893 210.656  10
   3  -1  33 4881.24 410.158  13
   3  -1  33 4257.17 388.616  10
  -3   1  33 4352.13 420.716  12
   3  -1  32 1330.23 275.558  10
   3  -1  32 1504.13 271.901  13
  -3   1  32 1297.79 276.024  12
  -3   1  32 1468.27 248.193  13
   3  -1  31 1810.36 303.140  10
   3  -1  31 1856.27 311.143  13
  -3   1  31 2027.08 331.924  12
  -3   1  31 1979.50 427.072  13
   3  -1  30 3054.57 384.114  10
   3  -1  30 3064.23 373.884  13
   3  -1  30 2790.33 370.531  14
  -3   1  30 3016.94 385.499  12
  -3   1  30 3380.25 373.422  13
   3  -1  29 4168.06 435.101  13
  -3   1  29 4369.43 460.065  12
   3  -1  29 3801.28 418.845  14
  -3   1  29 4291.62 423.561  13
   3  -1  29 3960.31 442.636  10
   3  -1  28 1587.02 301.281  13
   3  -1  28 1387.66 311.845  10
   3  -1  28 900.916 284.663  14
  -3   1  28 1450.65 321.804  12
   3  -1  27 8248.11 592.055  13
   3  -1  27 7058.04 577.568  14
   3  -1  27 7498.05 585.352  10
  -3   1  27 7118.41 572.043  12
   3  -1  26 10237.8 674.199  10
   3  -1  26 9260.16 640.012  14
   3  -1  26 10299.2 648.927  13
  -3   1  26 11782.1 1116.03   4
  -3   1  26 10575.7 682.766  12
   3   1 -25 572.164 256.943  22
  -3   1  25 428.828 231.164  16
  -3   1  25 749.514 422.780   4
   3  -1  25 901.405 276.816  10
   3  -1  25 619.217 213.558  14
   3  -1  25 819.211 234.451  13
  -3   1  25 704.226 269.270  12
  -3   1  24 9238.97 951.916   4
  -3   1  24 8748.76 607.896  12
   3   1 -24 7673.90 744.798  22
  -3   1  23 12259.5 1071.38   4
   3   1 -23 10538.1 857.361  22
   3   1 -22 507.049 280.068  22
  -3   1  22 556.894 383.092   4
   3   1 -21 23893.7 1216.68  22
  -3   1  21 25432.7 1412.88   7
  -3   1  21 26037.3 1443.44   4
  -3   1  20 15698.1 1079.97   7
   3  -1  20 15910.3 972.365   4
  -3   1  20 15681.7 1116.42   4
   3   1 -20 14340.8 929.311  22
   3  -1  19 24571.2 1174.03   4
   3   1 -19 21735.8 1108.21  22
  -3   1  19 23298.0 1303.07   4
  -3   1  19 22299.9 1248.24   7
  -3   1  18 442.190 287.692   7
  -3   1  18 583.484 298.916   4
   3   1 -18 294.877 236.213  22
   3  -1  18 533.556 282.237   4
  -3   1  17 1835.11 406.213   7
  -3   1  17 1809.34 401.481   4
   3  -1  17 1770.96 384.897   4
   3   1 -17 1777.47 362.941  22
  -3   1  16 2001.31 395.234   7
  -3   1  16 2296.81 439.461   4
   3  -1  16 1793.13 348.335   4
   3   1 -16 1753.62 343.238  22
   3  -1  15 3668.16 436.212   4
  -3   1  15 3447.92 488.153   4
  -3   1  15 3603.27 472.972   7
   3   1 -15 3816.83 453.226  22
   3  -1  14 15205.4 816.528   4
   3   1 -14 15372.7 821.071  22
  -3   1  14 14854.6 902.411   4
  -3   1  14 15919.8 901.731   7
  -3   1  13 39807.1 1353.64   7
   3   1 -13 36420.6 1204.63  22
  -3   1  13 36371.1 1350.75   4
   3  -1  13 36493.7 1102.57  20
   3   1 -12 29330.4 1053.68  22
  -3   1  12 26817.7 1131.67   4
   3  -1  12 26991.1 904.926  20
  -3   1  12 30728.5 1160.58   7
  -3   1  11 12273.0 750.749   4
   3  -1  11 13566.8 693.722   5
  -3   1  11 11375.4 693.739   7
   3  -1  11 11874.2 593.735  20
   3   1 -11 12488.0 687.348  22
  -3   1  10 42902.2 1342.32   4
   3  -1  10 41262.0 1143.56   5
   3   1 -10 41395.5 1170.83  22
  -3   1  10 41415.7 1245.04   7
   3  -1  10 38207.1 1015.02  20
   3  -1   9-58.6606 153.649   1
   3  -1   9 247.563 174.948   5
  -3   1   9 307.593 209.494   4
  -3  -1  -9 371.593 174.571   2
   3  -1   9 166.485 139.703  20
  -3  -1  -9 421.743 170.291   1
  -3   1   9 262.018 179.433   6
   3   1  -9 329.072 159.471   3
   3   1  -9 347.255 141.915   1
   3  -1   8 5387.29 548.920   1
  -3   1   8 7169.38 684.092  18
   3   1  -8 7235.74 633.480   1
  -3   1   8 7440.06 505.877   6
  -3   1   8 6747.51 557.982   4
   3  -1   8 7779.50 484.281   5
  -3  -1  -8 8948.78 773.562   1
  -3  -1  -8 6726.58 617.457   2
   3  -1   8 7719.95 448.489  20
  -3  -1  -7 2091.35 325.092   2
  -3   1   7 2659.00 430.869  18
   3  -1   7 1615.02 320.218   1
   3   1  -7 2438.86 376.548   1
  -3   1   7 2368.50 294.274   6
  -3   1   7 2214.27 332.803   4
   3   1  -7 2351.58 291.524  22
   3  -1   7 2800.92 288.614  20
   3  -1   7 2675.70 297.688   5
   3  -1   6 50857.9 1598.03  19
  -3   1   6 45980.8 1634.32  18
  -3  -1  -6 43645.0 1392.02   2
   3  -1   6 34730.4 1428.67   1
  -3   1   6 43149.4 1068.78   6
   3  -1   6 47431.6 1046.95  20
  -3  -1  -6 42421.5 931.431  21
  -3   1   6 46937.1 1287.52   4
  -3  -1  -6 60081.8 1947.99   1
   3  -1   6 47593.8 1118.63   5
   3   1  -6 45740.9 1073.78  22
   3   1  -6 49953.3 1670.24   1
  -3   1   5 35478.9 982.561   7
   3  -1   5 36611.4 1316.11  19
   3  -1   5 34118.1 887.004  20
  -3   1   5 38894.0 1479.76  18
  -3  -1  -5 36284.5 1198.39   2
   3   1  -5 37490.9 1443.31   1
   3   1  -5 33629.7 913.204  22
  -3  -1  -5 35715.2 862.936  21
  -3   1   5 35742.9 941.610   6
   3  -1   5 34559.9 961.556   5
  -3   1   5 35271.6 1101.75   4
   3  -1   4 37252.1 1291.14  19
  -3   1   4 36336.2 961.797   7
  -3   1   4 43762.8 1552.66  18
  -3  -1  -4 33061.2 1104.47   2
   3  -1   4 27934.8 1266.02   1
  -3   1   4 33978.2 894.395   6
  -3  -1  -4 40171.3 1593.55   1
   3   1  -4 33879.1 871.214  22
   3   1  -4 41121.3 1518.23   1
  -3  -1  -4 33345.7 852.005  21
   3  -1   4 33677.2 879.700  20
  -3   1   4 34221.3 1062.17   4
  -3   1   3 14569.8 592.777   7
  -3   1   3 14435.0 907.095  18
  -3  -1  -3 14410.9 952.799   1
  -3  -1  -3 13592.4 557.239  21
  -3   1   3 14646.3 581.285   6
   3   1  -3 13570.4 899.324   1
   3  -1   3 13499.4 558.610  20
   3   1  -3 15164.0 559.019  22
  -3  -1  -3 13845.6 655.784   2
  -3   1   2 252.175 161.753  23
  -3   1   2 392.795 226.743  18
  -3  -1  -2 305.112 139.464   1
   3   1  -2 220.965 115.235   1
   3   1  -2 325.814 131.905  22
   3   1  -2 168.369 112.337   2
   3  -1   2 233.610 172.659   1
  -3   1   2 403.915 144.075   6
  -3  -1  -2 203.240 134.946  21
   3  -1   2 115.911 133.939  20
  -3   1   2 221.497 132.339   7
   3  -1   1 169105. 1950.40  20
  -3  -1  -1 202217. 3497.99   1
  -3   1   1 203772. 3359.45  18
   3   1  -1 176499. 2074.89   2
  -3   1   1 183301. 1968.91   6
   3   1  -1 182944. 3212.84   1
  -3   1   1 182201. 1992.27  23
  -3  -1  -1 176000. 2031.06  21
  -3   1   1 176666. 1910.61   7
   3  -1   0 69577.6 2026.22  18
  -3  -1   0 60486.6 1895.49   1
  -3  -1   0 60996.8 1215.34  21
  -3   1   0 59809.4 1127.17  23
   3   1   0 59346.4 1833.97   1
   3  -1   0 51279.5 1097.43  20
   3   1   0 53673.2 1176.95   2
  -3  -1   1 138839. 2832.50  18
   3  -1  -1 220493. 3536.57  18
  -3   1  -1 205164. 3335.83  18
  -3  -1   1 183882. 1983.71   6
  -3  -1   1 186165. 3304.52   1
  -3   1  -1 172755. 1916.54  23
   3   1   1 179984. 3173.08   1
   3   1   1 159995. 2162.95   2
  -3  -1   1 157240. 1983.42  21
   3  -1  -1 161398. 1954.28  20
  -3  -1   2 33.9915 168.283  18
   3  -1  -2 196.987 196.472  18
  -3   1  -2 69.2744 210.262  18
   3   1   2 154.524 126.785   3
   3   1   2-93.1009 135.265   2
  -3   1  -2 300.495 60.8539   2
  -3   1  -2 150.084 146.871  23
   3   1   2 294.814 168.178   1
  -3  -1   2 251.026 148.761   6
   3  -1  -2 150.010 124.383  20
  -3  -1   2 235.711 130.175  21
  -3   1  -3 17756.5 1006.05  18
  -3   1  -3 16835.4 611.379  23
   3   1   3 18287.4 1037.32   1
  -3  -1   3 17223.4 633.883   6
  -3  -1   3 15804.5 653.643  21
   3   1   3 18044.9 848.620   3
  -3  -1   3 14671.0 603.561   4
   3  -1  -3 17885.4 1029.10  18
   3  -1  -3 16914.9 661.202  20
  -3  -1   3 17223.5 626.095   7
   3   1   4 35954.4 1279.54  19
   3  -1  -4 39195.6 1530.03  18
  -3  -1   4 28725.8 1222.33  18
  -3   1  -4 37518.8 1458.78  18
   3  -1  -4 36361.3 553.823   2
  -3  -1   4 36647.0 925.899   6
   3   1   4 42639.1 1572.11   1
  -3  -1   4 35495.4 919.075   4
   3   1   4 36655.3 1257.53   3
  -3   1  -4 35585.7 881.899  23
  -3  -1   4 35630.3 990.221  21
  -3  -1   4 35776.6 943.684   7
   3  -1  -4 35519.7 965.435  20
   3   1   5 34937.1 1293.57  19
   3  -1  -5 38967.5 793.736   2
   3  -1  -5 35599.5 1451.10  18
  -3   1  -5 36193.7 1447.52  18
   3  -1  -5 33364.8 958.722  20
   3   1   5 36849.5 1477.02   1
  -3  -1   5 33827.9 920.210   6
  -3  -1   5 30728.8 800.998   9
  -3  -1   5 32272.9 910.942   4
  -3   1  -5 32064.5 846.462  23
   3   1   5 33953.1 1276.31   3
  -3  -1   5 33098.9 972.754  21
  -3  -1   5 32639.4 945.476   7
   3   1   6 48554.0 1562.93  19
  -3   1  -6 46957.4 1035.74  23
   3  -1  -6 50812.7 1767.90  18
  -3   1  -6 50789.0 1726.47  18
  -3  -1   6 36305.6 1336.10  18
   3  -1  -6 43339.2 1116.37  20
  -3  -1   6 46998.3 1132.17   4
  -3  -1   6 40662.1 995.901   9
  -3  -1   6 45819.6 1160.38  21
  -3  -1   6 47935.1 1126.58   6
   3   1   6 43405.8 1212.01   5
   3   1   6 50768.8 1625.80   3
   3   1   6 51209.9 1751.19   1
  -3  -1   6 48844.1 1200.06   7
   3  -1  -6 50621.3 1087.54   2
   3  -1  -7 2827.60 301.149   2
   3  -1  -7 2285.45 447.424  18
  -3   1  -7 2934.75 473.399  18
  -3  -1   7 1704.72 326.633  18
   3   1   7 2924.81 425.040   3
   3   1   7 3171.94 441.832   1
   3   1   7 2999.94 365.393   5
  -3  -1   7 2856.90 311.950   6
  -3  -1   7 3163.45 342.695  21
  -3  -1   7 2851.33 323.895   4
  -3  -1   7 3612.06 322.898   9
  -3   1  -7 3279.80 303.218  23
  -3  -1   7 3086.32 343.287   7
   3  -1  -8 7710.96 733.687  18
  -3   1  -8 7922.64 729.594  18
  -3  -1   8 5973.32 567.819  18
   3   1   8 7562.33 695.163   1
   3   1   8 8581.54 744.197   3
  -3  -1   8 6732.04 438.169   9
   3   1   8 7131.29 546.445   5
  -3  -1   8 5569.44 441.643   6
  -3   1  -8 7395.00 438.880  23
  -3  -1   8 7824.87 510.543   4
  -3  -1   8 7550.67 511.599  21
  -3  -1   8 5733.92 463.878   7
   3  -1  -9 426.244 260.453  18
  -3   1  -9 650.229 229.099  18
  -3  -1   9 654.735 194.472   9
  -3  -1   9 899.394 244.257   7
  -3  -1   9 587.109 215.674   4
  -3  -1   9 578.063 216.640  21
  -3  -1   9 670.840 219.025   6
   3   1   9 628.046 228.278   1
   3   1   9 1420.04 299.101   5
  -3   1  -9 646.010 192.382  23
  -3   1 -10 40177.8 1046.32  23
  -3   1 -10 33585.7 1518.57  18
  -3  -1  10 36951.8 1202.36   6
  -3  -1  10 37650.6 1150.20  21
  -3  -1  10 42204.0 1246.84   4
  -3  -1  10 39605.2 1128.66   9
   3   1  10 41518.8 1326.79   5
  -3  -1  10 39352.1 1269.68   7
   3   1  10 37429.4 1568.19   1
  -3   1 -11 13805.1 646.499  23
  -3  -1  11 13212.0 697.094   9
  -3  -1  11 13261.3 713.453  21
   3   1  11 13732.8 805.330   5
  -3  -1  11 12869.8 735.557   4
  -3  -1  11 13596.0 788.114   7
  -3  -1  12 25878.4 1108.52   7
  -3  -1  12 26462.1 1075.18   4
  -3  -1  12 28067.9 1051.00   9
  -3   1 -12 26595.9 912.859  23
  -3  -1  12 27696.3 1040.21  21
   3   1  12 30540.7 1208.87   5
  -3  -1  13 36933.1 1245.38   9
  -3  -1  13 36110.8 1294.78   4
   3   1  13 39848.5 1422.64   5
  -3  -1  13 38244.1 1381.43   7
  -3  -1  13 36911.6 1217.70  21
  -3   1 -13 34696.7 1070.85  23
   3   1  14 15352.0 937.322   5
  -3  -1  14 14789.8 879.901   4
  -3   1 -14 15694.8 748.636  23
  -3  -1  14 14843.5 844.694   9
  -3  -1  14 16379.0 848.114  21
  -3  -1  15 3167.45 440.266   9
  -3  -1  15 3164.99 465.538   4
  -3   1 -15 3298.41 385.886  23
  -3  -1  16 2111.77 383.225   9
  -3  -1  16 1920.86 408.539   4
  -3   1 -16 2392.53 349.103  23
   3  -1 -16 2484.61 399.243  22
  -3  -1  17 2237.63 419.726   9
   3  -1 -17 2349.26 401.227  22
  -3  -1  17 2418.78 440.232   4
  -3   1 -17 2902.72 397.628  23
   3  -1 -18 681.573 258.061  22
  -3  -1  18 342.898 307.346   4
  -3  -1  18 391.674 275.886   9
  -3   1 -18 470.402 244.617  23
  -3  -1  19 19472.4 1195.74   4
  -3  -1  19 20894.1 1211.49   9
   3  -1 -19 20163.5 1075.69  22
  -3   1 -19 20516.3 990.111  23
  -3  -1  20 14509.3 1073.78   4
  -3  -1  20 14955.5 1057.87   9
   3  -1 -20 13564.2 913.437  22
  -3   1 -20 14113.0 861.009  23
  -3  -1  21 27603.8 1462.20   9
  -3  -1  21 27972.2 1498.39   4
  -3   1 -21 26662.6 1192.39  23
   3  -1 -21 28209.5 1336.50  22
  -3  -1  22 172.379 289.473   4
  -3  -1  22 541.593 367.326   9
   3  -1 -22 527.786 311.906  22
   3  -1 -23 9790.35 829.896  22
  -3  -1  23 10261.0 986.985   4
   3  -1 -24 8950.85 795.680  22
   3   1  24 8212.24 580.874  10
  -3  -1  24 8891.35 942.493   4
  -3  -1  25 1035.94 494.663   4
  -3  -1  25 799.810 273.723  12
   3   1  25 861.291 233.647  10
   3   1  25 1027.78 247.563  13
  -3  -1  26 11120.4 1058.51   4
   3   1  26 10621.6 664.372  10
   3   1  26 10346.3 644.327  13
  -3  -1  26 10431.5 674.333  12
   3   1  27 8344.63 584.715  13
   3   1  27 7805.36 582.253  10
  -3  -1  27 7578.74 589.250  12
  -3  -1  28 1448.76 295.690  12
   3   1  28 1395.46 308.509  10
   3   1  28 1408.53 288.433  13
   3   1  29 4237.85 445.375  10
   3   1  29 4304.21 430.891  13
  -3  -1  29 4394.19 457.460  12
   3   1  30 2968.30 382.061  10
   3   1  30 3142.77 374.070  13
  -3  -1  30 2789.09 367.485  12
   3   1  31 1498.70 286.996  10
   3   1  31 1493.97 277.443  13
  -3  -1  31 1749.09 294.920  12
   3   1  32 1510.43 273.691  10
   3   1  32 1781.53 288.511  13
  -3  -1  32 1566.62 277.022  12
  -3  -1  33 4503.48 399.209  12
   3   1  33 4084.84 373.717  10
   3   1  33 5243.31 419.671  13
   3   1  34 1324.62 239.709  13
   3   1  34 1304.53 227.099  10
  -3  -1  34 1338.15 241.704  12
   3   1  35 12.0949 125.903  10
   3   1  35 64.7475 133.304  13
  -3  -1  35 28.0112 132.774  12
  -3  -1  36 464.584 146.631  12
   3   1  36 458.119 138.138  10
   3  -2  36 1479.19 189.996  10
   3  -2  36 1747.67 216.473  13
   3  -2  35 212.370 138.255  10
   3  -2  35 239.536 149.609  13
  -3   2  35 85.2770 142.085  12
  -3   2  34 852.222 233.519  12
   3  -2  34 1488.01 231.017  13
   3  -2  34 1419.95 230.763  10
   3  -2  33 335.474 185.118  14
  -3   2  33 346.484 202.689  12
   3  -2  33 319.064 188.145  10
   3  -2  33 362.237 178.326  13
   3  -2  32 1244.74 268.430  14
  -3   2  32 1307.68 280.458  12
   3  -2  32 1337.48 254.289  13
   3  -2  32 1457.46 277.235  10
   3  -2  31 6953.36 520.462  10
   3  -2  31 6699.56 531.725  14
  -3   2  31 7836.16 519.264  13
   3  -2  31 7404.34 534.229  13
  -3   2  31 7250.54 558.340  12
   3  -2  30 425.143 232.471  10
   3  -2  30 457.919 210.569  14
  -3   2  30 460.642 195.640  13
   3  -2  30 545.728 217.837  13
  -3   2  30 325.082 233.792  12
  -3   2  29 6475.91 499.461  13
   3  -2  29 5670.09 504.652  10
   3  -2  29 6221.56 511.620  13
  -3   2  29 6074.29 539.202  12
   3  -2  29 5435.71 507.173  14
  -3   2  28 7356.19 581.910  12
   3  -2  28 6998.42 550.302  13
   3  -2  28 6851.83 551.776  10
   3  -2  28 6187.09 544.234  14
  -3   2  28 7859.68 548.565  13
   3  -2  27 4091.80 436.898  13
  -3   2  27 3988.10 483.536  16
  -3   2  27 4124.52 457.944  12
  -3   2  27 4269.30 424.071  13
   3  -2  26 7796.19 582.780  13
  -3   2  26 6701.09 601.705  16
   3   2 -26 6611.34 810.988  23
  -3   2  26 6216.97 846.393   4
  -3   2  26 8563.89 617.556  12
  -3   2  25 8401.82 607.578  12
  -3   2  25 7314.72 618.148  16
  -3   2  25 8164.96 940.198   4
   3  -2  25 7348.13 561.683  13
   3   2 -25 6664.07 778.347  23
   3   2 -25 6844.54 744.002  22
   3  -2  24 19317.4 876.417  13
  -3   2  24 21445.7 940.697  12
   3   2 -24 19864.3 1197.45  22
   3  -2  24 16953.9 1174.69   4
  -3   2  24 18918.3 956.957  16
  -3   2  24 16868.8 1229.59   7
   3   2 -24 18106.5 1192.42  23
  -3   2  24 20986.0 1424.97   4
  -3   2  23 11007.2 1055.83   4
   3   2 -23 8139.80 764.586  22
  -3   2  23 11305.2 989.926   7
   3  -2  23 9273.71 868.833   4
  -3   2  22 6124.26 789.327   4
   3  -2  22 4893.72 645.204   4
  -3   2  22 5387.61 695.471   7
   3   2 -22 3639.88 529.724  22
   3  -2  21 8026.29 768.050   4
  -3   2  21 9616.88 890.062   7
  -3   2  21 9653.52 917.953   4
   3   2 -21 9135.41 784.484  22
   3  -2  20 3095.78 505.020   4
   3   2 -20 3154.12 484.044  22
  -3   2  20 3533.90 606.937   4
  -3   2  20 3183.29 517.784   7
  -3   2  19 753.195 331.739   7
  -3   2  19 701.357 382.044   4
   3   2 -19 758.006 316.086  22
   3  -2  19 944.679 312.429   4
   3  -2  18 20095.0 1112.29   4
  -3   2  18 20020.9 1157.03   7
  -3   2  18 20660.3 1236.24   4
   3   2 -18 18985.3 1039.62  22
   3  -2  17 22788.2 1163.08   4
   3   2 -17 23835.8 1133.51  22
  -3   2  17 24715.0 1305.36   4
  -3   2  17 23351.0 1207.03   7
   3  -2  16 13170.3 872.943   4
  -3   2  16 14456.9 923.224   7
   3   2 -16 13969.5 851.976  22
  -3   2  16 14032.6 983.541   4
   3  -2  15 30074.5 1252.11   4
  -3   2  15 29428.6 1349.69   4
   3   2 -15 29888.1 1195.41  22
  -3   2  15 32405.9 1332.12   7
   3   2 -14 28872.4 1147.15  22
  -3   2  14 28632.3 1211.44   7
  -3   2  14 28202.2 1279.71   4
   3  -2  14 29341.6 1116.81  20
   3   2 -13 19065.8 907.347  22
  -3   2  13 18577.3 1033.69   4
  -3   2  13 19142.5 970.634   7
   3  -2  13 19271.5 876.881  20
  -3   2  12 8839.62 657.277   7
  -3   2  12 8062.01 681.606   4
   3   2 -12 8674.27 614.144  22
   3  -2  12 8364.96 576.681  20
   3  -2  11 14224.6 719.502  20
   3   2 -11 14644.1 754.902  22
  -3   2  11 14652.6 818.752   7
  -3   2  11 13573.4 855.610   4
   3  -2  10 21773.9 862.947  20
   3   2 -10 20779.0 869.329  22
  -3   2  10 19028.2 990.048   4
  -3   2   9 11860.8 692.783   7
   3  -2   9 11295.5 616.390  20
  -3   2   9 10155.7 737.573   4
  -3   2   9 11604.6 650.252   6
   3   2  -9 10768.0 618.094  22
   3   2  -8 33029.6 1408.34   1
  -3  -2  -8 31458.6 907.625  21
  -3   2   8 34012.7 1034.93   6
  -3   2   8 32703.0 1196.48   4
   3   2  -8 31607.4 1002.51  22
   3  -2   8 31099.0 984.992  20
   3   2  -7 6693.23 628.757   1
  -3   2   7 6663.19 595.487   4
  -3   2   7 8132.25 502.346   6
   3  -2   7 7263.38 484.779  20
  -3  -2  -7 7864.81 469.757  21
   3   2  -7 8127.19 513.520  22
   3  -2   6 33642.5 1304.73  19
   3   2  -6 35206.4 1470.22   1
   3   2  -6 38466.1 1036.07  22
  -3  -2  -6 35408.4 1427.73   2
  -3   2   6 32820.2 936.217   6
  -3  -2  -6 36947.0 982.139  21
   3  -2   6 34350.8 998.716  20
   3  -2   5 1497.44 290.163  19
   3   2  -5 1588.46 245.791  22
  -3  -2  -5 1654.66 291.554   2
  -3   2   5 1476.70 227.006   6
   3   2  -5 1549.01 322.045   1
  -3  -2  -5 1682.80 245.275  21
   3  -2   5 1576.98 251.806  20
   3  -2   4 12901.0 767.490  19
   3  -2   4 12982.2 979.785  18
   3   2  -4 13202.2 917.254   1
  -3   2   4 13223.1 562.236   6
  -3  -2  -4 13491.9 818.830   2
  -3  -2  -4 13847.1 619.942  21
   3  -2   4 12736.9 602.279  20
   3   2  -4 13251.4 580.265  22
   3   2  -3 39102.7 956.023  22
   3  -2   3 33076.4 1712.90  18
  -3   2   3 41424.4 1088.21   7
   3   2  -3 43473.9 1643.30   1
   3   2  -3 35095.2 1236.94   2
   3  -2   3 40009.3 1039.40  20
  -3   2   3 38381.7 929.409   6
  -3  -2  -3 40123.3 1051.56  21
  -3   2   2 38329.0 1023.29   7
   3   2  -2 36135.4 882.033  22
   3   2  -2 34262.7 1194.94   2
  -3  -2  -2 35145.9 990.373  21
  -3   2   2 38736.7 921.868   6
   3   2  -2 38997.8 1565.53   1
   3  -2   2 37291.9 1002.89  20
   3  -2   1 15268.9 1026.46  18
  -3   2   1 14629.0 956.612  18
  -3   2   1 14247.8 629.219   7
   3   2  -1 16751.8 1028.18   1
   3   2  -1 13928.9 777.649   2
   3   2  -1 14485.2 545.698  22
   3  -2   1 14281.3 629.097  20
  -3   2   1 15083.5 578.373   6
   3   2  -1 14947.0 398.565   3
  -3  -2  -1 13690.8 637.887  21
   3  -2   0 60845.4 2085.58  18
  -3   2   0 60263.1 1895.88  18
   3   2   0 59199.2 1602.41   2
   3   2   0 58289.2 1039.74  22
  -3  -2   0 60155.1 1145.59   6
  -3   2   0 64147.5 1293.47   7
   3   2   0 68974.6 2098.67   1
  -3  -2   0 58444.7 2013.20   1
   3   2   0 58598.9 1363.94   5
   3   2   0 65563.3 987.977   3
  -3   2   0 61436.2 1147.96   6
  -3  -2   0 59583.0 1317.11  21
   3  -2   0 56611.7 1245.44  20
   3   2   0 59002.8 1170.50   8
  -3   2   0 61185.8 951.159   2
   3  -2  -1 16186.1 1040.93  18
  -3   2  -1 16816.4 1010.40  18
  -3   2  -1 18557.4 706.287   7
  -3   2  -1 17457.6 546.907   2
   3  -2  -1 17983.8 707.670  20
   3   2   1 15740.7 838.558   2
   3   2   1 18579.6 609.531   3
  -3  -2   1 17338.2 624.479   6
   3   2   1 13638.0 601.186   8
  -3  -2   1 18850.4 754.120  21
   3   2   1 17348.5 767.671   5
  -3  -2   1 15983.7 1055.84   1
  -3   2  -2 40068.7 1539.44  18
  -3   2  -2 40910.4 1038.73   7
  -3  -2   2 38513.4 1638.33   1
   3   2   2 41347.4 1022.93   3
  -3  -2   2 38475.6 930.109   6
  -3  -2   2 38751.3 1083.98  21
   3   2   2 38923.2 1363.52   2
   3   2   2 37570.1 940.304   8
   3  -2  -2 37546.8 1029.88  20
  -3   2  -3 43739.1 1615.84  18
  -3   2  -3 31358.3 991.940   7
  -3  -2   3 41738.5 1696.45   1
  -3  -2   3 36294.5 926.279   6
  -3  -2   3 35678.4 1054.88  21
   3   2   3 38264.0 1077.94   3
   3   2   3 35973.9 907.062   8
  -3  -2   3 33930.8 836.948   4
   3  -2  -3 36193.0 1023.80  20
   3   2   3 37059.5 1381.20   2
   3   2   4 17173.4 894.288  19
  -3   2  -4 16503.0 1009.85  18
  -3  -2   4 16572.3 1064.06   1
  -3   2  -4 16425.1 700.799   7
  -3  -2   4 17012.7 641.797   6
   3   2   4 17284.3 797.316   3
  -3  -2   4 15581.7 597.689   4
   3   2   4 16218.0 626.258   8
   3   2   4 14794.6 920.198   2
  -3  -2   4 16528.3 729.919  21
   3  -2  -4 15956.2 696.484  20
  -3  -2   5 625.155 234.813  18
  -3   2  -5 1776.63 413.155  18
  -3   2  -5 1431.07 246.368   7
   3   2   5 1685.54 246.597   8
  -3   2  -5 1324.19 227.950  23
  -3  -2   5 1845.60 282.243  21
  -3  -2   5 1710.56 245.489   6
   3  -2  -5 1741.10 272.549  20
   3   2   5 1978.63 305.965   3
  -3  -2   5 2156.21 258.071   4
  -3  -2   5 1762.85 356.516   1
   3   2   5 2211.30 348.475  19
  -3   2  -6 40798.5 1586.28  18
  -3  -2   6 39673.4 1595.65   1
  -3  -2   6 35969.3 996.713   6
   3   2   6 36892.6 1321.70   3
  -3  -2   6 37616.3 1003.06   4
   3   2   6 36210.9 991.957   8
  -3  -2   6 39423.6 1163.99  21
   3  -2  -6 33620.2 1037.22  20
  -3  -2   7 7917.56 507.573   6
   3   2   7 7660.38 648.364   3
  -3  -2   7 7514.27 495.460   9
  -3  -2   7 7352.49 478.457   4
  -3   2  -7 6895.59 462.048  23
   3   2   7 7481.53 475.358   8
  -3  -2   7 7334.95 524.364  21
  -3   2  -7 9655.74 795.942  18
   3  -2  -7 8317.03 538.534  20
  -3   2  -8 29043.5 1349.65  18
  -3  -2   8 31315.4 1015.81   6
   3   2   8 34235.4 1428.25   3
   3   2   8 36208.4 1240.72   5
  -3  -2   8 34164.7 1046.34   4
   3  -2  -8 33287.1 1071.74  20
  -3   2  -8 33209.2 1001.86  23
  -3  -2   8 34586.7 1066.23   9
  -3  -2   8 31440.1 1065.58  21
  -3  -2   9 10620.9 630.540   9
   3  -2  -9 11037.9 640.055  20
  -3  -2   9 10406.2 631.703  21
  -3  -2   9 9713.55 605.356   6
  -3  -2   9 11222.5 635.829   4
   3   2   9 10432.4 712.351   5
  -3   2  -9 10351.4 584.538  23
   3  -2 -10 19062.4 859.510  20
  -3  -2  10 18905.1 860.079   4
  -3   2 -10 20032.6 815.868  23
   3   2  10 18656.0 963.666   5
  -3  -2  10 17586.4 833.298   9
  -3  -2  10 18898.3 850.419  21
  -3  -2  11 14550.1 773.229   4
  -3  -2  11 14745.2 770.519  21
  -3  -2  11 15220.1 789.516   9
   3   2  11 15856.8 934.390   5
  -3   2 -11 14368.7 718.369  23
   3  -2 -11 13712.7 746.058  20
  -3   2 -12 8056.72 565.335  23
   3  -2 -12 8357.77 604.034  20
  -3  -2  12 8556.90 631.651   4
  -3  -2  12 7877.26 601.172   9
   3   2  12 8378.12 704.436   5
  -3  -2  12 8174.04 600.505  21
   3  -2 -13 22493.5 995.708  20
  -3  -2  13 20404.3 982.644   4
  -3  -2  13 21211.5 949.465  21
  -3  -2  13 19809.4 968.491   9
   3   2  13 21187.4 1119.93   5
  -3   2 -13 20890.8 905.841  23
  -3  -2  14 27238.2 1189.73   4
  -3  -2  14 30311.0 1148.20  21
  -3  -2  14 28422.0 1195.05   9
   3   2  14 30609.9 1370.36   5
  -3   2 -14 28752.9 1085.88  23
   3  -2 -14 27535.4 1131.16  20
  -3  -2  15 29335.4 1272.19   9
  -3  -2  15 27513.4 1236.89   4
   3  -2 -15 29490.5 1194.72  20
  -3   2 -15 28561.5 1115.58  23
  -3  -2  15 31851.3 1199.22  21
   3  -2 -16 14906.4 876.836  20
  -3  -2  16 14598.9 946.508   4
  -3  -2  16 14845.0 939.767   9
  -3   2 -16 14453.6 827.122  23
  -3  -2  17 24106.0 1243.65   4
  -3  -2  17 25535.5 1270.23   9
  -3   2 -17 24521.4 1090.64  23
   3  -2 -17 24798.9 1155.56  20
  -3  -2  18 19824.4 1162.15   9
   3  -2 -18 17904.3 1010.62  20
  -3  -2  18 17871.4 1119.55   4
  -3   2 -18 17975.2 966.099  23
  -3  -2  19 698.128 311.246   4
   3  -2 -19 909.775 321.685  22
  -3  -2  19 874.653 349.202   9
  -3   2 -19 765.302 297.257  23
   3  -2 -19 962.845 304.905  20
  -3  -2  20 3301.45 564.858   4
   3  -2 -20 3082.17 483.247  22
  -3  -2  20 3933.84 606.628   9
  -3   2 -20 3790.78 500.737  23
   3  -2 -20 3276.57 478.004  20
  -3  -2  21 9449.21 907.420   9
  -3  -2  21 8351.08 862.123   4
   3  -2 -21 8795.88 802.117  22
  -3   2 -21 8232.16 732.885  23
  -3  -2  22 6459.69 792.389   4
  -3  -2  22 6770.78 801.000   9
   3  -2 -22 6245.15 668.962  22
  -3   2 -22 6045.35 649.290  23
  -3   2 -23 11263.4 871.326  23
  -3  -2  23 11873.1 1081.00   4
  -3  -2  23 12543.0 1087.71   9
   3  -2 -23 11498.5 899.944  22
  -3  -2  24 21070.7 934.237  12
  -3  -2  24 19136.8 1374.83   4
   3   2  24 18891.6 861.554  10
   3   2  24 19693.5 846.554  13
  -3  -2  24 21589.7 1433.87   9
  -3   2 -24 19015.1 1135.44  23
   3  -2 -24 18914.9 1152.56  22
  -3  -2  25 7006.51 869.253   4
  -3   2 -25 6157.30 708.573  23
   3   2  25 6877.07 541.549  10
  -3  -2  25 6990.01 872.625   9
   3   2  25 7452.84 544.594  13
  -3  -2  25 7130.83 562.149  12
   3   2  26 7573.24 568.353  10
  -3  -2  26 7925.47 963.463   4
   3   2  26 8293.02 575.331  13
  -3  -2  26 8168.65 601.610  12
   3   2  27 3704.45 407.145  10
  -3  -2  27 3697.88 433.775  12
   3   2  27 3347.94 395.490  13
   3   2  28 6824.70 526.803  10
   3   2  28 7144.46 534.066  13
  -3  -2  28 7461.29 570.797  12
  -3  -2  29 6954.84 535.569  12
   3   2  29 6345.46 506.751  13
   3   2  29 6309.98 509.139  10
   3   2  30 290.613 200.647  10
   3   2  30 254.703 204.404  13
  -3  -2  30 389.912 205.244  12
   3   2  31 8259.20 541.805  13
   3   2  31 7132.66 511.240  10
  -3  -2  31 8069.29 546.720  12
   3   2  32 1101.25 246.821  10
   3   2  32 1447.77 261.063  13
  -3  -2  32 1123.25 240.765  12
   3   2  33 360.747 159.606  13
   3   2  33 350.402 171.282  10
  -3  -2  33 338.234 165.971  12
   3   2  34 993.119 201.909  10
  -3  -2  34 964.063 194.345  12
   3   2  35 300.272 133.284  10
   3   2  36 1540.00 184.884  10
   3  -3  36 939.254 160.413  13
   3  -3  35 2220.51 233.925  10
   3  -3  35 2539.24 258.194  13
   3  -3  35 2328.97 255.025  14
   3  -3  34-20.9402 134.525  14
   3  -3  34 45.8518 119.435  13
   3  -3  34 51.5778 139.324  10
   3  -3  33 2187.74 284.348  13
   3  -3  33 1834.95 265.420  10
   3  -3  33 1936.64 279.020  14
  -3   3  33 1396.79 264.352  12
   3  -3  32 618.057 213.704  10
   3  -3  32 586.341 219.742  14
   3  -3  32 678.064 215.874  13
  -3   3  32 439.912 234.812  12
   3  -3  31 133.012 184.525  10
   3  -3  31 84.8868 167.477  14
  -3   3  31 119.509 208.839  12
   3  -3  31 130.199 168.372  13
   3  -3  30 2507.64 350.422  13
   3  -3  30 2581.54 360.950  10
   3  -3  30 2323.51 356.832  14
  -3   3  30 2964.38 397.230  12
   3  -3  29 9032.60 612.867  10
   3  -3  29 10568.6 657.628  13
  -3   3  29 10103.1 673.238  12
   3  -3  28 6706.35 530.743  13
  -3   3  28 5923.50 576.406  16
  -3   3  28 6643.52 558.384  12
  -3   3  27 1805.85 356.710  16
   3  -3  27 2042.29 331.403  13
  -3   3  27 1790.41 328.429  12
   3  -3  26 79.1111 194.860  13
  -3   3  26 114.679 242.297  16
  -3   3  26 37.4323 170.426  13
  -3   3  26 117.349 209.839  12
   3  -3  25 2376.53 523.048   4
   3  -3  25 3838.34 429.184  13
  -3   3  25 3370.24 463.929  16
   3   3 -25 3851.93 643.332  23
   3   3 -25 3465.17 541.438  22
  -3   3  25 4288.12 453.963  12
  -3   3  24 5462.18 541.687  16
   3  -3  24 5077.60 489.770  13
   3  -3  24 4308.34 651.227   4
  -3   3  24 5863.27 518.929  12
   3   3 -24 5218.91 660.860  22
   3   3 -24 5005.53 685.454  23
   3  -3  23 2311.21 503.956   4
  -3   3  23 2656.38 554.576   7
  -3   3  23 3040.35 427.543  16
  -3   3  23 3206.21 426.133  15
   3   3 -23 2442.23 497.853  22
  -3   3  23 3333.57 398.537  12
   3   3 -23 2563.78 525.715  23
   3  -3  23 2936.89 382.049  13
   3  -3  22 2665.01 520.065   4
  -3   3  22 2632.14 526.285   7
  -3   3  22 2594.13 551.920   4
   3   3 -22 2719.95 508.783  23
   3   3 -22 2469.64 481.271  22
   3  -3  21 66.4094 291.080   4
  -3   3  21 238.251 271.422   7
  -3   3  21-97.7034 340.266   4
   3   3 -21 132.561 277.772  23
   3   3 -21 92.4890 215.598  22
   3  -3  20 10895.3 947.427   4
  -3   3  20 13124.1 1003.39   7
   3   3 -20 11678.3 904.031  23
  -3   3  20 11437.1 1036.42   4
   3   3 -20 11735.0 905.720  22
   3  -3  19 9325.06 866.628   4
   3   3 -19 9550.13 801.302  22
  -3   3  19 9035.11 908.813   4
  -3   3  19 10811.6 894.970   7
  -3   3  18 1259.81 365.993   7
   3   3 -18 1409.28 370.290  22
  -3   3  18 1028.69 421.901   4
   3  -3  18 1509.47 424.100   4
   3  -3  17 9567.93 823.868   4
   3   3 -17 9631.02 772.121  22
  -3   3  17 8684.64 840.006   4
  -3   3  17 9983.84 829.693   7
   3  -3  16 42431.5 1636.92   4
   3   3 -16 43252.0 1546.66  22
  -3   3  16 45507.2 1777.64   4
  -3   3  16 47559.6 1711.96   7
   3   3 -15 7592.96 670.710  22
  -3   3  15 6031.48 686.912   4
  -3   3  15 6577.36 649.269   7
   3  -3  15 6763.80 639.630  20
   3   3 -14 705.443 279.016  22
   3  -3  14 736.358 270.238  20
  -3   3  14 1016.93 328.979   7
  -3   3  14 666.228 291.850   4
   3   3 -13 3773.28 471.844  22
  -3   3  13 3427.14 468.653   7
  -3   3  13 3099.01 482.944   4
   3  -3  13 3305.22 438.109  20
   3   3 -12 8938.67 658.499  22
  -3   3  12 8705.10 693.268   7
   3  -3  12 8018.14 627.005  20
  -3   3  12 6918.64 681.957   4
  -3   3  11 17087.0 923.352   7
   3   3 -11 16401.1 855.202  22
   3  -3  11 15720.3 828.505  20
  -3   3  10 31945.0 1219.83   7
   3  -3  10 31622.8 1142.82  20
   3   3 -10 30889.7 1128.32  22
  -3   3   9 28967.2 1137.95   7
   3  -3   9 27218.7 1041.24  20
   3   3  -9 26884.1 1029.29  22
  -3  -3  -9 27358.8 972.920  21
  -3   3   8 33700.3 1202.60   7
   3   3  -8 32410.8 1090.42  22
  -3  -3  -8 32762.8 1062.73  21
   3  -3   8 33166.0 1120.35  20
  -3  -3  -7 1009.26 227.354  21
  -3   3   7 914.689 264.512   7
   3   3  -7 1018.81 243.786  22
   3  -3   7 867.858 234.654  20
  -3   3   7 629.552 205.104   6
  -3   3   6 9817.18 640.127   7
   3  -3   6 10001.7 616.574  20
   3   3  -6 10251.9 598.853  22
  -3  -3  -6 9758.65 585.582  21
   3  -3   5 5963.91 551.428  19
  -3   3   5 7306.59 546.477   7
  -3   3   5 7079.02 459.310   6
   3   3  -5 7267.19 497.184  22
  -3  -3  -5 7435.90 518.722  21
   3  -3   5 7660.49 530.215  20
   3  -3   4 18060.1 905.902  19
  -3   3   4 19663.1 856.189   7
  -3   3   4 17974.3 659.616   6
   3  -3   4 17868.6 784.648  20
   3   3  -4 18939.3 757.651  22
  -3  -3  -4 19602.5 825.361  21
   3  -3   3 50996.7 1485.59  19
  -3   3   3 51634.6 1361.65   7
   3   3  -3 45462.5 1248.70   5
   3   3  -3 53533.8 1218.18  22
  -3   3   3 48923.6 1049.89   6
  -3  -3  -3 47264.4 1278.16  21
  -3   3   3 52437.5 1293.04  23
   3  -3   3 50523.2 1293.07  20
   3  -3   2 79157.6 1596.01  20
   3  -3   2 89751.6 1933.86  19
  -3   3   2 92337.1 1791.23   7
  -3   3   2 82615.4 1331.41   6
  -3   3   2 83710.1 1611.17  23
   3   3  -2 91115.6 1549.06  22
  -3  -3  -2 85242.1 1722.13  21
  -3   3   1 89999.1 1763.08   7
  -3  -3  -1 84804.4 1375.73   6
   3   3  -1 87452.4 1470.94  22
   3  -3   1 87195.2 1662.33  20
  -3   3   1 87502.2 1350.90   6
   3   3  -1 90789.4 1752.72   5
  -3   3   1 87741.1 1649.56  23
  -3  -3  -1 85325.7 1724.18  21
   3   3   0 42638.2 1018.19  22
   3   3   0 39650.9 1180.38   5
  -3   3   0 38844.1 903.146   6
  -3  -3   0 41332.8 957.271   6
   3   3   0 44420.6 1192.44   8
  -3  -3   0 40511.1 1198.15  21
   3  -3   0 37570.7 1098.40  20
  -3   3  -1 92260.9 1807.42   7
  -3  -3   1 87315.4 1765.30  21
  -3  -3   1 86953.5 1386.61   6
  -3   3  -1 79214.5 1296.57   6
   3   3   1 87945.3 1421.55  22
   3   3   1 84694.7 1695.96   8
   3   3   1 91299.2 1787.36   5
   3  -3  -1 83678.3 1629.98  20
   3   3   2 83013.3 1896.48  19
   3   3   2 85206.1 1766.76   5
   3   3   2 84371.6 1363.02  22
  -3   3  -2 89566.4 1832.23   7
   3   3   2 85336.3 1664.19   8
  -3  -3   2 88881.0 1414.31   6
   3  -3  -2 81959.0 1628.29  20
  -3  -3   2 88458.4 1785.38  21
   3   3   3 46395.0 1450.65  19
  -3  -3   3 48456.0 1078.23   6
   3  -3  -3 48577.5 1261.97  20
   3   3   3 44949.6 1309.59   5
   3   3   3 48105.0 1245.80   8
  -3  -3   3 47107.5 1324.75  21
   3   3   4 18934.8 951.007  19
  -3   3  -4 19811.9 912.134   7
  -3  -3   4 19885.7 716.590   6
   3  -3  -4 19897.9 828.483  20
   3   3   4 19958.7 823.347   8
   3   3   4 21224.1 925.949   5
  -3  -3   4 19818.9 870.675  21
   3   3   5 9356.51 656.322   5
   3   3   5 9070.42 577.191   8
  -3  -3   5 9162.64 529.800   6
  -3  -3   5 8430.56 591.013  21
  -3   3  -5 9157.09 565.390  23
   3  -3  -5 8410.65 554.837  20
  -3  -3   6 10502.7 669.058  21
  -3  -3   6 8081.80 572.441   6
  -3  -3   6 10408.7 547.984   4
   3  -3  -6 10766.1 635.952  20
  -3   3  -6 10892.4 621.176  23
   3   3   6 10233.4 623.866   8
   3   3   6 11032.5 726.459   5
   3  -3  -7 745.985 236.927  20
  -3  -3   7 566.730 192.046   6
  -3  -3   7 683.219 203.079   4
  -3  -3   7 754.566 239.569  21
  -3   3  -7 814.568 265.403  23
   3   3   7 676.184 230.665   8
   3   3   7 740.751 283.795   5
   3  -3  -8 36117.1 1165.95  20
  -3  -3   8 36937.0 1112.26   4
  -3   3  -8 34685.2 1114.29  23
   3   3   8 34984.8 1173.24   8
   3   3   8 37821.9 1377.14   5
  -3  -3   8 35631.4 1223.90  21
  -3  -3   9 30695.5 1144.10   9
   3  -3  -9 30483.1 1092.25  20
  -3  -3   9 28407.2 1023.41   4
  -3   3  -9 27525.1 1017.35  23
   3   3   9 31197.7 1286.95   5
  -3  -3   9 28870.6 1117.90  21
  -3  -3  10 31306.7 1112.39   4
  -3  -3  10 31293.7 1194.88   9
   3   3  10 30161.5 1305.01   5
  -3   3 -10 28751.5 1068.89  23
   3  -3 -10 31665.8 1130.45  20
  -3  -3  10 29918.0 1145.26  21
  -3  -3  11 15240.7 818.587   4
  -3  -3  11 15231.7 870.729   9
   3   3  11 15727.2 995.685   5
  -3   3 -11 13507.5 760.012  23
  -3  -3  11 14730.0 817.349  21
   3  -3 -11 15309.5 814.431  20
  -3  -3  12 10627.0 708.993  21
  -3  -3  12 10815.4 726.176   4
  -3  -3  12 10598.5 754.117   9
   3   3  12 12012.0 899.313   5
  -3   3 -12 9776.20 674.139  23
   3  -3 -12 11025.6 700.598  20
  -3  -3  13 4004.85 487.067   4
  -3  -3  13 3978.19 491.713   9
  -3   3 -13 3598.01 453.508  23
   3   3  13 4373.51 607.553   5
  -3  -3  13 3851.78 444.771  21
   3  -3 -13 4282.81 465.688  20
  -3  -3  14 395.282 264.107   4
  -3  -3  14 406.413 259.421   9
  -3  -3  14 538.470 244.153  21
  -3   3 -14 585.569 272.691  23
   3  -3 -14 328.516 196.204  20
  -3   3 -15 5955.78 587.149  23
  -3  -3  15 6298.91 632.140   4
  -3  -3  15 6312.47 650.591   9
   3  -3 -15 6139.79 576.396  20
  -3  -3  16 48099.4 1726.21   4
   3  -3 -16 47681.0 1567.37  20
  -3  -3  16 47821.4 1750.13   9
  -3   3 -16 45641.8 1532.08  23
  -3  -3  17 9022.10 798.443   4
  -3   3 -17 9091.52 740.027  23
  -3  -3  17 9147.52 821.331   9
  -3  -3  18 1338.90 400.990   4
  -3  -3  18 1596.85 411.975   9
  -3   3 -18 1229.51 343.757  23
  -3  -3  19 10257.5 920.026   9
  -3  -3  19 8718.97 847.114   4
  -3   3 -19 9099.04 759.982  23
  -3  -3  20 11670.4 992.813   4
  -3  -3  20 13537.7 1065.90   9
  -3   3 -20 12316.9 904.772  23
  -3  -3  21 297.016 254.086   4
   3  -3 -21-75.6440 231.100  22
  -3  -3  21 214.154 344.085   9
  -3   3 -21 239.463 287.884  23
  -3  -3  22 3057.78 587.252   9
  -3  -3  22 2867.24 588.391   4
  -3   3 -22 3082.34 518.114  23
   3  -3 -22 3340.36 535.357  22
  -3  -3  23 3466.47 415.277  12
  -3  -3  23 2673.68 573.557   4
  -3  -3  23 3451.09 644.529   9
   3   3  23 3212.03 381.371  13
  -3   3 -23 2911.75 543.403  23
   3  -3 -23 3260.55 564.517  22
   3   3  23 2929.75 380.454  10
  -3  -3  24 4788.13 768.002   4
  -3  -3  24 5510.17 778.766   9
  -3  -3  24 4840.95 474.862  12
   3   3  24 4995.19 455.893  13
  -3   3 -24 4687.61 658.826  23
   3   3  24 4718.26 455.306  10
   3   3  25 3927.07 425.277  10
  -3  -3  25 3701.98 671.723   4
  -3  -3  25 4100.48 709.997   9
   3   3  25 4405.26 430.859  13
  -3   3 -25 3676.78 579.400  23
  -3  -3  25 4239.21 454.404  12
   3   3  26 316.740 224.924  10
  -3  -3  26 424.749 216.922  12
   3   3  26 203.474 194.120  13
   3   3  27 1806.28 311.380  10
   3   3  27 2156.94 337.241  13
  -3  -3  27 2032.04 328.372  12
   3   3  28 6827.44 520.623  10
   3   3  28 7231.92 530.924  13
  -3  -3  28 7529.83 557.688  12
   3   3  29 9812.26 600.695  10
   3   3  29 10501.7 621.829  13
  -3  -3  29 10704.9 637.269  12
   3   3  30 2261.04 315.292  10
  -3  -3  30 2356.87 323.645  12
  -3  -3  31 247.178 166.246  12
   3   3  31 239.107 173.186  10
   3   3  32 624.963 189.883  10
   3   3  33 1879.15 252.698  10
   3   3  34 73.9854 124.431  10
   3   3  35 2738.25 237.033  10
   3  -4  35 565.731 152.500  14
   3  -4  35 494.958 136.872  13
   3  -4  34 1948.72 236.186  13
   3  -4  34 1822.49 244.527  14
   3  -4  34 1644.80 217.344  10
   3  -4  33 485.919 179.154  10
   3  -4  33 443.704 187.924  14
   3  -4  33 690.557 177.643  13
   3  -4  32 1379.26 250.045  13
   3  -4  32 1251.31 238.755  10
   3  -4  32 1202.53 259.535  14
   3  -4  31 1178.52 276.834  14
   3  -4  31 1114.16 250.938  10
   3  -4  31 1391.45 260.336  13
   3  -4  30 58.3540 165.528  10
   3  -4  30 10.1081 165.736  13
  -3   4  30 63.8734 198.858  12
   3  -4  29 1120.04 272.278  13
  -3   4  29 947.402 299.515  12
  -3   4  29 1016.08 319.301  16
   3  -4  28 5245.24 484.862  13
  -3   4  28 4672.10 522.832  16
  -3   4  28 4734.67 495.329  12
  -3   4  27 2301.28 403.321  16
   3  -4  27 2451.31 365.927  13
  -3   4  27 2390.96 377.609  12
  -3   4  26 1351.48 339.452  16
   3  -4  26 1434.42 305.744  13
  -3   4  26 1406.91 310.442  12
   3  -4  25 10801.1 688.905  13
  -3   4  25 9366.75 707.578  16
  -3   4  25 10108.0 713.454  15
  -3   4  25 10143.6 696.656  12
  -3   4  24 3883.68 488.769  16
  -3   4  24 4026.45 472.227  15
   3  -4  24 3997.86 446.944  13
  -3   4  24 4634.99 484.616  12
   3  -4  23 3475.16 615.965   4
  -3   4  23 3901.60 472.274  15
   3  -4  23 4473.87 452.858  13
   3   4 -23 5361.35 671.310  23
  -3   4  23 4348.18 455.985  12
   3   4 -23 4432.38 664.437  22
  -3   4  23 4169.33 492.730  16
   3  -4  22 7135.24 557.764  13
   3  -4  22 4946.64 726.535   4
  -3   4  22 7042.53 612.484  16
  -3   4  22 7234.27 600.923  15
   3   4 -22 6370.48 725.707  23
  -3   4  22 7677.58 579.857  12
   3   4 -22 6483.79 748.056  22
   3  -4  21 3467.36 655.900   4
  -3   4  21 3954.55 596.628   7
  -3   4  21 3780.99 453.240  15
  -3   4  21 3712.44 419.125  12
   3   4 -21 3608.06 559.263  23
   3   4 -21 3815.33 580.222  22
  -3   4  21 3804.94 469.059  16
   3  -4  20 7468.45 832.188   4
   3   4 -20 8199.16 792.259  22
   3   4 -20 8176.19 767.621  23
  -3   4  20 8611.51 836.595   7
   3  -4  19 8517.20 890.350   4
  -3   4  19 11824.6 966.560   7
   3   4 -19 10986.8 854.547  23
   3   4 -19 10930.9 889.736  22
   3  -4  18 15964.7 1143.42   4
  -3   4  18 19631.0 1197.16   7
   3   4 -18 20226.1 1165.35  22
   3   4 -18 19353.2 1087.94  23
   3   4 -17 26092.5 1295.46  22
  -3   4  17 30383.4 1460.27   7
   3   4 -17 29441.3 1296.36  23
   3  -4  16 7405.46 770.416   4
   3   4 -16 9427.06 777.309  22
   3   4 -16 8693.66 714.910  23
  -3   4  16 8465.38 773.371   7
   3   4 -15 11963.7 864.022  22
   3   4 -15 12963.0 840.192  23
  -3   4  15 12628.2 917.221   7
   3  -4  14 428.395 281.146  20
  -3   4  14 680.246 294.494   7
   3   4 -14 648.336 251.047  23
   3   4 -14 691.004 285.808  22
  -3   4  13 21456.2 1153.96   7
   3   4 -13 24586.2 1075.16  23
   3   4 -13 21382.4 1083.62  22
   3  -4  13 20995.3 1100.17  20
   3  -4  12 1972.46 382.541  20
   3   4 -12 2269.34 350.895  23
   3   4 -12 1909.11 384.889  22
  -3   4  12 1952.60 394.103   7
  -3   4  11 20712.4 1098.55   7
   3  -4  11 20439.4 1034.84  20
   3   4 -11 21056.6 1030.23  22
   3   4 -11 24051.3 962.150  23
  -3  -4 -11 23332.7 1023.18  21
  -3   4  10 12796.1 846.727   7
   3   4 -10 12209.9 774.041  22
  -3  -4 -10 13285.5 774.768  21
   3  -4  10 12709.9 813.084  20
  -3   4   9 25629.5 1170.09   7
   3   4  -9 26695.8 1103.49  22
  -3  -4  -9 29043.0 1132.86  21
   3  -4   9 27117.6 1144.43  20
  -3   4   8 4104.50 486.105   7
   3   4  -8 4194.51 467.789  22
   3  -4   8 4328.13 496.946  20
  -3  -4  -8 4210.92 448.282  21
  -3   4   7 2651.01 413.103   7
   3  -4   7 2486.83 386.345  20
   3   4  -7 2800.75 386.208  22
  -3  -4  -7 2486.75 371.991  21
  -3   4   6 27365.1 1153.84   7
  -3  -4  -6 27771.6 1109.55  21
   3   4  -6 26940.1 1044.55  22
   3  -4   6 28744.9 1116.12  20
   3  -4   5 11242.5 711.048  20
  -3   4   5 11132.4 739.284   7
   3   4  -5 11007.5 665.289  22
  -3  -4  -5 11974.4 742.715  21
   3  -4   4 45446.5 1370.12  20
  -3   4   4 45609.7 1446.48   7
  -3   4   4 44272.4 1292.52  23
   3   4  -4 43802.6 1266.24  22
  -3  -4  -4 40758.2 1345.52  21
  -3   4   3 65727.8 1719.18   7
   3   4  -3 65510.6 1520.46  22
  -3   4   3 63435.9 1536.31  23
   3   4  -3 65669.9 1559.37   5
  -3  -4  -3 60740.4 1620.50  21
   3   4  -3 62482.1 1699.88   8
   3  -4   3 63103.7 1588.71  20
  -3   4   2 85899.4 1956.49   7
   3   4  -2 89565.5 1946.06   8
   3   4  -2 90306.1 1830.40   5
  -3   4   2 82397.8 1746.44  23
   3  -4   2 81108.1 1781.56  20
   3   4  -2 80960.3 1656.86  22
  -3  -4  -2 82722.1 1882.81  21
   3   4  -1 14008.4 800.169   8
  -3  -4  -1 12737.0 765.191  21
  -3   4   1 13408.5 817.825   7
  -3   4   1 13285.9 722.368  23
   3  -4   1 13124.1 731.214  20
   3   4  -1 14338.0 700.943  22
   3   4  -1 14174.4 749.288   5
  -3   4   0 8298.96 683.537   7
   3   4   0 8259.83 524.228  22
   3   4   0 6956.02 597.013   8
  -3   4   0 7415.21 555.755  23
  -3  -4   0 7659.65 609.113  21
   3   4   0 8573.24 603.454   5
   3  -4   0 7596.35 572.245  20
  -3  -4   1 11410.9 724.616  21
   3   4   1 11973.6 714.147   5
   3   4   1 11219.0 608.550  22
   3  -4  -1 10904.0 661.768  20
  -3   4  -1 10237.6 749.283   7
  -3   4  -1 12205.7 698.994  23
   3   4   1 11195.2 724.608   8
   3  -4  -2 80383.2 1740.10  20
  -3   4  -2 84995.6 2089.09   7
  -3  -4   2 78476.1 1869.62  21
   3   4   2 85751.6 1891.52   8
  -3   4  -2 77657.9 1710.61  23
   3   4   2 85330.0 1611.50  22
   3   4   2 82934.7 1869.58   5
   3   4   3 59994.0 1591.70   8
  -3   4  -3 52777.3 1655.71   7
  -3   4  -3 60763.7 1513.09  23
   3   4   3 56286.5 1349.58  22
   3   4   3 65248.9 1697.97   5
  -3  -4   3 58818.6 1625.89  21
   3  -4  -3 61833.5 1530.51  20
   3  -4  -4 46423.8 1329.62  20
  -3  -4   4 46667.8 1466.72  21
   3   4   4 46402.0 1415.32   8
   3   4   4 50942.3 1537.20   5
  -3   4  -4 47029.0 1350.51  23
   3   4   5 11857.8 784.784   5
  -3   4  -5 9575.98 644.060  23
   3   4   5 10952.8 719.888   8
  -3  -4   5 11119.3 744.945  21
   3  -4  -5 10810.6 664.645  20
  -3   4  -6 25551.0 1034.64  23
   3   4   6 25774.0 1159.15   5
   3  -4  -6 25769.7 1011.32  20
  -3  -4   6 25367.9 1111.23  21
   3   4   6 26766.8 1109.25   8
  -3   4  -7 2883.58 393.344  23
   3   4   7 2982.79 468.643   5
   3   4   7 2513.36 403.176   8
  -3  -4   7 2551.25 407.686  21
   3  -4  -7 2875.76 382.815  20
  -3   4  -8 5290.08 514.194  23
   3   4   8 5646.26 608.201   5
   3   4   8 5004.67 537.219   8
  -3  -4   8 5143.65 544.128  21
   3  -4  -8 5785.50 502.373  20
  -3   4  -9 27248.5 1105.24  23
  -3  -4   9 25621.3 1153.50  21
   3   4   9 30058.4 1356.73   5
   3   4   9 27492.9 1190.21   8
   3  -4  -9 29127.2 1112.86  20
  -3  -4  10 13028.5 750.855   4
  -3  -4  10 12908.2 857.303   9
  -3  -4  10 12277.1 808.224  21
   3   4  10 12605.7 920.146   5
  -3   4 -10 12064.3 779.473  23
   3  -4 -10 12843.6 756.824  20
  -3  -4  11 22751.8 1019.69   4
   3  -4 -11 22134.2 997.581  20
  -3  -4  11 22118.9 1133.33   9
  -3  -4  11 22053.1 1078.70  21
  -3   4 -11 21701.2 1036.49  23
   3   4  11 21189.6 1228.82   5
  -3  -4  12 2357.56 438.626   9
  -3  -4  12 2550.35 408.861   4
  -3  -4  12 2542.34 397.756  21
  -3   4 -12 2338.46 410.081  23
   3  -4 -12 2544.31 376.762  20
  -3  -4  13 24988.9 1151.90  21
  -3  -4  13 23627.3 1239.93   9
  -3  -4  13 24993.8 1165.21   4
  -3   4 -13 22697.3 1099.32  23
  -3  -4  14 608.417 239.810   4
  -3  -4  14 622.523 293.838   9
  -3   4 -14 503.374 282.721  23
  -3  -4  15 14671.7 949.095   4
  -3  -4  15 14757.9 1021.58   9
  -3   4 -15 13884.2 911.270  23
  -3  -4  16 8247.91 770.416   4
  -3  -4  16 7982.69 786.061   9
  -3   4 -16 7605.88 708.076  23
  -3  -4  17 29126.9 1425.58   4
  -3  -4  17 27126.5 1441.64   9
  -3   4 -17 26224.7 1273.50  23
  -3  -4  18 20199.0 1218.09   4
  -3   4 -18 20575.7 1159.76  23
  -3  -4  18 19587.0 1274.68   9
  -3  -4  19 10823.9 930.723   4
  -3  -4  19 11179.3 987.638   9
  -3   4 -19 10608.6 867.757  23
  -3  -4  20 7761.18 841.836   4
  -3  -4  20 8108.91 874.075   9
  -3   4 -20 8253.46 800.494  23
   3   4  21 3504.62 392.586  10
  -3  -4  21 3694.66 634.148   4
  -3   4 -21 3642.44 579.559  23
  -3  -4  21 4037.03 655.009   9
  -3  -4  22 7662.75 893.440   9
   3   4  22 7110.92 524.577  10
  -3  -4  22 6763.73 820.096   4
  -3   4 -22 6351.91 713.161  23
  -3  -4  22 5090.16 488.907  12
  -3   4 -23 2727.32 418.208  24
  -3  -4  23 3854.57 438.904  12
   3   4  23 4575.32 438.528  10
  -3  -4  23 5979.43 794.897   4
  -3  -4  23 5136.32 747.195   9
  -3   4 -23 5688.18 709.403  23
   3   4  24 4528.31 442.901  10
  -3  -4  24 5026.79 487.215  12
   3   4  25 9415.12 600.233  10
  -3  -4  25 11393.1 694.557  12
   3   4  26 1567.12 292.908  10
  -3  -4  26 1713.85 303.836  12
   3   4  27 2652.91 354.899  10
  -3  -4  27 3536.14 396.690  12
   3   4  28 4439.30 425.771  10
  -3  -4  28 5246.12 460.345  12
   3   4  29 1030.77 251.396  10
   3   4  30 169.420 168.599  10
   3   4  31 1637.28 257.034  10
   3   4  32 1134.91 217.389  10
   3   4  33 717.456 164.891  10
   3   4  34 1545.42 194.204  10
   3   4  35 521.604 127.307  10
   3  -5  34 137.544 116.134  14
   3  -5  33 846.872 173.976  13
   3  -5  33 623.820 158.978  10
   3  -5  33 807.353 191.561  14
   3  -5  32 350.635 162.109  13
   3  -5  32 272.764 152.808  10
   3  -5  32 195.220 166.223  14
   3   5 -32-16.4468 147.914  24
   3  -5  31 783.126 200.321  13
   3  -5  31 455.118 193.128  10
   3  -5  31 495.837 215.350  14
   3  -5  30 237.679 182.217  13
  -3   5  29 932.300 278.984  16
   3  -5  29 904.058 237.937  13
  -3   5  28 412.590 253.866  16
   3  -5  28 337.235 199.671  13
  -3   5  27 464.632 258.712  16
   3  -5  27 529.780 222.358  13
   3  -5  26 3165.90 407.118  13
  -3   5  26 3526.98 436.250  15
  -3   5  26 3258.82 428.509  12
  -3   5  26 3131.52 431.887  16
  -3   5  25 741.336 314.451  16
  -3   5  25 1012.55 317.669  15
   3  -5  25 62.9285 260.747  25
  -3   5  25 861.471 297.128  12
   3  -5  25 639.545 234.748  13
  -3   5  24 8978.77 692.859  16
  -3   5  24 9057.81 671.982  15
   3  -5  24 9563.18 653.929  13
  -3   5  24 9993.28 679.296  12
  -3   5  23 4679.61 520.573  16
  -3   5  23 4272.23 486.874  15
   3  -5  23 5196.07 497.611  13
  -3   5  23 5211.45 509.431  12
  -3   5  22 6415.22 597.449  16
  -3   5  22 6647.68 596.156  15
   3  -5  22 6056.05 543.556  13
  -3   5  22 7000.72 568.419  12
  -3   5  21 2156.38 379.433  15
  -3   5  21 2128.51 383.888  16
  -3   5  21 2196.67 347.618  12
   3   5 -21 1873.21 457.839  23
   3  -5  21 1016.68 410.139   4
   3   5 -21 2044.52 456.588  22
  -3   5  20 927.272 353.810   7
  -3   5  20 1204.43 308.129  15
  -3   5  20 1289.61 317.995  16
   3   5 -20 718.150 356.769  23
  -3   5  20 1273.81 291.362  12
   3   5 -20 1133.52 379.046  22
   3  -5  20 903.317 449.653   4
   3  -5  19 5833.45 782.159   4
  -3   5  19 8021.07 635.307  16
  -3   5  19 8051.17 622.186  15
  -3   5  19 8500.72 597.519  12
   3   5 -19 8221.03 822.522  22
  -3   5  19 8561.57 846.508   7
   3   5 -18 17734.6 1155.87  22
  -3   5  18 18878.9 1217.57   7
   3   5 -17 2551.06 487.882  22
  -3   5  17 2169.21 477.051   7
   3  -5  17 2069.31 507.452   4
   3   5 -16 12807.5 959.200  22
  -3   5  16 13053.1 985.834   7
  -3   5  15 2523.36 460.407   7
   3   5 -15 2324.76 462.302  22
   3  -5  15 1463.70 449.496   4
   3  -5  14 518.069 302.101  20
  -3   5  14 513.583 295.135   7
   3   5 -14 663.322 324.719  22
   3   5 -13 871.495 309.821  22
  -3   5  13 525.756 283.689   7
   3  -5  13 607.232 307.047  20
   3   5 -12 871.535 313.333  22
   3  -5  12 820.746 333.863  20
  -3   5  12 830.081 303.509   7
  -3   5  11 3676.20 523.950   7
   3   5 -11 4327.14 556.798  22
   3  -5  11 4254.85 557.212  20
  -3  -5 -11 4903.77 546.189  21
  -3   5  10 30020.3 1386.15   7
   3   5 -10 30834.2 1323.44  22
  -3  -5 -10 27899.3 1245.12  21
   3  -5  10 29701.8 1331.02  20
  -3   5   9 18291.9 1080.84   7
   3   5  -9 18823.0 1021.44  22
  -3  -5  -9 17587.0 1000.38  21
   3  -5   9 18988.3 1053.26  20
   3  -5   8 1297.32 348.761  20
  -3   5   8 1175.60 358.796   7
   3   5  -8 1297.36 336.057  22
  -3  -5  -8 1127.55 325.516  21
  -3   5   7 892.658 325.000   7
   3  -5   7 840.959 273.437  20
   3   5  -7 1129.66 320.184  22
  -3  -5  -7 1164.09 326.220  21
  -3   5   6 2361.65 426.025   7
  -3  -5  -6 1920.84 376.136  21
   3   5  -6 2078.65 384.742  22
   3   5  -6 1606.54 402.591   8
   3  -5   6 2241.87 395.479  20
  -3   5   5 40928.2 1533.79   7
   3   5  -5 41247.1 1417.92  22
  -3  -5  -5 40637.1 1482.12  21
   3   5  -5 40741.0 1585.23   8
   3  -5   5 41804.2 1444.43  20
   3   5  -4 13894.3 895.499   8
  -3   5   4 12395.6 868.565   7
  -3  -5  -4 15291.7 923.122  21
   3   5  -4 13582.4 805.483  22
   3  -5   4 13012.5 816.343  20
  -3   5   3 4385.34 552.660   7
   3   5  -3 4197.62 462.570  22
  -3   5   3 3531.02 429.682  23
   3   5  -3 4183.17 530.508   8
  -3  -5  -3 3812.50 496.604  21
   3  -5   3 3573.58 455.321  20
  -3   5   2 36739.2 1471.72   7
   3   5  -2 30533.1 1322.01   8
  -3   5   2 36291.5 1269.29  23
   3   5  -2 33001.0 1255.07  22
  -3  -5  -2 33633.8 1354.75  21
   3  -5   2 35144.7 1285.36  20
   3  -5   1 13133.7 795.172  20
  -3   5   1 13919.3 930.473   7
  -3  -5  -1 12562.9 840.077  21
  -3   5   1 12433.6 758.214  23
   3   5  -1 13734.8 778.484  22
   3   5  -1 12768.8 861.058   8
  -3   5   0 2123.83 450.318   7
   3   5   0 2494.13 355.130  22
   3   5   0 2145.79 439.323   8
  -3  -5   0 2216.80 397.911  21
   3  -5   0 2217.53 370.932  20
  -3   5   0 2299.54 377.891  23
   3   5   1 13205.3 863.844   8
  -3   5  -1 13833.4 940.462   7
  -3   5  -1 12507.0 771.068  23
   3   5   1 11588.7 765.311   5
   3   5   1 12879.0 748.289  22
  -3  -5   1 11718.5 823.937  21
   3  -5  -1 11748.8 752.628  20
  -3   5  -2 32974.1 1447.37   7
   3   5   2 31879.3 1206.60  22
  -3   5  -2 35367.8 1270.20  23
   3   5   2 34069.4 1303.36   5
  -3  -5   2 34212.3 1382.12  21
   3   5   2 34491.9 1368.17   8
   3  -5  -2 35126.7 1255.85  20
   3  -5  -3 5043.87 498.949  20
  -3   5  -3 2936.46 490.366   7
   3   5   3 3779.23 511.030   8
  -3   5  -3 3178.01 443.419  23
   3   5   3 4008.52 485.528   5
  -3  -5   3 3526.98 489.863  21
  -3  -5   4 12969.1 868.005  21
   3   5   4 15064.7 920.385   5
  -3   5  -4 14263.7 836.969  23
   3   5   4 14511.2 916.915   8
   3  -5  -4 13914.9 801.329  20
   3   5   5 42238.0 1559.58   5
  -3   5  -5 37704.5 1338.09  23
   3   5   5 40101.0 1492.58   8
  -3  -5   5 38463.1 1484.99  21
   3  -5  -5 40171.1 1340.02  20
   3  -5  -6 2304.57 364.671  20
  -3   5  -6 1134.48 385.949   7
  -3  -5   6 2061.79 400.901  21
  -3   5  -6 2331.82 405.286  23
   3   5   6 2131.46 414.952   5
   3   5   6 2078.58 418.653   8
  -3   5  -7 1113.75 328.343  23
  -3   5  -7 407.888 281.809   7
   3   5   7 1264.83 354.850   5
   3   5   7 1122.47 345.894   8
   3  -5  -7 1234.28 269.464  20
  -3  -5   7 765.925 299.601  21
  -3   5  -8 1484.75 369.383  23
  -3  -5   8 1575.17 376.070  21
   3  -5  -8 1289.90 296.760  20
   3   5   8 1066.17 329.949   8
   3   5   8 1176.57 361.535   5
  -3  -5   9 20232.0 1120.94  21
  -3   5  -9 19045.8 1015.16  23
   3   5   9 21306.7 1158.16   8
   3  -5  -9 20971.2 998.606  20
  -3   5 -10 32171.9 1329.81  23
   3   5  10 32462.2 1442.61   8
  -3  -5  10 30430.4 1367.82  21
  -3  -5  11 3899.07 536.467  21
  -3  -5  11 4198.45 566.722   9
  -3   5 -11 4310.91 542.347  23
  -3  -5  12 825.496 308.879  21
  -3   5 -12 1089.23 349.787  23
  -3  -5  12 1046.54 369.098   9
  -3  -5  13 399.059 325.719   9
  -3   5 -13 622.394 307.158  23
  -3   5 -14 884.415 350.275  23
  -3  -5  14 825.354 297.302   9
  -3  -5  15 2985.03 552.995   9
  -3   5 -15 2659.66 487.243  23
  -3  -5  16 12736.3 1044.45   9
  -3  -5  16 12571.6 948.286   4
  -3   5 -16 11565.0 901.345  23
  -3  -5  17 2444.87 473.097   4
  -3  -5  17 2501.97 546.636   9
  -3   5 -17 2461.36 483.843  23
  -3  -5  18 20670.1 1255.05   4
  -3  -5  18 19502.1 1330.01   9
  -3   5 -18 18806.2 1167.41  23
   3   5  19 7331.20 519.854  10
  -3  -5  19 7119.89 835.736   9
  -3  -5  19 7806.63 815.127   4
  -3   5 -19 8332.27 798.836  23
  -3  -5  19 6995.84 554.084  12
  -3   5 -20 1167.05 417.032  23
  -3  -5  20 803.068 363.887   4
   3   5  20 934.645 243.934  10
  -3  -5  20 990.905 265.981  12
  -3   5 -20 509.131 289.132  24
  -3  -5  20 1323.74 443.943   9
  -3  -5  21 1857.99 507.075   4
   3   5  21 2014.51 315.164  10
  -3  -5  21 1757.89 335.187  12
  -3   5 -21 964.169 331.933  24
  -3  -5  21 2362.60 592.375   9
  -3   5 -21 1831.33 501.325  23
   3   5  22 6466.68 507.969  10
  -3  -5  22 5791.24 526.902  12
  -3  -5  23 3044.03 412.629  12
  -3   5 -23 2575.27 429.173  24
   3   5  24 9818.34 604.535  10
  -3  -5  24 8521.45 598.720  12
  -3   5 -25 564.962 307.775  24
   3   5  25 746.118 236.893  10
  -3   5 -26 1961.87 371.493  24
   3   5  26 3124.46 366.943  10
  -3   5 -27 259.549 264.565  24
   3   5  27 525.339 212.341  10
   3   5  28 556.736 210.465  10
  -3   5 -28 355.032 256.225  24
   3   5  29 1121.75 243.725  10
  -3   5 -29 653.582 267.726  24
   3   5  30 311.556 169.238  10
   3   5  31 798.430 187.664  10
   3   5  32 278.005 132.870  10
   3   5  33 967.359 162.872  10
   3  -6  32 571.014 145.204  13
   3  -6  32 585.579 148.236  10
   3  -6  32 572.493 172.090  14
   3  -6  31 191.593 170.107  14
   3  -6  31 288.004 154.857  13
   3  -6  31 178.970 122.903  10
   3   6 -31 68.3769 158.853  24
   3   6 -30-14.0493 192.733  24
   3  -6  30 31.3666 136.483  13
   3  -6  29 1318.64 245.620  13
  -3   6  29 1174.94 280.613  16
  -3   6  28 774.859 274.803  16
   3  -6  28 630.636 213.646  13
   3  -6  27 6464.45 497.242  13
  -3   6  27 5935.94 541.757  16
  -3   6  26 247.193 253.032  16
  -3   6  26 251.391 229.152  15
   3  -6  26 297.127 198.495  13
  -3   6  25 4878.89 516.151  16
  -3   6  25 5198.35 514.565  15
   3  -6  25 5234.52 483.831  13
  -3   6  24 1801.26 363.435  16
  -3   6  24 2039.29 364.040  15
   3  -6  24 1752.19 337.381  13
  -3   6  23 1462.72 348.826  16
  -3   6  23 1661.36 343.281  15
   3  -6  23 1743.21 332.038  13
  -3   6  22 3890.11 481.913  16
   3  -6  22 3330.90 424.946  13
  -3   6  22 4170.67 489.135  15
  -3   6  21 1791.88 353.562  16
  -3   6  21 1726.19 353.571  15
  -3   6  20 1493.50 336.770  16
  -3   6  20 1522.33 324.191  15
  -3   6  19 15292.6 870.496  16
  -3   6  19 14986.9 853.135  15
   3   6 -19 14009.0 1088.49  22
  -3   6  18 3839.37 460.414  16
  -3   6  18 3975.70 466.984  15
  -3   6  18 3754.09 582.154   7
   3   6 -18 3970.17 630.995  22
  -3   6  17 20399.7 979.326  16
  -3   6  17 19510.2 1265.46   7
  -3   6  17 19765.0 957.179  15
   3   6 -17 20954.7 1295.97  22
  -3   6  16 9158.31 662.146  16
  -3   6  16 8653.41 639.623  15
   3   6 -16 9090.31 881.478  22
  -3   6  16 8495.53 838.366   7
   3   6 -15 16378.1 1141.39  22
  -3   6  15 16544.9 1163.46   7
  -3   6  14 5319.80 674.285   7
   3   6 -14 5974.83 716.854  22
  -3   6  13 1731.70 423.340   7
   3   6 -13 2420.98 486.021  22
  -3   6  12 3998.96 614.211   7
   3   6 -12 4741.51 610.481  22
  -3  -6 -12 4925.47 610.869  21
   3  -6  12 4545.40 614.422  20
  -3   6  11 4957.53 673.289   7
   3   6 -11 6021.72 683.310  22
  -3  -6 -11 4899.45 602.849  21
   3  -6  11 5223.46 654.485  20
  -3   6  10 9072.01 846.331   7
   3   6 -10 8315.05 770.690  22
  -3  -6 -10 9106.56 813.955  21
   3  -6  10 8994.12 818.187  20
  -3   6   9 5327.05 646.848   7
   3   6  -9 4468.79 637.128   8
   3   6  -9 4644.43 570.583  22
  -3  -6  -9 5453.70 653.804  21
   3  -6   9 5174.89 617.369  20
  -3   6   8 13016.6 976.956   7
   3   6  -8 12182.9 916.609  22
  -3  -6  -8 13335.7 960.519  21
   3   6  -8 13255.3 1027.03   8
   3  -6   8 11946.3 905.134  20
  -3   6   7 3228.83 537.578   7
   3   6  -7 3110.96 548.817   8
   3   6  -7 2904.92 480.493  22
  -3  -6  -7 2747.74 480.467  21
   3  -6   7 2900.56 476.267  20
  -3   6   6 10497.6 872.084   7
  -3  -6  -6 9384.95 809.122  21
   3   6  -6 9827.87 795.243  22
   3   6  -6 11238.3 933.079   8
   3  -6   6 10185.0 807.135  20
  -3   6   5 7474.96 751.229   7
   3   6  -5 7096.08 749.824   8
   3  -6   5 7531.50 699.783  20
   3   6  -5 6457.09 666.536  22
  -3  -6  -5 7093.76 704.419  21
  -3   6   4 8014.68 776.770   7
   3   6  -4 6987.37 735.432   8
   3   6  -4 7772.59 691.897  22
  -3  -6  -4 7563.63 745.485  21
   3  -6   4 8212.30 712.695  20
   3  -6   3 1461.51 359.363  20
  -3   6   3 2657.41 511.329   7
   3   6  -3 1803.25 365.976  22
   3   6  -3 1697.91 450.711   8
  -3  -6  -3 1817.44 406.398  21
  -3   6   2 5409.41 652.558   7
   3   6  -2 5370.96 573.951  22
  -3   6   2 5461.80 562.694  23
   3   6  -2 4990.36 631.322   8
  -3  -6  -2 5753.04 658.921  21
   3  -6   2 5423.17 572.412  20
  -3  -6  -1 17195.5 1085.78  21
  -3   6   1 18935.7 1151.99   7
   3  -6   1 17598.6 990.478  20
  -3   6   1 18477.6 986.497  23
   3   6  -1 17558.2 1116.01   8
   3   6  -1 14957.4 988.979  22
  -3   6   0 5886.34 693.516   7
  -3  -6   0 5777.33 659.805  21
   3   6   0 6374.16 611.283  22
  -3   6   0 5534.22 585.315  23
   3   6   0 5997.09 680.213   8
   3  -6   0 5556.93 570.564  20
  -3   6  -1 17664.0 1172.56   7
  -3   6  -1 16667.1 946.660  23
   3   6   1 18552.1 1012.33  22
   3   6   1 17744.7 1099.06   8
  -3  -6   1 17912.7 1100.09  21
   3  -6  -1 18956.0 1007.09  20
  -3   6  -2 5827.79 727.963   7
  -3  -6   2 5534.86 648.792  21
  -3   6  -2 5777.37 587.359  23
   3  -6  -2 5879.80 586.039  20
   3   6   2 5336.13 564.519  22
   3   6   2 5617.77 653.443   8
  -3   6  -3 1913.24 484.223   7
   3  -6  -3 2201.89 376.345  20
  -3   6  -3 2204.00 390.115  23
   3   6   3 2061.22 438.091   8
  -3  -6   3 2000.68 419.211  21
  -3  -6   4 8291.67 781.628  21
  -3   6  -4 6199.82 790.185   7
   3  -6  -4 9380.25 715.022  20
   3   6   4 8291.49 777.047   8
  -3   6  -4 8124.11 715.144  23
   3   6   5 6417.59 702.983   8
   3  -6  -5 6892.66 609.898  20
  -3   6  -5 6222.37 626.989  23
  -3  -6   5 6292.47 708.435  21
  -3   6  -6 10472.4 799.787  23
  -3  -6   6 10202.7 862.923  21
   3   6   6 10842.4 905.594   8
  -3  -6   7 3056.70 511.227  21
  -3   6  -7 1303.21 437.732   7
  -3   6  -7 2972.19 484.122  23
   3   6   7 3052.89 542.412   8
  -3   6  -8 13737.9 922.173  23
   3   6   8 12782.3 991.504   8
  -3  -6   8 14565.3 1024.71  21
  -3   6  -9 4738.55 586.401  23
   3   6   9 5214.88 668.751   8
  -3  -6   9 4988.23 634.817  21
  -3  -6  10 8564.12 798.513  21
  -3   6 -10 8392.32 750.893  23
   3   6  10 9047.38 875.282   8
  -3  -6  11 5653.91 721.433   9
  -3   6 -11 5890.35 661.332  23
  -3  -6  11 5254.39 641.363  21
  -3  -6  12 4925.53 690.804   9
  -3   6 -12 3873.29 576.271  23
  -3  -6  13 2030.91 534.897   9
  -3   6 -13 2461.02 489.278  23
  -3  -6  14 5677.26 747.480   9
  -3   6 -14 5866.88 692.884  23
  -3  -6  15 16660.2 1238.46   9
  -3   6 -15 16521.5 1105.00  23
   3   6  16 8369.81 549.281  10
  -3  -6  16 9259.45 948.654   9
  -3  -6  16 8896.94 621.238  12
  -3   6 -16 8928.53 850.738  23
   3   6  17 20451.9 840.197  10
  -3  -6  17 23623.5 1504.65   9
  -3   6 -17 19920.6 1232.71  23
  -3  -6  17 23569.5 979.199  12
  -3  -6  18 4870.36 478.796  12
   3   6  18 4006.58 402.710  10
  -3  -6  18 4261.49 707.507   9
  -3   6 -18 3909.01 615.600  23
   3   6  19 14416.9 720.073  10
  -3  -6  19 15025.8 1223.90   9
  -3   6 -19 15389.0 1118.78  23
  -3  -6  19 15553.5 809.021  12
   3   6  20 1362.85 279.157  10
  -3   6 -20 660.298 297.130  24
  -3  -6  20 1232.76 271.889  12
   3   6  21 1900.80 300.102  10
  -3   6 -21 1562.80 392.780  24
  -3   6 -22 2368.94 466.858  24
   3   6  22 3942.35 405.451  10
   3   6  23 1960.24 315.893  10
  -3   6 -23 1359.44 396.653  24
   3   6  24 1932.17 322.599  10
  -3   6 -24 1241.01 371.926  24
   3   6  25 5406.84 444.181  10
  -3   6 -25 3572.88 481.396  24
   3   6  26 331.600 198.153  10
  -3   6 -26 226.354 293.589  24
   3   6  27 5394.34 415.493  10
  -3   6 -27 3588.50 440.332  24
   3   6  28 845.979 210.946  10
  -3   6 -28 530.012 262.113  24
   3   6  29 1171.97 213.309  10
  -3   6 -29 570.142 234.989  24
   3   6  30 63.1448 126.112  10
  -3   6 -30-5.44452 177.124  24
  -3   6 -31 261.720 186.325  24
   3   6  31 410.896 138.129  10
   3   6  32 726.013 140.676  10
   3  -7  30 542.943 150.576  10
   3  -7  30 942.840 165.515  13
   3  -7  30 875.310 194.698  14
   3   7 -29 18.1860 173.488  24
   3  -7  29 903.746 176.852  13
  -3   7  28 218.311 185.597  16
   3   7 -28 109.994 203.708  24
   3  -7  28 102.997 151.382  13
   3  -7  27 2181.69 286.604  13
  -3   7  27 2503.64 337.403  16
  -3   7  26 2272.01 342.404  16
  -3   7  26 2408.42 339.758  15
   3  -7  26 2516.44 319.125  13
  -3   7  25 350.110 231.222  16
  -3   7  25 432.270 215.733  15
   3  -7  25 53.2560 240.284  25
   3  -7  25 294.563 201.515  13
  -3   7  24 121.029 219.713  16
  -3   7  24 83.1049 207.409  15
   3  -7  24 135.088 184.119  13
   3  -7  23 2166.29 342.024  13
  -3   7  23 2400.18 379.208  15
  -3   7  23 2314.84 371.005  16
  -3   7  22 1991.42 362.658  16
  -3   7  22 1928.79 354.846  15
   3  -7  22 1820.33 321.914  13
  -3   7  21 554.962 282.475  16
  -3   7  21 620.134 272.427  15
  -3   7  20 2959.06 424.960  16
  -3   7  20 2777.07 405.438  15
  -3   7  19 4098.11 476.719  16
  -3   7  19 3792.29 460.242  15
  -3   7  18 1954.60 371.526  15
  -3   7  18 2036.02 375.504  16
  -3   7  17 17397.9 909.954  16
  -3   7  17 12201.4 762.755  15
  -3   7  16 9580.25 687.042  16
  -3   7  16 9121.05 674.101  15
  -3   7  15 153.664 215.347   7
  -3   7  15 308.835 225.194  16
  -3   7  15 138.094 227.669  15
   3  -7  15-44.4291 244.730   4
   3   7 -15 168.423 242.652  22
   3   7 -15 156.605 323.566   8
   3   7 -14 1596.99 499.829   8
  -3   7  14 2141.76 414.552   7
  -3   7  14 2460.85 391.425  16
  -3   7  14 1999.58 360.624  15
   3   7 -14 1875.46 441.310  22
  -3   7  13 9114.15 907.106   7
  -3   7  13 9559.69 682.443  16
  -3   7  13 10136.0 697.508  15
   3   7 -13 9554.53 943.750  22
   3   7 -13 7664.81 883.475   8
  -3   7  12 2514.77 526.628   7
  -3   7  12 2957.30 401.038  16
  -3   7  12 2703.79 400.303  15
   3  -7  12 243.284 277.566   4
   3   7 -12 2720.66 551.982   8
   3   7 -12 2812.86 514.426  22
  -3  -7 -12 3090.02 511.402  21
   3   7 -12 264.655 451.782  11
  -3   7  11 716.781 349.151   7
  -3   7  11 719.981 250.813  16
  -3   7  11 819.502 265.903  15
  -3  -7 -11 501.575 310.056  21
   3   7 -11 764.477 362.434  22
   3   7 -11 817.776 368.801   8
   3   7 -10 9534.38 962.227   8
  -3   7  10 7567.47 832.351   7
   3   7 -10 7852.68 822.418  22
  -3  -7 -10 8717.14 838.117  21
   3  -7  10 8431.87 825.913  20
  -3   7   9 6374.22 763.424   7
   3   7  -9 7610.28 789.240  22
   3   7  -9 8084.03 888.351   8
  -3  -7  -9 7149.97 779.379  21
   3  -7   9 7791.95 789.496  20
  -3   7   8 22224.1 1386.09   7
   3   7  -8 18636.4 1324.83   8
   3   7  -8 22538.2 1323.10  22
  -3  -7  -8 24812.6 1416.55  21
   3  -7   8 22406.2 1299.62  20
  -3   7   7 2964.84 556.453   7
   3   7  -7 2599.54 569.936   8
   3   7  -7 2906.69 529.996  22
  -3  -7  -7 3016.93 554.035  21
   3  -7   7 2908.94 493.689  20
   3  -7   6 883.874 331.095  20
  -3   7   6 1098.51 390.365   7
   3   7  -6 785.198 350.784  22
   3   7  -6 953.093 426.816   8
  -3  -7  -6 1275.98 394.967  21
   3   7  -5 2978.13 590.605   8
  -3   7   5 3141.40 541.542   7
   3   7  -5 2689.99 513.499  22
  -3  -7  -5 2775.73 532.158  21
   3  -7   5 3118.29 489.761  20
  -3   7   4 4295.96 634.667   7
   3   7  -4 3732.29 628.161   8
   3   7  -4 2650.25 522.778  22
  -3  -7  -4 4174.83 632.923  21
   3  -7   4 3718.78 534.282  20
  -3   7   3 4835.13 681.865   7
   3   7  -3 3716.54 545.997  22
   3   7  -3 4790.99 696.366   8
  -3  -7  -3 4447.50 639.516  21
   3  -7   3 4220.66 547.720  20
  -3   7   2 8278.03 856.196   7
   3  -7   2 6967.89 685.318  20
   3   7  -2 6426.93 701.881  22
   3   7  -2 7831.07 823.794   8
  -3  -7  -2 7078.82 775.163  21
   3  -7   1 1287.47 329.875  20
  -3   7   1 1115.29 416.728   7
  -3  -7  -1 946.898 366.101  21
   3   7  -1 868.944 337.952  22
   3   7  -1 1199.88 404.087   8
  -3   7   0 23487.7 1415.50   7
   3   7   0 22441.2 1343.96   8
  -3  -7   0 20605.2 1286.56  21
   3  -7   0 23058.2 1184.94  20
  -3   7  -1 1154.70 439.513   7
  -3   7  -1 1263.45 354.459  23
   3   7   1 1493.11 460.754   8
  -3  -7   1 1028.78 375.169  21
  -3   7  -2 7070.21 833.599   7
  -3   7  -2 7289.35 681.496  23
   3   7   2 6894.09 794.160   8
  -3  -7   2 7337.09 813.033  21
  -3   7  -3 5294.24 752.549   7
  -3  -7   3 4912.59 678.635  21
  -3   7  -3 4919.73 601.124  23
   3   7   3 4834.49 684.359   8
   3   7   4 3947.71 644.431   8
  -3   7  -4 3181.37 633.577   7
  -3  -7   4 3602.06 587.908  21
  -3   7  -4 3868.53 540.505  23
  -3   7  -5 2934.24 482.447  23
   3   7   5 3121.08 581.556   8
  -3   7  -5 1933.29 578.593   7
  -3  -7   5 2908.62 561.807  21
  -3  -7   6 736.533 337.190  21
  -3   7  -6 590.895 352.725   7
  -3   7  -6 776.542 358.277  23
   3   7   6 1113.14 430.235   8
  -3   7  -7 2700.49 492.639  23
  -3   7  -7 1808.31 541.732   7
  -3  -7   7 2957.67 545.864  21
   3   7   7 3163.57 597.054   8
  -3  -7   8 25492.8 1448.02  21
  -3   7  -8 25799.0 1334.23  23
   3   7   8 25431.5 1490.81   8
  -3   7  -9 7086.55 726.625  23
   3   7   9 7558.13 861.425   8
  -3  -7   9 7824.23 814.397  21
  -3  -7  10 7334.82 801.194  21
  -3  -7  10 9054.87 930.964   9
  -3   7 -10 7338.10 759.891  23
  -3  -7  11-98.6331 244.695  25
  -3   7 -11 287.654 411.965   7
   3   7  11 530.298 200.343  10
  -3  -7  11 690.137 227.167  12
  -3   7 -11 628.330 321.496  23
  -3   7 -11 381.813 258.761  24
  -3  -7  11 572.013 351.931   9
  -3  -7  12 3912.25 672.903   9
   3   7  12 3365.57 365.859  10
  -3   7 -12 962.809 414.481   7
  -3  -7  12-248.641 251.290  25
  -3   7 -12 1771.38 406.168  24
  -3   7 -12 3475.52 586.799  23
  -3  -7  12 1548.23 307.757  12
   3   7  13 10387.1 600.900  10
  -3  -7  13 4326.38 503.308  12
  -3   7 -13 2413.92 609.025   7
  -3   7 -13 5383.29 577.665  24
  -3   7 -13 10532.2 911.941  23
  -3  -7  13 9924.33 999.790   9
   3   7  14 1921.59 303.729  10
  -3   7 -14 415.096 385.439   7
  -3   7 -14 1819.15 478.100  23
  -3  -7  14 1920.17 500.447   9
  -3   7 -14 817.699 333.713  24
  -3  -7  14 1364.16 280.147  12
  -3   7 -15-55.7417 289.178   7
   3   7  15 158.450 177.548  10
  -3  -7  15 41.6936 256.042  25
  -3   7 -15 167.276 283.651  24
  -3  -7  15 341.886 331.665   9
  -3   7 -15 277.673 300.978  23
  -3  -7  15 326.261 187.521  12
   3   7  16 6376.74 478.862  10
  -3   7 -16 5545.86 609.675  24
   3   7  17 17164.5 768.210  10
  -3  -7  17 20565.6 912.905  12
   3   7  18 1751.01 302.577  10
  -3   7 -18 1007.80 414.030  24
  -3   7 -19 2825.91 480.624  24
   3   7  19 3958.76 404.784  10
   3   7  20 2961.33 368.176  10
  -3   7 -20 2086.96 460.289  24
   3   7  21 452.952 223.983  10
  -3   7 -21 396.548 347.449  24
   3   7  22 1662.87 292.536  10
  -3   7 -22 1263.76 378.593  24
   3   7  23 2432.90 323.469  10
  -3   7 -23 1650.36 401.989  24
   3   7  24 201.986 183.180  10
  -3   7 -24 268.729 308.515  24
   3   7  25 379.571 194.993  10
  -3   7 -25 202.942 277.184  24
  -3   7 -26 2294.34 379.578  24
   3   7  26 3325.15 321.414  10
   3   7  27 2625.91 276.152  10
  -3   7 -27 1883.28 337.224  24
   3   7  28 215.341 142.638  10
  -3   7 -28 113.810 227.106  24
   3   7  29 1394.54 187.722  10
  -3   7 -29 648.134 231.152  24
   3   7  30 1391.48 168.522  10
  -3   7 -30 712.626 206.762  24
   3  -8  28 1121.22 191.963  14
   3   8 -28-77.9151 143.707  24
   3  -8  27 772.847 163.834  13
   3   8 -27 80.7931 161.647  24
  -3   8  26 691.251 206.809  16
   3   8 -26 108.762 194.740  24
   3  -8  26 696.926 177.437  13
  -3   8  25 2854.30 332.323  16
  -3   8  25 2990.30 329.052  15
   3  -8  25 2902.82 304.606  13
  -3   8  24 330.868 196.825  16
  -3   8  24 362.065 191.419  15
   3   8 -24-59.7473 216.043  24
   3  -8  24 189.262 167.149  13
  -3   8  23 2336.66 342.161  16
  -3   8  23 2355.41 335.665  15
   3  -8  23 2200.32 321.071  13
  -3   8  22 2495.09 365.038  16
  -3   8  22 2856.99 374.189  15
   3  -8  22 1707.58 299.651  13
  -3   8  21 954.262 283.164  16
  -3   8  21 1129.83 292.112  15
  -3   8  20 1239.19 297.071  16
  -3   8  20 1367.50 314.854  15
  -3   8  19 4587.21 485.238  16
  -3   8  19 4856.63 488.182  15
  -3   8  18 1016.91 295.503  16
  -3   8  18 823.364 287.781  15
  -3   8  17 3988.09 458.998  16
  -3   8  17 3820.70 460.824  15
  -3   8  16 612.240 280.167  16
  -3   8  16 770.562 293.003  15
  -3   8  15 9664.43 680.162  16
  -3   8  15 9743.89 701.075  15
  -3   8  14 9379.72 677.485  16
  -3   8  14 8681.06 669.191  15
  -3   8  13 1867.13 347.822  16
  -3   8  13 1882.05 367.890  15
   3   8 -12-264.992 544.487  11
  -3   8  12 42.4693 161.870  15
  -3   8  12 168.513 217.132  16
  -3   8  11 148.570 208.358  16
  -3   8  11 298.342 237.465  15
   3   8 -11 75.8210 590.046  11
  -3   8  10 2080.40 359.067  16
  -3   8  10 1914.53 352.701  15
   3  -8  10 199.288 239.057   4
   3   8 -10 95.4278 586.969  11
  -3   8   9 4791.34 668.176   7
  -3   8   9 4471.41 479.691  16
  -3   8   9 4287.20 493.600  15
  -3  -8  -9 4693.20 678.810  21
   3   8  -9 3498.74 660.489  22
   3  -8   9-42.8035 230.054   4
   3   8  -9 5331.37 761.839   8
   3   8  -9 41.5149 593.736  11
  -3  -8  -8 1183.95 400.764  21
   3   8  -8 1745.20 521.462   8
  -3   8   8 1870.05 482.931   7
  -3   8   8 1653.34 322.146  16
  -3   8   8 1609.88 337.647  15
   3   8  -8 1412.79 455.754  22
   3   8  -8 85.5072 570.521  11
  -3   8   7 4822.25 684.367   7
  -3   8   7 4350.09 465.346  16
  -3   8   7 4279.22 482.301  15
   3   8  -7 3052.76 608.324  22
   3   8  -7 4591.36 718.347   8
  -3  -8  -7 4733.86 703.242  21
   3  -8   7 4812.64 651.492  20
   3  -8   6 1904.11 463.944  20
  -3   8   6 2235.28 503.902   7
  -3   8   6 2134.50 366.707  15
   3   8  -6 1775.93 474.128  22
   3   8  -6 2266.92 545.752   8
  -3  -8  -6 2205.88 481.966  21
   3  -8   5-73.4045 221.758  20
   3   8  -5-22.2876 229.910  22
  -3   8   5 44.0708 251.661   7
   3   8  -5-42.9181 296.834   8
  -3  -8  -5 23.4770 213.601  21
   3   8  -5-291.809 632.462  11
  -3   8   4 2190.18 517.371   7
  -3   8   4 942.292 267.071  10
   3   8  -4 2472.23 554.500   8
  -3  -8  -4 2232.67 511.293  21
  -3   8   3 692.702 361.705   7
  -3   8   3 169.748 224.569  10
   3   8  -3 496.371 335.952   8
  -3  -8  -3 655.264 374.743  21
   3   8  -3 98.5149 642.151  11
  -3   8   2 1706.51 462.274   7
   3   8  -2 1272.76 224.719  10
  -3   8   2 1395.67 282.200  10
   3   8  -2 1974.24 535.491   8
  -3  -8  -2 1745.70 476.864  21
  -3  -8  -1 11332.3 1046.22  21
  -3   8   1 12036.6 1078.67   7
  -3   8   1 7914.12 555.965  10
   3   8  -1 8758.63 529.625  10
   3   8  -1 11719.8 1061.91   8
  -3   8   0 4991.24 704.079   7
  -3   8   0 3343.05 391.725  10
   3   8   0 3919.52 379.739  10
   3   8   0 4793.97 714.512   8
  -3  -8   0 3924.58 638.943  21
  -3   8  -1 12540.3 1102.90   7
   3   8   1 11132.0 594.213  10
   3   8   1 12437.0 1084.11   8
  -3  -8   1 11808.1 1064.56  21
   3   8   2 1931.09 293.058  10
  -3   8  -2 2055.56 549.236   7
  -3   8  -2 1166.35 302.648  10
  -3  -8   2 2397.74 536.334  21
   3   8   2 1746.46 545.853   8
  -3   8  -3 775.239 449.797   7
   3   8   3 992.520 257.223  10
  -3  -8   3 1122.26 432.252  21
   3   8   3 1054.01 443.239   8
   3   8   3 37.3266 577.675  11
   3   8   4 2081.76 316.342  10
  -3   8  -4 1654.48 510.990   7
  -3  -8   4 2410.87 516.885  21
   3   8   4 1894.16 528.681   8
  -3  -8   5 50.3047 227.368  21
   3   8   5 175.395 217.483  10
  -3   8  -5-38.0768 297.963   7
   3   8   5-153.176 324.499   8
  -3  -8   6-10.4300 283.308  25
   3   8   6 2226.71 328.552  10
   3   8   6 81.4557 626.502  11
   3   8   6 2059.15 541.587   8
  -3   8  -6 1345.72 499.398   7
  -3  -8   6 2145.52 476.406  21
   3   8   7 3848.07 399.603  10
  -3   8  -7 3409.90 695.184   7
   3   8   7 4166.56 680.510   8
  -3  -8   7 5013.49 735.973  21
  -3  -8   8-65.3265 267.518  25
   3   8   8 1721.94 504.829   8
  -3   8  -8 845.641 388.297   7
   3   8   8 1323.90 280.839  10
  -3   8  -8 281.241 328.108  24
  -3  -8   8 1518.69 428.248  21
  -3  -8   9 16.6393 274.619  25
   3   8   9 5194.21 436.024  10
  -3   8  -9 2434.77 662.008   7
  -3   8  -9 1244.61 428.890  24
  -3  -8   9 6518.31 833.193   9
  -3  -8   9 6402.99 554.096  12
  -3  -8   9 4603.21 652.217  21
  -3  -8  10-11.3925 268.327  25
  -3   8 -10 591.784 346.001  24
  -3  -8  10 798.280 237.392  12
   3   8  10-22.2026 506.146  11
  -3  -8  11 54.0227 188.497  12
   3   8  11 167.700 181.756  10
  -3   8 -11 134.334 264.111  24
   3   8  11-137.244 535.903  11
   3   8  12 111.387 149.865  10
  -3   8 -12 50.3559 294.067  24
  -3  -8  12-159.326 186.304  12
  -3   8 -13 1426.40 375.085  24
  -3  -8  13 1005.01 258.442  12
   3   8  14 9908.14 592.818  10
  -3  -8  14 7477.83 569.572  12
   3   8  15 9244.75 573.756  10
  -3   8 -15 5482.56 617.171  24
   3   8  16 620.405 233.305  10
  -3   8 -16 435.527 320.172  24
   3   8  17 4734.13 428.124  10
  -3   8 -17 2717.19 447.145  24
   3   8  18 1107.25 264.474  10
  -3   8 -18 1117.37 366.828  24
   3   8  19 4542.57 409.975  10
  -3   8 -19 3160.54 487.494  24
   3   8  20 1116.58 264.648  10
  -3   8 -20 714.711 336.479  24
   3   8  21 961.576 235.936  10
  -3   8 -21 948.577 347.979  24
   3   8  22 3000.93 325.951  10
  -3   8 -22 2352.08 413.283  24
   3   8  23 2910.49 303.202  10
  -3   8 -23 2074.05 390.569  24
   3   8  24 329.348 169.110  10
  -3   8 -24 203.694 251.826  24
  -3   8 -25 2892.81 391.694  24
   3   8  25 3501.82 293.366  10
   3   8  26 843.759 185.858  10
  -3   8 -26 723.541 251.863  24
  -3   8 -27 882.933 234.700  24
   3   8  27-533.744 357.461  10
   3   8  28 629.187 227.998  10
  -3   8 -28 906.896 218.884  24
  -3   9  24 1792.24 230.475  16
  -3   9  24 2142.51 242.399  15
   3  -9  24 1372.53 189.346  13
   3  -9  23 89.2100 181.126  25
  -3   9  23 1533.95 234.410  16
  -3   9  23 1488.58 234.031  15
   3   9 -23 254.371 180.563  24
   3  -9  23 981.518 189.700  13
  -3   9  22 2414.33 289.514  16
  -3   9  22 2766.27 308.437  15
  -3   9  21 1262.45 235.138  16
  -3   9  21 1496.95 264.538  15
   3   9 -21 174.225 179.725  24
   3  -9  21 651.734 182.060  13
  -3   9  20 642.254 206.913  16
  -3   9  20 660.402 229.345  15
   3   9 -20 115.353 192.853  24
  -3   9  19 1525.69 276.529  16
  -3   9  19 1569.47 302.264  15
  -3   9  18-68.1709 163.410  16
  -3   9  18 0.75784 191.441  15
   3   9 -18 22.7787 194.625  24
  -3   9  17 359.232 212.228  16
  -3   9  17 434.515 247.317  15
   3   9 -17-1.86628 204.747  24
  -3   9  16 860.535 266.468  16
  -3   9  16 821.715 274.076  15
   3   9 -16 55.0167 180.528  24
  -3   9  15 396.008 240.323  16
  -3   9  15 341.322 240.068  15
  -3   9  14 3519.60 416.369  16
  -3   9  14 3639.10 449.301  15
  -3   9  13 1939.34 337.593  16
  -3   9  13 1985.26 362.023  15
  -3   9  12 5257.01 492.102  16
  -3   9  12 4750.61 501.266  15
  -3   9  11 4481.30 463.252  16
  -3   9  11 4462.42 480.881  15
  -3   9  10 545.189 258.407  16
  -3   9  10 679.816 283.615  15
   3   9 -10 41.3189 585.007  11
  -3   9   9 2393.65 358.786  16
  -3   9   9 1983.10 365.368  15
  -3   9   8 8912.54 625.066  16
  -3   9   8 7896.51 631.086  15
  -3   9   7 4986.26 487.565  16
  -3   9   7 4433.83 508.907  15
  -3   9   6 9212.72 684.977  15
  -3   9   6 10258.5 668.220  16
  -3   9   5 1272.52 283.318  16
  -3   9   5 398.041 253.866  10
  -3   9   5 1102.09 312.909  15
   3   9  -5 57.4408 588.318  11
  -3   9   4 730.890 304.379  10
   3   9  -4-231.805 672.550  11
  -3   9   3 139.550 256.908  10
   3   9  -3 532.545 220.090  10
   3   9  -3 102.529 656.630  11
   3   9  -2 1811.57 302.594  10
  -3   9   2 1325.90 310.418  10
   3   9  -1 2115.80 321.080  10
  -3   9   1 1683.47 317.804  10
   3   9   0 1999.00 326.529  10
   3   9   0-0.89138 712.165  11
   3   9   1 2089.30 341.358  10
   3   9   1 46.3155 645.713  11
   3   9   2 2015.02 340.581  10
  -3  -9   2 363.387 350.072  25
   3   9   3 866.222 307.274  10
  -3  -9   3 275.043 303.454  25
   3   9   4 2090.78 367.878  10
  -3  -9   4 14.1686 324.439  25
  -3  -9   5 587.190 374.345  25
   3   9   5 1269.75 335.782  10
  -3  -9   6 29.9023 310.924  25
   3   9   6 10768.2 646.221  10
  -3  -9   7 101.741 314.108  25
   3   9   7 5823.15 515.495  10
  -3  -9   8 18.3677 309.736  25
   3   9   8 265.358 732.807  11
   3   9   9 191.914 664.317  11
  -3  -9   9 388.576 227.880  12
   3   9  10 843.570 370.140  10
  -3  -9  10 42.1511 188.469  12
   3   9  10 93.6518 522.479  11
   3   9  11 1418.50 791.422  11
  -3   9 -11 2587.57 438.073  24
  -3  -9  11 1427.37 279.834  12
   3   9  12 451.050 546.030  11
  -3  -9  12 18.0832 280.703  25
   3   9  13 1564.44 401.018  10
  -3   9 -13 1469.76 349.479  24
   3   9  14 2475.47 450.853  10
  -3   9 -14 2206.65 398.814  24
   3   9  15-100.322 406.634  10
  -3   9 -15 223.217 279.776  24
  -3  -9  15 64.2570 241.625  25
   3   9  16 371.033 392.637  10
  -3   9 -16 724.960 305.870  24
  -3   9 -17 406.155 279.894  24
  -3   9 -18 73.6348 267.148  24
   3   9  19 533.682 384.001  10
  -3   9 -19 839.658 303.903  24
  -3   9 -20 369.431 278.106  24
   3   9  20-356.991 386.918  10
  -3   9 -21 919.680 293.843  24
   3   9  21 420.579 347.327  10
  -3   9 -22 2021.02 332.682  24
   3   9  22 2049.30 357.004  10
  -3   9 -23 1179.32 285.554  24
   3   9  23 1011.90 308.626  10
   3   9  24 2509.66 342.067  10
  -3   9 -24 1470.22 267.793  24
   3   9  25 195.354 230.065  10
  -3   9 -25 84.7921 175.671  24
  -3  10  21 570.613 147.105  15
  -3  10  20 680.338 174.089  15
   3 -10  20 271.761 124.219  13
  -3  10  19 425.676 145.927  16
  -3  10  19 519.389 173.369  15
   3 -10  19 187.683 127.962  13
  -3  10  18 561.059 163.531  16
  -3  10  18 710.398 201.414  15
  -3  10  17 238.051 146.732  16
  -3  10  17 276.399 176.732  15
  -3  10  16 187.668 157.802  16
  -3  10  16 85.8790 163.968  15
  -3  10  15 795.270 194.687  16
  -3  10  15 708.147 228.193  15
  -3  10  14 264.478 159.983  16
  -3  10  14 139.728 175.995  15
  -3  10  13 674.923 183.292  16
  -3  10  13 672.596 243.069  15
  -3  10  12 2051.37 285.721  16
  -3  10  12 2051.69 327.525  15
  -3  10  11 457.573 185.181  16
  -3  10  11 333.885 228.591  15
  -3  10  10 1217.24 245.983  16
  -3  10  10 1672.20 318.049  15
  -3 -10  -9-62.0876 193.010  25
   3 -10   9 12.6756 172.138  17
  -3  10   9 1767.10 283.950  16
  -3  10   9 1710.13 321.380  15
  -3  10   8 1636.15 276.069  16
  -3  10   8 1760.00 319.838  15
  -3 -10  -7 288.967 272.643  25
  -3  10   7 915.349 227.154  16
  -3  10   7 1050.92 301.060  15
  -3 -10  -6 207.578 264.537  25
  -3  10   6 2042.45 322.534  10
  -3  10   6 5185.03 442.210  16
  -3  10   6 4894.42 491.469  15
  -3 -10  -5 1923.43 420.533  25
  -3  10   5 650.695 282.310  15
  -3 -10  -4 157.246 283.599  25
  -3  10   4 6899.57 575.040  15
   3  10  -3 56.1590 195.991  10
  -3  10   3 345.098 248.152  15
  -3 -10  -2 1418.56 360.708  25
   3  10  -2 1111.70 285.240  10
  -3  10   2 2027.63 360.981  15
   3  10  -1 1321.16 290.888  10
  -3  10   1 2301.36 369.322  15
   3  10   0-301.659 208.004  10
  -3 -10   0 668.316 355.244  25
   3  10   1 1428.54 301.339  10
  -3 -10   1 470.788 338.399  25
   3  10   2 1765.19 324.273  10
  -3 -10   2 167.863 300.403  25
   3  10   3 132.072 313.386  10
   3  10   3 108.742 701.013  11
  -3 -10   4 54.1397 291.416  25
   3  10   4 250.729 700.193  11
   3  10   5 713.980 727.993  11
   3  10   5 768.678 335.616  10
  -3 -10   6 1584.56 295.682  12
   3  10   6 186.397 657.917  11
   3  10   7 784.951 359.644  10
  -3 -10   7 33.7944 288.823  25
   3  10   7-29.0789 615.915  11
  -3 -10   7 237.805 201.169  12
  -3 -10   8 63.8736 278.610  25
   3  10   8 43.4586 662.075  11
  -3 -10   9 1.48617 265.577  25
   3  10   9 11.1975 576.056  11
  -3 -10  10 376.240 278.892  25
   3  10  10-503.087 540.730  11
   3  10  11 1390.35 395.081  10
   3  10  11 106.168 476.716  11
   3  10  12 2878.22 436.657  10
  -3 -10  12 18.7678 234.548  25
   3  10  13 1617.55 400.620  10
   3  10  14 1150.94 379.701  10
  -3  10 -14-102.945 190.419  24
   3  10  15 1753.00 389.017  10
  -3  10 -15 525.504 236.141  24
   3  10  16 1207.19 357.051  10
  -3  10 -16 91.4152 173.994  24
   3  10  17 1134.50 345.268  10
  -3  10 -17 13.6189 195.533  24
  -3  10 -18 182.080 205.490  24
   3  10  18 1084.34 330.544  10
   3  10  19 1640.90 326.624  10
  -3  10 -19 250.503 205.552  24
  -3  10 -20 317.787 196.778  24
   3  10  20 1442.71 293.857  10
   3  10  21 1265.67 256.305  10
  -3  11  15 1494.35 202.786  15
  -3  11  14 73.5542 127.470  15
  -3  11  13 38.2740 119.993  15
  -3  11  12 15.4544 144.180  15
  -3  11  11 2148.24 271.930  15
  -3  11  10 710.448 198.210  15
   3  11 -10 93.7691 381.000  11
  -3  11   9 113.265 164.335  15
   3  11  -9 4.33325 377.899  11
   3 -11   8-27.2065 139.591  17
  -3  11   8 680.571 206.572  15
   3  11  -8 110.608 353.258  11
   3 -11   7 86.2102 160.832  17
  -3  11   7 404.645 208.987  15
   3  11  -7 69.4925 461.210  11
   3 -11   6-31.6255 144.641  17
   3  11  -6 52.2288 464.995  11
  -3  11   6 476.854 202.058  15
  -3  11   5 916.573 226.566  15
   3  11  -5 5.22848 472.647  11
  -3  11   4-17.6926 174.884  15
   3  11  -4-20.8898 514.798  11
  -3  11   3 840.131 239.486  15
   3  11  -3 54.2384 498.690  11
  -3  11   2 1441.52 280.187  15
   3  11  -2 50.1160 529.180  11
  -3  11   1 131.538 193.291  15
   3  11  -1 84.3460 556.816  11
   3  11   0 311.295 185.933  10
   3  11   0-10.6600 516.176  11
  -3 -11   1 779.889 302.878  25
   3  11   1-84.4176 177.171  10
  -3  11  -1 120.599 200.750  15
   3  11   1 90.8788 526.721  11
   3  11   2 130.186 569.475  11
   3  11   2 294.330 198.332  10
  -3  11  -2 1357.69 273.618  15
  -3 -11   2 196.506 255.972  25
  -3 -11   2 627.779 200.523  12
  -3 -11   3-34.3108 225.242  25
  -3 -11   3 117.944 157.705  12
   3  11   3 322.542 186.975  10
  -3  11  -3 706.624 222.798  15
   3  11   3 61.0052 553.832  11
   3  11   4-241.625 162.127  10
  -3  11  -4 28.8767 172.707  15
  -3 -11   4 57.4405 220.102  25
   3  11   4 67.2901 529.393  11
   3  11   5 196.265 179.757  10
  -3 -11   5 154.768 243.864  25
   3  11   5-8.30235 486.471  11
   3  11   6 44.3837 505.851  11
   3  11   6 204.746 170.277  10
   3  11   7-25.0369 475.751  11
   3  11   7 211.186 169.953  10
   3  11   8 432.515 177.690  10
   3  11   9 179.801 157.961  10
  -3 -11   9 14.8078 202.949  25
   3  11  10 607.212 204.551  10
   3  11  11 991.837 254.176  10
   3 -11 -12-25.6829 87.2942  17
   3  11  12-432.654 245.032  10
   3  11  15 241.453 195.875  10
   3  12  -4 83.8057 275.666  11
  -3  12   4 2099.45 222.205  15
  -3  12   3 334.811 140.568  15
   3  12  -3 47.2941 314.626  11
   3  12  -2 109.062 342.682  11
   3 -12   2 98.1035 124.006  17
   3 -12   1 14.5655 114.278  17
  -3  12   1 394.389 150.333  15
   3 -12   0 13.2297 119.768  17
  -3  12   0 235.827 137.353  15
  -3 -12   0 250.567 153.106  25
   3 -12  -1 48.7756 123.198  17
  -3  12  -1 365.903 154.325  15
  -3 -12   1 257.580 157.994  25
   3 -12  -2-41.2407 118.521  17
  -3  12  -2 1116.45 189.163  15
   3 -12  -3 45.0625 120.559  17
  -3  12  -3 398.357 150.901  15
   3 -12  -4-10.2571 111.646  17
  -4   0   0 14388.1 670.568  21
  -4   0   0 13395.9 540.504   7
   4   0   0 13927.6 530.823  22
   4   0   0 14897.9 652.186  20
  -4   0  -1 106364. 1770.92  21
  -4   0   1 112843. 1624.81   7
   4   0  -1 99860.8 1675.01  20
  -4   0  -1 101652. 1554.89  23
   4   0   1 107237. 1673.44  20
  -4   0   1 109437. 1862.28  21
  -4   0  -2 128371. 1893.62  21
  -4   0  -2 113021. 1627.57  23
  -4   0   2 112798. 1927.02  21
   4   0  -2 110877. 1806.83  20
   4   0   2 119093. 1733.53  20
  -4   0   2 123502. 1760.35   7
   4   0   3 65408.1 1279.47  20
  -4   0   3 78366.7 1678.25   4
  -4   0  -3 70989.0 1271.61  23
  -4   0  -3 68254.7 1370.97  21
  -4   0   3 61895.9 1456.45  21
   4   0  -3 69604.7 1451.36  20
  -4   0   3 72633.2 1411.05   7
   4   0   4 972.485 279.886   5
  -4   0   4 706.393 217.035  21
  -4   0   4 830.222 204.322   7
  -4   0   4 675.207 252.846   4
  -4   0  -4 736.518 189.602  23
   4   0   4 821.398 179.522  20
  -4   0  -4 756.985 191.456  21
   4   0  -4 815.849 223.326  20
  -4   0  -5 87897.0 1491.75  21
  -4   0   5 93048.7 1713.22   7
   4   0  -5 90405.2 1606.22  22
  -4   0  -5 82627.7 1415.64  23
  -4   0   5 93149.4 1902.83   4
  -4   0   5 82496.3 1781.35  21
   4   0   5 97115.5 1956.93   5
   4   0  -5 94234.4 1770.03  20
   4   0   5 86768.3 1434.49  20
   4   0   6 126.051 125.498  20
  -4   0   6-49.8426 185.341   7
  -4   0   6-5.94288 178.725  21
   4   0  -6 46.5391 156.290  22
  -4   0   6 73.2936 206.362   4
   4   0   6 31.7018 208.946   5
  -4   0  -6 49.8308 127.246  23
  -4   0   7 5256.43 461.331   6
  -4   0  -7 6035.38 402.599  23
  -4   0   7 6087.12 535.610   4
   4   0  -7 5593.22 461.633  22
  -4   0   7 5436.90 517.666  21
   4   0   7 6500.99 543.020   5
  -4   0   7 5541.97 471.753   7
   4   0   7 5871.40 391.256  20
  -4   0   8 1516.01 334.883   4
  -4   0   8 1723.22 329.015   6
   4   0   8 1650.01 324.733   5
  -4   0  -8 1567.48 243.465  23
   4   0  -8 1511.56 281.609  22
  -4   0   8 1477.41 317.180  21
  -4   0   8 1492.46 298.189   7
  -4   0   9 46193.3 1372.46   6
   4   0  -9 43993.0 1277.93  22
   4   0   9 45934.3 1403.46   5
  -4   0   9 46148.2 1475.82   4
  -4   0   9 42018.0 1356.35  21
  -4   0  -9 42481.7 1050.60  23
  -4   0   9 46147.3 1394.31   7
  -4   0  10 126346. 2364.26   6
   4   0 -10 129321. 2238.64  22
  -4   0  10 124011. 2465.55   4
   4   0  10 137379. 2462.90   5
  -4   0  10 120469. 2367.48  21
  -4   0  10 133606. 2443.83   7
   4   0 -11 23872.6 1013.52  22
  -4   0  11 23224.4 1068.88   6
  -4   0  11 22431.8 1080.30   4
   4   0  11 23649.9 1077.63   5
  -4   0  11 20122.7 1006.95   7
   4   0 -12 24225.5 1052.80  22
  -4   0  12 26139.2 1201.30   4
   4   0  12 27587.4 1177.11   5
  -4   0  12 23539.2 1121.22   7
   4   0 -13 44367.4 1455.39  22
  -4   0  13 43071.7 1541.46   7
  -4   0  13 47009.2 1639.72   4
   4   0  13 46158.2 1561.15   5
   4   0  14 14785.1 921.889   5
  -4   0  14 13818.4 940.215   7
  -4   0  14 13263.8 914.647   4
   4   0 -14 12509.0 819.692  22
  -4   0  15 20678.0 1025.51   9
  -4   0  15 20374.3 1157.54   4
   4   0 -15 17517.6 978.978  22
  -4   0  15 19268.0 1130.93   7
  -4   0  16 2258.97 463.376   7
  -4   0  16 2720.32 421.608   9
   4   0  16 2599.29 463.912   5
  -4   0  16 2624.88 495.051   4
   4   0 -16 2169.28 421.731  22
  -4   0  17 11832.3 856.838   9
  -4   0  17 12682.1 971.645   4
   4   0 -17 11604.4 843.851  22
  -4   0  17 11880.9 955.934   7
  -4   0  18 1220.83 402.666   7
  -4   0  18 1347.62 432.465   4
   4   0 -18 1408.06 373.523  22
   4   0 -19 4227.89 572.656  22
  -4   0  19 4673.04 660.140   4
  -4   0  20 17901.7 1256.13   4
   4   0 -20 18092.3 1110.14  22
  -4   0  21 941.369 407.912   4
   4   0 -21 622.762 313.235  22
   4   0 -22 359.994 283.978  22
  -4   0  22 500.372 362.490   4
  -4   0  23 3369.70 651.659   4
   4   0  23 3472.43 406.845  10
   4   0  23 2860.88 370.130  14
  -4   0  23 3555.55 428.320  12
   4   0 -23 2977.42 509.312  22
  -4   0  24 351.822 383.159   4
   4   0  24 64.1785 200.250  10
   4   0  24 56.5636 186.511  14
   4   0 -24 137.226 229.778  22
  -4   0  24 67.8390 214.266  12
   4   0  25 23043.2 972.957  10
   4   0 -25 23432.3 1335.51  22
   4   0  25 20141.6 927.939  14
  -4   0  25 23327.7 1002.68  12
   4   0  26 955.977 289.549  10
   4   0  26 750.848 258.311  14
  -4   0  26 630.704 222.106  12
   4   0  27 12818.8 740.206  10
   4   0  27 12775.9 737.807  14
  -4   0  27 13932.2 784.946  12
   4   0  28 891.217 260.702  14
   4   0  28 776.228 272.858  10
  -4   0  28 875.166 263.524  12
   4   0  29 4477.40 463.603  10
   4   0  29 4630.36 444.901  14
  -4   0  29 5389.24 498.848  12
   4   0  30 1723.98 313.991  10
   4   0  30 1671.29 286.264  14
  -4   0  30 1950.01 335.811  12
   4   0  31 231.408 206.724  10
  -4   0  31 229.082 207.702  12
   4   0  32 63.6586 164.294  10
  -4   0  32 24.3027 165.352  12
   4   0  33 365.206 180.613  10
  -4   0  33 270.263 188.606  12
   4   0  34 1618.22 239.840  10
  -4   0  34 1580.36 262.406  12
   4   0  35 1089.19 191.196  10
  -4   0  35 992.612 201.823  12
   4   0  36 28.4126 105.475  10
  -4   0  36 28.4746 113.306  12
   4  -1  36 709.847 148.748  10
  -4   1  36 60.0067 113.352  12
   4  -1  35 449.923 161.486  10
  -4   1  35 440.308 176.494  12
   4  -1  34 267.042 160.319  10
  -4   1  34 201.406 177.902  12
   4  -1  33 862.703 208.262  14
   4  -1  33 1073.45 231.300  10
  -4   1  33 1147.79 253.671  12
   4  -1  32 3308.41 358.624  10
   4  -1  32 3266.49 354.053  14
  -4   1  32 3623.58 394.451  12
   4  -1  31 731.935 240.109  10
   4  -1  31 747.383 215.014  14
  -4   1  31 701.506 261.991  12
   4  -1  30 22.9289 177.583  14
   4  -1  30-18.3920 208.192  10
  -4   1  30 96.6064 218.014  12
   4  -1  29 2779.54 389.019  10
   4  -1  29 3149.88 391.148  14
  -4   1  29 3018.27 398.644  12
   4  -1  28 404.756 254.597  10
   4  -1  28 203.301 185.764  14
  -4   1  28 474.530 251.369  12
   4  -1  27 15187.0 801.566  10
   4  -1  27 14417.4 800.249  14
  -4   1  27 16207.7 842.424  12
   4  -1  26 10371.5 679.701  10
   4  -1  26 9828.71 680.667  14
  -4   1  26 10704.8 704.124  12
  -4   1  25 4634.87 751.478   4
   4   1 -25 4485.73 628.242  22
   4  -1  25 3994.63 454.912  10
   4  -1  25 3765.34 439.441  14
  -4   1  25 4174.80 462.810  12
  -4   1  24 248.593 370.736   4
   4  -1  24 68.5969 197.717  10
   4  -1  24 140.272 186.328  14
   4   1 -24-209.952 297.565  22
  -4   1  24-11.4292 182.035  12
  -4   1  23 535.959 369.286   4
   4  -1  23 392.574 233.978  14
   4   1 -23 578.910 237.648  22
  -4   1  23 477.058 197.962  12
  -4   1  22 15829.9 1197.85   7
  -4   1  22 19628.5 1401.59   4
   4   1 -22 19160.9 1179.17  22
  -4   1  21 3427.01 614.974   7
  -4   1  21 3776.23 660.965   4
   4   1 -21 2819.75 492.517  22
  -4   1  20 4685.48 668.382   7
  -4   1  20 4075.68 681.124   4
   4   1 -20 4032.59 561.010  22
   4   1 -19 948.897 320.195  22
  -4   1  19 1130.40 390.912   7
  -4   1  19 1402.63 425.098   4
  -4   1  18 8286.50 852.753   4
   4   1 -18 6782.30 680.344  22
  -4   1  18 7352.26 770.253   7
  -4   1  17 16680.0 1107.89   7
   4   1 -17 15360.2 963.847  22
  -4   1  17 16584.4 1142.05   4
  -4   1  16 5544.79 652.680   7
  -4   1  16 5830.43 705.982   4
   4   1 -16 5373.77 582.305  22
  -4   1  15 14020.4 961.317   7
   4   1 -15 14065.3 877.103  22
  -4   1  15 14905.2 1037.71   4
  -4   1  14 29238.4 1398.79   4
   4   1 -14 28836.0 1204.87  22
  -4   1  14 30459.6 1342.07   7
   4   1 -13 30554.5 1206.54  22
  -4   1  13 34118.0 1378.96   7
  -4   1  13 32720.7 1441.83   4
  -4   1  12 43100.9 1500.54   7
   4   1 -12 45172.1 1422.39  22
   4  -1  12 44180.4 1234.51  20
  -4   1  12 46842.4 1658.82   4
  -4   1  11 23737.4 1092.47   6
   4   1 -11 25970.7 1061.62  22
  -4   1  11 26765.3 1245.97   4
  -4   1  11 27264.0 1158.72   7
   4  -1  11 25755.4 939.215  20
   4  -1  10 7151.44 502.895  20
  -4   1  10 7429.05 607.517   6
   4  -1  10 8274.70 600.697   5
   4   1 -10 6672.74 542.139  22
  -4   1  10 7086.46 600.172   7
  -4   1  10 6693.27 658.399   4
   4   1  -9 2617.29 360.428  22
  -4   1   9 2642.68 397.422   6
  -4   1   9 2792.04 447.692   4
   4  -1   9 2880.47 373.293   5
  -4   1   9 2692.74 382.340   7
   4  -1   9 2683.77 314.649  20
   4  -1   8 29224.4 1059.10   5
  -4   1   8 27348.0 1172.68   4
   4   1  -8 27677.0 995.959  22
  -4   1   8 28088.1 1049.40   6
   4  -1   8 26126.7 903.160  20
  -4   1   8 26062.1 1031.44   7
   4   1  -7 65795.4 1483.31  22
  -4   1   7 65924.3 1759.22   4
  -4   1   7 63054.9 1505.77   6
   4  -1   7 59094.2 1334.59  20
   4  -1   7 64743.0 1556.79   5
  -4   1   7 59318.3 1488.27   7
   4   1  -6 13209.9 656.314  22
  -4   1   6 12815.0 675.880   6
  -4   1   6 15423.5 855.709   4
  -4  -1  -6 13230.1 609.225  21
   4  -1   6 14408.1 747.673   5
   4  -1   6 12437.5 620.731  20
  -4   1   6 13935.4 721.452   7
  -4  -1  -5 72622.5 1425.81  21
   4  -1   5 67453.7 1601.58   5
   4  -1   5 69002.9 1419.08  20
  -4   1   5 70381.2 1511.70   6
  -4   1   5 67451.4 1727.96   4
   4   1  -5 72008.8 1442.40  22
  -4   1   5 71066.4 1549.89   7
   4   1  -4 7480.37 469.152  22
  -4   1   4 6986.34 496.396   6
  -4  -1  -4 7637.20 484.773  21
   4  -1   4 7268.18 476.389  20
  -4   1   3 1183.42 239.768   7
   4  -1   3 971.943 216.522  20
  -4   1   3 1182.92 248.783   6
   4   1  -3 1199.79 217.811  22
  -4  -1  -3 1182.33 228.753  21
   4  -1   2 40499.1 1096.41  20
  -4   1   2 40257.5 1104.48   6
   4   1  -2 43839.5 1014.26  22
  -4   1   2 40142.5 1074.02   7
  -4  -1  -2 43873.2 1154.02  21
   4   1  -2 43006.0 1093.55  20
  -4  -1  -1 105797. 1816.39  21
  -4   1   1 109140. 1711.83   7
   4   1  -1 102827. 1645.66  20
  -4   1   1 108025. 1785.23   6
  -4   1   1 102570. 1710.50  23
   4   1  -1 109924. 1538.25  22
   4  -1   1 100803. 1736.42  20
  -4   1   0 359.206 150.267   7
  -4  -1   0 491.269 200.280  21
  -4   1   0 465.403 195.311  23
  -4   1   0 302.828 181.578   6
  -4  -1   0 347.269 183.418   6
   4   1   0 339.081 131.462  22
   4  -1   0 303.516 171.239  20
   4   1   0 287.117 146.544  20
  -4   1  -1 103308. 1561.19   7
   4   1   1 103843. 1550.09  20
  -4  -1   1 98240.3 1720.86   6
  -4   1  -1 111591. 1751.48  23
   4   1   1 93853.6 2171.77   3
  -4  -1   1 104766. 1862.72  21
  -4  -1   1 97263.4 1515.38   7
   4  -1  -1 100162. 1783.54  20
  -4   1  -2 43846.1 988.795   7
  -4  -1   2 47109.4 1272.13  21
  -4  -1   2 45115.9 1174.88   6
  -4   1  -2 45772.1 1122.79  23
   4   1   2 45991.5 1546.04   3
  -4  -1   2 43169.7 1060.37   7
   4  -1  -2 46715.6 1236.84  20
   4   1   2 42963.8 975.115  20
   4   1   3 1044.94 253.474   3
  -4  -1   3 941.143 246.969   6
  -4  -1   3 1057.95 221.183   7
  -4  -1   3 1084.33 248.405  21
  -4  -1   3 1150.52 250.967   4
  -4   1  -3 906.404 218.371  23
   4  -1  -3 1013.25 236.440  20
  -4  -1   4 8199.38 530.975   6
  -4   1  -4 7146.01 479.019  23
  -4  -1   4 8640.35 557.636   4
   4   1   4 8374.08 627.899   5
  -4  -1   4 8155.32 566.064  21
  -4  -1   4 8827.43 535.397   7
   4   1   4 7811.39 668.668   3
   4  -1  -4 7307.24 526.805  20
   4   1   5 67769.8 2021.18   3
  -4  -1   5 70886.9 1534.72   6
  -4  -1   5 72444.9 1628.17   4
   4   1   5 73017.0 1753.66   5
  -4  -1   5 70693.6 1539.39   7
   4  -1  -5 69727.4 1575.77  20
  -4   1  -5 67477.8 1385.33  23
  -4  -1   6 13138.0 687.223   6
  -4   1  -6 12962.6 636.882  23
  -4  -1   6 13278.5 720.252   4
   4   1   6 13680.4 787.156   5
  -4  -1   6 12793.4 723.860  21
  -4  -1   6 12274.1 676.412   7
   4  -1  -6 12180.5 691.531  20
  -4  -1   7 66283.3 1539.11   6
  -4   1  -7 57489.0 1309.10  23
  -4  -1   7 69835.4 1625.53   4
  -4  -1   7 62612.0 1600.22  21
  -4  -1   7 61804.9 1544.67   7
   4  -1  -7 63975.5 1588.45  20
   4   1   7 64264.7 1676.82   5
  -4  -1   8 28584.8 1056.97   6
   4  -1  -8 27010.7 1057.77  20
  -4  -1   8 28126.3 1093.34  21
  -4   1  -8 28353.9 933.378  23
  -4  -1   8 27499.0 899.590   9
  -4  -1   8 28264.9 1076.99   4
   4   1   8 26201.5 1109.10   5
  -4  -1   8 29126.8 1097.34   7
   4  -1  -9 2530.86 380.618  20
  -4  -1   9 2366.05 380.694   6
  -4  -1   9 2528.95 374.452   7
  -4  -1   9 2437.45 305.661   9
  -4  -1   9 2693.68 397.019   4
  -4   1  -9 2435.31 312.246  23
   4   1   9 2583.36 405.522   5
  -4  -1   9 2340.84 364.822  21
  -4  -1  10 8187.56 554.397   9
  -4  -1  10 7155.75 607.055   6
  -4  -1  10 8236.05 649.973   4
  -4   1 -10 7474.88 505.133  23
   4   1  10 8225.03 678.281   5
  -4  -1  10 7490.36 625.067   7
  -4  -1  10 6982.62 584.584  21
   4  -1 -10 7637.44 611.605  20
  -4  -1  11 27604.3 1165.09   4
  -4  -1  11 24467.2 1134.54   6
  -4  -1  11 27757.0 1034.03   9
  -4   1 -11 26265.4 938.414  23
   4   1  11 28152.0 1241.46   5
   4  -1 -11 25453.5 1103.99  20
  -4  -1  11 26148.0 1180.52   7
  -4  -1  11 25434.1 1107.27  21
  -4  -1  12 47400.2 1423.40   9
  -4  -1  12 46733.1 1526.23  21
  -4  -1  12 45544.6 1555.35   4
   4  -1 -12 47488.0 1527.40  20
  -4   1 -12 45777.5 1275.66  23
   4   1  12 50053.8 1685.93   5
  -4  -1  12 44571.3 1557.07   7
  -4  -1  13 31335.1 1349.57   7
  -4  -1  13 33673.1 1239.54   9
  -4  -1  13 33952.6 1377.86   4
  -4   1 -13 30758.9 1061.30  23
   4   1  13 32791.2 1400.32   5
  -4  -1  13 30936.5 1268.52  21
   4  -1 -14 25189.6 1155.51  22
  -4  -1  14 25342.2 1180.20  21
  -4  -1  14 27876.1 1169.35   9
  -4  -1  14 26233.6 1257.27   4
   4   1  14 26803.0 1290.03   5
  -4   1 -14 25269.5 992.113  23
   4   1  15 15975.3 1050.45   5
  -4  -1  15 15185.0 915.513   9
  -4  -1  15 13689.5 960.483   4
  -4   1 -15 14436.2 775.305  23
   4  -1 -15 14502.2 902.816  22
   4  -1 -16 5654.25 601.020  22
  -4  -1  16 5973.60 604.324   9
  -4  -1  16 5646.59 658.908   4
   4   1  16 7213.64 732.707   5
  -4   1 -16 5670.27 520.509  23
  -4  -1  17 16995.3 1028.29   9
  -4  -1  17 16580.7 1101.18   4
   4  -1 -17 15568.1 976.884  22
  -4   1 -17 15419.3 843.508  23
  -4  -1  18 9248.50 800.620   9
  -4  -1  18 8262.10 825.455   4
   4  -1 -18 7761.31 725.519  22
   4  -1 -19 1110.73 350.856  22
  -4  -1  19 984.422 402.161   4
  -4  -1  19 917.760 358.966   9
   4  -1 -20 3515.41 535.197  22
  -4  -1  20 4219.55 594.862   9
  -4  -1  20 4472.85 662.237   4
  -4  -1  21 2927.42 597.395   4
   4  -1 -21 3030.27 546.751  20
  -4  -1  21 2798.09 523.677   9
   4  -1 -21 2651.43 489.452  22
   4  -1 -22 19440.9 1223.39  20
  -4  -1  22 20500.9 1398.77   4
   4  -1 -22 20202.5 1207.34  22
   4  -1 -23 402.516 348.356  22
  -4  -1  23 227.408 404.122   4
  -4  -1  23 583.669 228.399  12
   4   1  23 365.413 217.340  10
   4   1  23 367.805 184.386  14
   4  -1 -23 244.258 272.558  20
  -4  -1  24 73.8504 215.395  12
  -4  -1  24 66.8050 342.402   4
   4   1  24 16.9995 191.309  10
   4   1  24 110.401 135.178  14
   4  -1 -24 182.040 261.511  22
   4  -1 -24-51.5603 206.815  20
   4   1  25 3668.46 436.650  10
   4  -1 -25 4137.00 585.674  22
   4   1  25 4119.88 437.666  14
  -4  -1  25 4999.73 740.912   4
  -4  -1  25 4256.71 465.544  12
   4  -1 -25 3455.13 543.368  20
   4   1  26 9797.68 647.119  10
   4   1  26 9161.93 618.818  14
  -4  -1  26 7926.26 595.567  12
   4   1  27 14915.5 783.855  10
  -4  -1  27 16619.0 849.572  12
   4   1  28 608.681 259.420  10
  -4  -1  28 641.667 244.927  12
   4   1  29 2844.12 385.626  10
  -4  -1  29 3049.57 396.497  12
   4   1  30 108.856 192.159  10
  -4  -1  30 181.544 209.513  12
   4   1  31 659.297 232.690  10
  -4  -1  31 692.910 243.449  12
   4   1  32 3097.41 343.413  10
  -4  -1  32 3228.12 361.818  12
   4   1  33 1322.23 243.987  10
  -4  -1  33 1254.29 240.896  12
   4   1  34 186.575 149.896  10
  -4  -1  34 253.299 159.102  12
   4   1  35 402.590 147.916  10
  -4  -1  35 464.273 162.210  12
  -4  -1  36 273.748 117.192  12
   4   1  36 418.548 126.769  10
   4  -2  36 700.572 142.209  10
   4  -2  35 1597.71 207.663  10
  -4   2  35 438.824 181.613  12
   4  -2  34 149.514 135.166  14
   4  -2  34 311.882 156.509  10
  -4   2  34 184.975 162.162  12
   4  -2  33 105.584 147.624  14
   4  -2  33 79.3287 154.094  10
  -4   2  33 94.0999 178.495  12
   4  -2  32 1893.54 287.567  10
   4  -2  32 1709.25 279.727  14
  -4   2  32 1915.13 308.774  12
   4  -2  31 124.581 190.511  10
   4  -2  31 92.0685 162.783  14
  -4   2  31 173.949 204.433  12
   4  -2  30 3191.43 386.052  10
   4  -2  30 3139.36 392.021  14
  -4   2  30 3388.16 411.545  12
   4  -2  29 685.928 268.484  10
   4  -2  29 731.670 260.132  14
  -4   2  29 745.433 273.648  12
   4  -2  28 1837.37 327.771  10
   4  -2  28 1418.82 325.711  14
  -4   2  28 1999.06 357.025  12
  -4   2  27 9210.20 642.804  12
  -4   2  27 7559.11 609.974  16
   4  -2  27 8512.38 615.338  10
   4  -2  27 7664.55 612.634  14
  -4   2  26 7741.68 625.316  16
  -4   2  26 8794.70 635.194  12
   4  -2  26 7763.18 617.997  14
  -4   2  25 16398.2 885.984  16
   4  -2  25 15147.8 852.486  14
  -4   2  25 17683.1 870.101  12
  -4   2  24 13574.2 811.348  16
   4  -2  24 14205.1 809.433  14
  -4   2  24 15328.5 815.330  12
   4   2 -24 14716.6 1061.75  22
  -4   2  24 16679.2 1393.97   4
  -4   2  24 13709.5 1124.54   7
  -4   2  23 17024.8 896.269  16
   4   2 -23 19141.0 1219.10  22
  -4   2  23 19678.3 904.737  12
  -4   2  23 18164.9 1322.43   7
  -4   2  23 20368.7 1477.53   4
  -4   2  22 10516.7 663.114  12
   4   2 -22 9748.95 873.056  22
  -4   2  22 9712.92 1043.60   4
  -4   2  22 10198.9 983.061   7
  -4   2  21 525.060 311.937   7
  -4   2  21 260.866 387.752   4
   4   2 -21 314.706 271.470  22
  -4   2  20 918.160 393.844   7
  -4   2  20 714.184 434.627   4
   4  -2  20 525.730 328.445   4
   4   2 -20 750.697 312.552  22
   4  -2  19 3311.43 550.007   4
   4   2 -19 5151.58 612.853  22
  -4   2  19 5628.70 773.830   4
  -4   2  19 5859.77 717.475   7
  -4   2  18 2988.30 539.794   7
  -4   2  18 3539.40 639.480   4
   4   2 -18 2987.48 482.951  22
   4  -2  18 2389.74 462.524   4
  -4   2  17 545.952 321.742   7
  -4   2  17 517.207 354.950   4
   4   2 -17 537.344 288.774  22
   4  -2  17 325.362 305.355   4
   4   2 -16 9068.37 752.423  22
  -4   2  16 8820.94 795.418   7
  -4   2  16 8993.40 865.406   4
   4   2 -15 12727.1 856.437  22
  -4   2  15 14395.2 1048.43   4
  -4   2  15 13423.3 951.574   7
   4  -2  15 13912.7 831.962  20
   4   2 -14 28761.2 1229.85  22
  -4   2  14 26148.6 1382.92   4
  -4   2  14 27130.8 1295.24   7
   4  -2  14 26387.0 1116.45  20
   4   2 -13 9439.29 709.955  22
  -4   2  13 8658.58 814.710   4
  -4   2  13 9798.22 783.373   7
   4  -2  13 9854.68 677.373  20
  -4   2  12 8092.01 777.030   4
   4   2 -12 8799.46 666.119  22
  -4   2  12 8922.94 731.413   7
   4  -2  12 9084.66 640.124  20
   4   2 -11 13024.2 784.731  22
  -4   2  11 10958.1 869.539   4
  -4   2  11 12765.7 843.852   7
   4  -2  11 12874.0 734.291  20
   4  -2  10 3293.15 394.839  20
  -4   2  10 3437.67 441.816   6
   4   2 -10 3843.90 435.842  22
  -4   2  10 3598.04 534.559   4
  -4   2  10 3799.68 479.629   7
  -4   2   9 3378.56 424.883   6
   4   2  -9 4130.08 445.084  22
  -4   2   9 2739.73 510.568   4
   4  -2   9 3732.80 409.132  20
  -4   2   9 3859.89 461.982   7
  -4   2   8 21351.8 985.334   7
  -4   2   8 24817.7 1002.28   6
   4   2  -8 21700.5 915.392  22
   4  -2   8 23853.8 951.713  20
  -4   2   7 7601.85 599.097   7
  -4   2   7 7597.75 550.208   6
   4   2  -7 7984.64 550.739  22
  -4  -2  -7 7685.26 519.400  21
   4  -2   7 7309.01 541.954  20
  -4   2   6 85853.3 1854.38   7
  -4   2   6 84141.8 1699.97   6
   4   2  -6 81737.2 1650.65  22
  -4  -2  -6 88754.8 1722.62  21
   4  -2   6 89062.5 1786.48  20
  -4   2   5 4773.61 461.647   7
  -4   2   5 4847.50 425.738   6
   4   2  -5 4620.44 407.754  22
  -4  -2  -5 4892.79 434.593  21
   4  -2   5 4632.45 431.817  20
  -4   2   4 41514.3 1232.10   7
  -4   2   4 42737.4 1158.88   6
   4   2  -4 40241.5 1088.93  22
   4  -2   4 38943.8 1165.99  20
  -4   2   3 495.814 203.304   7
  -4   2   3 292.254 197.611   6
  -4  -2  -3 560.285 213.331  21
   4  -2   3 467.943 196.593  20
   4   2  -3 393.874 165.105  22
  -4   2   2 2980.53 347.718   7
  -4  -2  -2 2613.71 347.926  21
  -4   2   2 3010.75 333.040   6
   4   2  -2 2934.74 307.731  22
  -4   2   2 2834.56 362.190  23
   4  -2   2 2555.32 338.425  20
  -4   2   1 22088.3 857.650   7
   4   2  -1 20417.8 728.452  20
  -4  -2  -1 24338.2 952.993  21
  -4   2   1 23306.9 839.948   6
  -4   2   1 22031.3 871.766  23
   4   2  -1 22448.1 742.369  22
   4  -2   1 23946.5 924.051  20
  -4   2   0 47031.9 1202.70   7
  -4   2   0 47410.4 1190.57   6
  -4  -2   0 46338.7 1201.88   6
  -4   2   0 43969.2 1213.08  23
   4   2   0 47971.0 1034.75  22
  -4  -2   0 48526.0 1356.04  21
   4  -2   0 44733.2 1259.48  20
  -4   2  -1 26528.4 895.750   7
  -4  -2   1 24435.4 971.174  21
  -4   2  -1 27364.0 912.597   6
  -4  -2   1 25964.3 901.865   6
  -4   2  -1 25784.6 924.654  23
   4   2   1 25148.6 1067.38   5
   4  -2  -1 27345.5 996.541  20
  -4   2  -2 2944.75 314.725   7
   4  -2  -2 2760.56 349.873  20
  -4  -2   2 2767.66 332.595   6
  -4   2  -2 2444.11 345.552  23
  -4  -2   2 2652.04 360.768  21
   4   2   2 2150.45 388.177   5
   4   2   3 325.986 253.948   5
  -4   2  -3 258.724 140.100   7
  -4  -2   3 138.265 166.948   6
   4  -2  -3 270.641 176.684  20
  -4   2  -3 196.016 198.446  23
  -4  -2   3 228.645 161.241  21
  -4   2  -4 41856.8 1084.08   7
  -4  -2   4 43440.4 1181.85   6
  -4   2  -4 40356.1 1170.73  23
   4   2   4 37945.0 1316.11   5
  -4  -2   4 40515.9 1286.46  21
   4  -2  -4 40901.6 1255.91  20
  -4  -2   5 4140.12 410.808   6
  -4   2  -5 4020.73 411.698  23
  -4  -2   5 4017.26 381.673   4
   4   2   5 4385.20 499.661   5
  -4  -2   5 3845.19 438.423  21
   4  -2  -5 4273.68 442.260  20
  -4  -2   6 83454.4 1640.80   9
   4  -2  -6 88345.2 1895.85  20
   4   2   6 82741.3 1983.71   5
  -4  -2   6 87454.7 1751.03   6
  -4  -2   6 85088.6 1897.58  21
  -4  -2   6 79516.4 1671.60   4
  -4   2  -6 85403.4 1719.81  23
  -4  -2   7 8249.34 542.950   9
  -4  -2   7 8034.05 567.649   6
  -4  -2   7 7718.28 599.779  21
  -4  -2   7 8447.81 567.741   4
  -4   2  -7 8161.64 562.023  23
   4   2   7 7908.05 660.515   5
   4  -2  -7 7596.89 597.002  20
  -4  -2   8 23704.6 985.778   6
  -4  -2   8 25361.0 1011.16   4
  -4   2  -8 23754.1 937.901  23
   4   2   8 22976.8 1110.55   5
  -4  -2   8 21422.1 900.553   9
  -4  -2   8 21817.9 1001.94  21
   4  -2  -8 21884.2 994.445  20
  -4  -2   9 2923.41 366.849   9
  -4  -2   9 3118.80 407.948   6
  -4  -2   9 3109.11 396.822   4
  -4   2  -9 2909.57 366.083  23
   4   2   9 2855.08 449.759   5
  -4  -2   9 3515.39 444.302  21
   4  -2  -9 2978.48 402.539  20
  -4  -2  10 3827.05 463.985   6
  -4  -2  10 3841.55 463.655   4
  -4  -2  10 4060.67 427.459   9
  -4   2 -10 3523.33 405.385  23
   4   2  10 4149.70 557.830   5
  -4  -2  10 3745.76 465.317  21
   4  -2 -10 3728.24 464.987  20
  -4  -2  11 13174.3 817.830   4
   4  -2 -11 13358.1 829.813  20
  -4  -2  11 14347.7 861.450  21
  -4  -2  11 14283.6 802.166   9
  -4   2 -11 14134.1 761.340  23
   4   2  11 13522.9 940.117   5
  -4  -2  12 9496.65 716.935  21
  -4  -2  12 9111.75 671.114   9
  -4  -2  12 9845.98 732.074   4
  -4   2 -12 8694.51 623.512  23
   4   2  12 9788.59 818.195   5
   4  -2 -12 8937.85 705.059  20
  -4  -2  13 8637.50 728.359   4
  -4  -2  13 10004.3 734.470   9
   4   2  13 10078.7 853.902   5
  -4   2 -13 8779.82 637.295  23
  -4  -2  13 9244.29 724.368  21
   4  -2 -13 9282.07 733.544  20
  -4  -2  14 26722.2 1210.01   9
   4   2  14 29596.8 1442.27   5
  -4  -2  14 30505.5 1348.59   4
  -4   2 -14 24586.2 1066.43  23
  -4  -2  14 28796.4 1265.71  21
   4  -2 -14 27006.6 1234.59  20
  -4  -2  15 15891.2 1026.95   4
  -4  -2  15 15134.6 949.417   9
   4  -2 -15 14514.6 937.022  20
  -4  -2  15 14971.3 939.159  21
   4   2  15 15742.8 1091.30   5
  -4   2 -15 13880.6 822.229  23
  -4  -2  16 8557.37 807.927   4
  -4  -2  16 9066.06 783.062   9
  -4   2 -16 8165.08 661.134  23
   4  -2 -16 9044.98 761.215  20
  -4  -2  16 8973.40 744.768  21
  -4  -2  17 875.449 346.123   4
   4  -2 -17 1045.48 334.155  20
  -4  -2  17 1060.87 341.997   9
  -4   2 -17 659.949 263.459  23
   4  -2 -18 3513.42 540.848  22
  -4  -2  18 3512.39 567.035   9
  -4  -2  18 3759.06 599.298   4
  -4   2 -18 3910.24 508.069  23
   4  -2 -18 3768.61 552.627  20
  -4  -2  19 5223.23 663.472   9
   4  -2 -19 5258.94 619.230  20
  -4  -2  19 5094.92 682.824   4
  -4   2 -19 4604.39 555.046  23
   4  -2 -19 4819.58 628.911  22
  -4  -2  20 522.981 368.159   4
   4  -2 -20 709.323 321.366  20
  -4  -2  20 553.381 323.803   9
  -4   2 -20 454.811 300.903  23
   4  -2 -20 803.428 344.982  22
  -4  -2  21 312.618 335.064   4
  -4  -2  21-141.139 221.889   9
  -4   2 -21-19.7921 237.353  23
   4  -2 -21 92.2212 257.645  22
   4  -2 -21 300.364 255.951  20
   4   2  22 10318.1 642.705  10
   4  -2 -22 10110.2 904.712  22
  -4  -2  22 11198.3 1021.79   9
  -4  -2  22 10655.1 1020.85   4
  -4   2 -22 10024.7 830.399  23
  -4  -2  22 12067.9 723.524  12
   4  -2 -22 9464.17 867.805  20
   4   2  23 17901.6 841.579  10
   4  -2 -23 18463.3 1190.02  22
  -4  -2  23 19884.8 1360.24   9
  -4  -2  23 22608.7 1506.46   4
  -4  -2  23 21385.8 961.082  12
   4   2  24 15109.3 775.783  10
  -4  -2  24 15270.7 1236.39   9
  -4  -2  24 16965.5 1308.04   4
  -4  -2  24 16186.4 847.242  12
   4  -2 -24 14313.7 1067.78  22
  -4  -2  25 17352.3 879.183  12
   4   2  25 16264.8 805.915  10
   4   2  26 8396.00 585.424  10
  -4  -2  26 6860.18 555.750  12
   4   2  27 9473.76 618.970  10
  -4  -2  27 9914.85 655.812  12
   4   2  28 1993.06 332.189  10
  -4  -2  28 2170.29 362.197  12
   4   2  29 793.009 254.012  10
  -4  -2  29 933.759 263.061  12
   4   2  30 3087.51 371.318  10
  -4  -2  30 3718.21 409.958  12
   4   2  31 224.081 198.040  10
  -4  -2  31 189.174 180.769  12
   4   2  32 2053.65 287.540  10
  -4  -2  32 2064.87 298.568  12
   4   2  33 121.106 154.116  10
  -4  -2  33 47.6534 141.235  12
   4   2  34 247.818 153.272  10
  -4  -2  34 257.976 144.147  12
   4   2  35 1519.96 197.265  10
  -4  -2  35 1056.57 180.396  12
   4   2  36 906.287 147.318  10
   4  -3  35 630.618 146.843  14
   4  -3  35 726.058 157.173  10
   4  -3  34 381.383 159.554  14
   4  -3  34 470.853 156.501  10
   4  -3  33 1426.97 245.652  10
   4  -3  33 1439.59 244.869  14
  -4   3  33 817.659 217.418  12
   4  -3  32 703.999 211.979  10
   4  -3  32 709.668 231.843  14
  -4   3  32 719.585 242.039  12
   4  -3  31 825.323 245.074  10
   4  -3  31 649.846 230.163  14
  -4   3  31 660.721 242.416  12
   4  -3  30 1609.78 311.632  10
   4  -3  30 1480.21 298.496  14
  -4   3  30 1674.14 316.447  12
   4  -3  29 1318.15 304.600  10
   4  -3  29 1161.56 308.823  14
  -4   3  29 1293.52 313.089  12
  -4   3  28 1058.14 281.023  16
   4  -3  28 992.445 288.968  10
   4  -3  28 1120.48 307.011  14
  -4   3  28 1164.55 286.890  12
  -4   3  27 996.807 303.688  16
   4  -3  27 586.618 261.217  14
  -4   3  27 846.656 280.767  12
  -4   3  26 23729.8 1057.83  16
  -4   3  26 25524.4 1048.12  12
  -4   3  25 4878.70 530.628  16
  -4   3  25 4688.69 485.328  12
  -4   3  24 1090.70 326.044  16
  -4   3  24 1183.26 292.466  12
  -4   3  23 5419.29 501.849  12
  -4   3  23 4776.64 515.996  16
   4   3 -23 4955.34 655.206  22
   4   3 -23 5097.03 681.273  23
  -4   3  23 5695.47 763.244   7
  -4   3  22 13895.3 760.268  12
  -4   3  22 13722.7 808.182  16
  -4   3  22 13243.5 763.877  15
   4   3 -22 14203.1 1056.83  23
   4   3 -22 15075.0 1086.35  22
  -4   3  22 14828.5 1167.24   7
  -4   3  22 12801.5 1183.40   4
  -4   3  21 28350.3 1131.89  16
   4   3 -21 27308.7 1429.16  22
  -4   3  21 29381.1 1607.46   7
  -4   3  21 28625.9 1059.15  12
   4  -3  20 1096.72 409.765   4
  -4   3  20 1266.30 402.897   7
  -4   3  20 1528.55 521.816   4
   4   3 -20 1885.88 447.493  22
  -4   3  19 3812.14 599.883   7
  -4   3  19 3724.43 675.953   4
   4  -3  19 2314.32 505.408   4
   4   3 -19 4049.47 585.669  22
  -4   3  18 3685.47 641.269   4
   4   3 -18 3777.91 552.370  22
  -4   3  18 4101.46 624.587   7
   4  -3  18 2396.32 495.870   4
   4   3 -17 8510.68 761.634  22
  -4   3  17 7520.79 860.839   4
  -4   3  17 9067.30 850.896   7
   4   3 -16 20052.2 1126.24  22
  -4   3  16 19569.9 1297.39   4
   4  -3  16 22307.0 1163.19  20
   4  -3  15 1713.27 349.650  20
  -4   3  15 1581.38 405.919   7
   4   3 -15 1451.27 370.647  22
   4   3 -14 3422.96 475.469  22
   4  -3  14 3748.05 490.877  20
  -4   3  14 3794.63 543.140   7
   4   3 -13 16566.4 959.640  22
  -4   3  13 17050.4 1043.98   7
   4  -3  13 16339.3 941.043  20
   4   3 -12 8884.54 705.980  22
   4  -3  12 7897.92 656.339  20
  -4   3  12 8673.45 750.109   7
  -4   3  11 16234.1 984.887   7
   4   3 -11 18369.4 963.328  22
   4  -3  11 17446.4 938.164  20
  -4   3  10 25828.3 1215.09   7
   4   3 -10 24268.6 1069.13  22
   4  -3  10 24133.3 1081.80  20
  -4   3   9 2894.01 422.940   6
   4  -3   9 3445.99 442.287  20
   4   3  -9 3519.23 442.704  22
  -4   3   9 3502.61 491.957   7
   4  -3   8 640.829 248.900  20
  -4   3   8 431.265 201.621   6
  -4   3   8 700.665 276.320   7
  -4  -3  -8 793.066 224.801  21
   4   3  -8 637.434 241.063  22
  -4   3   7 5660.32 556.308   7
  -4   3   7 4982.34 460.974   6
   4   3  -7 5161.90 486.791  22
  -4  -3  -7 5988.63 505.721  21
   4  -3   7 4962.68 498.310  20
  -4   3   6 8588.28 659.532   7
  -4   3   6 8401.20 565.124   6
   4   3  -6 8756.34 598.518  22
  -4  -3  -6 9308.30 630.762  21
   4  -3   6 9117.58 645.529  20
  -4   3   5 13119.6 793.554   7
  -4   3   5 14771.8 712.759   6
  -4  -3  -5 14062.5 785.694  21
   4   3  -5 14471.5 731.051  22
   4  -3   5 14962.8 805.715  20
  -4   3   4 23523.2 1014.57   7
  -4   3   4 25616.7 901.884   6
   4   3  -4 25898.3 943.357  22
  -4  -3  -4 25070.2 1034.68  21
   4  -3   4 24930.3 1034.35  20
  -4   3   3 3409.70 416.550   7
   4   3  -3 2372.85 390.475   5
  -4   3   3 3620.53 361.716   6
  -4   3   3 3236.95 416.391  23
   4   3  -3 3301.83 355.492  22
  -4  -3  -3 3284.52 406.846  21
   4  -3   3 2934.38 379.501  20
  -4   3   2 7454.54 569.531   7
  -4  -3  -2 7579.17 510.917   6
   4  -3   2 6598.80 541.818  20
  -4   3   2 7343.86 490.061   6
  -4   3   2 7045.66 556.190  23
   4   3  -2 6812.28 471.370  22
   4   3  -2 6788.52 611.203   5
   4   3  -2 7536.63 566.508   8
  -4  -3  -2 6966.86 564.504  21
   4  -3   1 9234.35 630.732  20
  -4   3   1 9139.79 618.233   7
  -4   3   1 9456.24 550.471   6
  -4  -3  -1 8500.96 537.674   6
  -4   3   1 8488.95 616.184  23
   4   3  -1 9491.10 539.418  22
   4   3  -1 9536.18 605.396   8
  -4  -3  -1 9670.97 663.995  21
   4   3  -1 9318.18 692.124   5
  -4   3   0 39790.1 1241.07   7
  -4  -3   0 41060.6 1341.48  21
  -4   3   0 43109.5 1129.74   6
  -4  -3   0 44697.3 1179.33   6
  -4   3   0 39763.1 1246.08  23
   4   3   0 43192.3 1083.66  22
   4   3   0 45553.1 1455.23   5
   4  -3   0 41396.7 1293.98  20
  -4   3  -1 9965.27 631.805   7
  -4  -3   1 10080.7 577.263   6
   4   3   1 10649.3 728.788   5
  -4   3  -1 9319.47 545.749   6
   4   3   1 9570.43 602.564   8
  -4   3  -1 8879.76 611.827  23
  -4  -3   1 8965.40 653.718  21
   4  -3  -1 9571.92 644.780  20
  -4   3  -2 8498.59 578.287   7
  -4   3  -2 9057.37 539.474   6
  -4  -3   2 8806.26 547.954   6
   4   3   2 9225.63 586.300   8
  -4   3  -2 7785.90 588.795  23
   4   3   2 8999.40 672.641   5
  -4  -3   2 8995.28 657.965  21
   4  -3  -2 8680.54 616.511  20
  -4   3  -3 3727.64 403.028   7
  -4  -3   3 3006.27 413.249  21
  -4  -3   3 3455.18 366.855   6
  -4   3  -3 2786.24 400.567  23
   4   3   3 3421.88 364.716   8
   4   3   3 3376.00 462.477   5
   4  -3  -3 3454.69 421.745  20
  -4   3  -4 27343.5 1037.76   7
   4   3   4 27180.1 1175.35   5
  -4  -3   4 26371.8 947.585   6
  -4   3  -4 26867.9 1051.09  23
   4   3   4 29411.6 1018.13   8
  -4  -3   4 26974.7 1129.68  21
   4  -3  -4 26605.8 1070.67  20
  -4   3  -5 14391.1 771.331   7
  -4  -3   5 15180.8 737.711   6
   4  -3  -5 16629.3 870.195  20
  -4   3  -5 13775.2 767.882  23
   4   3   5 15249.5 914.048   5
  -4  -3   5 13917.1 832.936  21
  -4  -3   6 8854.35 680.820  21
  -4   3  -6 8007.02 596.792   7
  -4  -3   6 9967.51 629.874   6
   4  -3  -6 9575.37 676.307  20
   4   3   6 9478.93 744.260   5
  -4   3  -6 9190.13 648.948  23
  -4   3  -7 4773.22 475.715   7
   4  -3  -7 6390.99 567.996  20
  -4  -3   7 6371.71 547.223   6
  -4  -3   7 6208.42 580.711  21
  -4   3  -7 7003.80 575.197  23
   4   3   7 7121.20 663.424   5
   4  -3  -8 415.092 231.797  20
  -4  -3   8 541.258 221.218   6
  -4  -3   8 470.697 232.641   4
  -4  -3   8 455.473 226.368   9
  -4   3  -8 449.442 245.224  23
  -4  -3   8 468.024 259.181  21
   4   3   8 403.266 283.977   5
  -4  -3   9 3365.80 432.760   9
  -4  -3   9 3423.09 411.691   4
  -4  -3   9 2461.11 369.297   6
  -4  -3   9 3039.38 442.658  21
  -4   3  -9 3003.00 408.640  23
   4   3   9 3288.22 512.292   5
   4  -3  -9 3283.93 432.574  20
  -4  -3  10 25522.8 1124.22   9
  -4  -3  10 27028.7 1122.73   4
  -4   3 -10 24851.0 1068.89  23
   4   3  10 28294.8 1372.37   5
  -4  -3  10 25870.8 1180.89  21
   4  -3 -10 26344.6 1159.08  20
  -4  -3  11 18280.9 975.545   9
  -4  -3  11 17555.6 950.482   4
  -4   3 -11 18252.0 933.013  23
   4   3  11 19113.4 1165.95   5
  -4  -3  11 18263.9 1007.78  21
   4  -3 -11 19085.7 1006.48  20
  -4  -3  12 7913.92 666.148   4
  -4  -3  12 8609.44 693.201   9
  -4   3 -12 7985.91 650.577  23
   4   3  12 8744.16 846.870   5
  -4  -3  12 8399.38 703.909  21
   4  -3 -12 8376.07 696.535  20
   4   3  13 18798.6 1199.68   5
  -4  -3  13 17581.9 1012.64  21
  -4  -3  13 18117.7 1025.02   9
  -4  -3  13 15308.8 952.883   4
  -4   3 -13 16774.8 933.734  23
   4  -3 -13 17551.5 1002.87  20
  -4  -3  14 4109.28 507.119   4
  -4  -3  14 4386.16 557.842   9
   4   3  14 4846.11 673.282   5
  -4   3 -14 3918.60 507.396  23
  -4  -3  14 4269.02 532.677  21
   4  -3 -14 4203.03 527.521  20
   4  -3 -15 1528.10 354.682  20
  -4  -3  15 1350.98 361.209   4
  -4  -3  15 1913.66 405.105   9
  -4   3 -15 1329.55 346.858  23
  -4  -3  15 1474.19 347.591  21
  -4  -3  16 22183.7 1254.63   9
  -4  -3  16 21310.7 1212.50   4
  -4   3 -16 21264.6 1105.35  23
   4  -3 -16 21858.1 1173.52  20
  -4  -3  17 9290.46 846.193   9
  -4  -3  17 9593.05 885.247   4
  -4   3 -17 8888.17 750.653  23
   4  -3 -17 10529.4 834.487  20
  -4  -3  18 3323.70 555.870   4
  -4   3 -18 3606.01 521.004  23
  -4  -3  18 3433.85 581.573   9
   4  -3 -18 3783.66 521.326  20
  -4  -3  19 3284.76 551.647   9
  -4  -3  19 3736.44 618.736   4
  -4   3 -19 3639.80 547.037  23
   4  -3 -19 4011.47 550.543  20
  -4  -3  20 1632.03 456.787   4
  -4  -3  20 1867.48 472.431   9
  -4   3 -20 1260.05 400.699  23
   4  -3 -20 1549.49 409.194  22
  -4  -3  21 29629.1 1631.16   9
  -4  -3  21 29030.2 1620.74   4
   4   3  21 30790.5 1057.11  10
  -4   3 -21 25967.5 1328.44  23
   4  -3 -21 25382.3 1396.11  22
   4  -3 -22 13673.0 1057.33  22
   4   3  22 13364.6 719.736  10
  -4  -3  22 14431.4 1172.20   9
  -4  -3  22 14227.5 1167.42   4
  -4   3 -22 15309.4 1039.62  23
   4   3  23 4622.20 459.912  10
  -4  -3  23 4807.36 712.885   9
  -4  -3  23 5547.25 765.546   4
  -4   3 -23 4741.44 639.925  23
  -4  -3  23 5446.10 518.863  12
   4  -3 -23 4209.40 601.513  22
   4   3  24 562.061 223.419  10
  -4  -3  24 724.868 262.601  12
   4   3  25 4175.40 435.003  10
  -4  -3  25 5236.80 508.076  12
   4   3  26 25309.0 966.285  10
  -4  -3  26 26323.0 1055.50  12
   4   3  27 768.569 256.972  10
  -4  -3  27 762.559 252.543  12
   4   3  28 1447.76 298.224  10
  -4  -3  28 1556.97 305.626  12
   4   3  29 1162.55 270.806  10
  -4  -3  29 1228.09 267.677  12
   4   3  30 2011.48 300.176  10
  -4  -3  30 1886.13 305.622  12
   4   3  31 1031.10 227.376  10
  -4  -3  31 977.614 223.679  12
   4   3  32 865.965 206.672  10
  -4  -3  32 1006.50 221.528  12
   4   3  33 1384.52 216.054  10
  -4  -3  33 1289.29 216.212  12
   4   3  34 451.809 142.871  10
  -4  -3  34 427.613 143.432  12
   4   3  35 845.563 147.190  10
   4  -4  34 745.212 167.018  14
   4  -4  34 629.255 153.475  10
   4  -4  33 494.357 167.895  14
   4  -4  33 555.862 178.748  10
   4  -4  32 2720.03 294.149  10
   4  -4  32 2494.68 303.806  14
   4  -4  31 1204.50 242.534  10
   4  -4  31 864.947 242.513  14
   4  -4  30 5012.66 434.898  10
   4  -4  30 5300.03 475.292  14
  -4   4  30 3770.03 411.235  12
  -4   4  29 367.148 231.925  16
   4  -4  29 378.314 222.706  10
   4  -4  29 267.462 227.885  14
  -4   4  29 279.037 218.438  12
  -4   4  28 884.093 297.784  16
   4  -4  28 961.302 291.659  14
  -4   4  28 866.765 271.980  12
  -4   4  27 5636.83 543.261  16
  -4   4  27 6324.92 540.634  12
  -4   4  26 1178.79 320.451  16
  -4   4  26 1115.72 298.778  12
  -4   4  25 379.611 228.238  12
  -4   4  25 154.133 243.067  16
  -4   4  24 4460.45 509.150  16
  -4   4  24 4718.34 496.724  15
  -4   4  24 4881.34 490.897  12
  -4   4  23 3109.07 434.370  16
  -4   4  23 2894.41 387.027  15
  -4   4  23 3011.34 404.813  12
  -4   4  22 2202.96 498.067   7
  -4   4  22 2651.57 414.900  16
  -4   4  22 2268.75 359.340  15
  -4   4  22 2577.32 365.843  12
   4   4 -22 1675.59 465.793  23
   4   4 -22 2305.73 478.780  22
   4  -4  22 1021.54 411.842   4
  -4   4  21 11019.0 734.273  16
  -4   4  21 10686.1 699.475  15
  -4   4  21 11290.4 683.907  12
   4   4 -21 9202.11 855.124  23
   4   4 -21 11749.3 972.362  22
  -4   4  21 11254.4 1020.48   7
  -4   4  20 10312.8 710.431  16
  -4   4  20 9788.89 666.789  15
  -4   4  20 10610.3 659.242  12
   4   4 -20 8521.25 788.133  23
   4   4 -20 10309.8 911.061  22
  -4   4  20 9506.78 937.700   7
   4  -4  19 2365.06 598.188   4
   4   4 -19 4263.15 570.207  23
   4   4 -19 4747.32 647.746  22
  -4   4  19 4205.16 645.174   7
  -4   4  18 11177.3 980.296   7
   4   4 -18 10213.0 823.378  23
   4   4 -18 9692.03 874.041  22
   4   4 -17 3740.65 529.483  23
   4   4 -17 3756.78 552.990  22
  -4   4  17 3585.28 582.987   7
   4   4 -16 7042.48 737.970  22
  -4   4  16 6520.52 748.422   7
   4  -4  16 6738.10 721.627  20
   4  -4  15 1004.42 323.363  20
  -4   4  15 1115.48 396.661   7
   4   4 -15 938.284 334.422  22
   4   4 -14 6842.29 685.109  22
  -4   4  14 7759.74 772.353   7
   4  -4  14 6280.81 668.450  20
   4  -4  13 5024.34 593.882  20
   4   4 -13 4485.01 561.000  22
  -4   4  13 5172.05 632.500   7
  -4   4  12 2560.16 473.294   7
   4   4 -12 2926.61 461.030  22
   4  -4  12 2786.72 455.890  20
  -4   4  11 14125.8 983.256   7
   4   4 -11 15403.5 936.349  22
   4  -4  11 15458.5 967.025  20
  -4   4  10 25991.4 1277.68   7
   4   4 -10 22999.2 1117.62  22
   4  -4  10 23968.3 1178.31  20
  -4   4   9 9633.99 793.321   7
  -4  -4  -9 10152.2 727.145  21
   4   4  -9 9771.18 730.055  22
   4  -4   9 10140.2 770.000  20
  -4   4   8 14319.0 939.625   7
   4   4  -8 14477.8 854.145  22
  -4  -4  -8 15342.8 887.828  21
   4  -4   8 14396.4 890.884  20
  -4   4   7 6752.65 657.151   7
   4   4  -7 7253.84 606.093  22
  -4  -4  -7 7250.53 620.677  21
   4  -4   7 6633.86 612.250  20
  -4  -4  -6 3578.96 459.962  21
  -4   4   6 3423.79 485.807   7
   4   4  -6 3504.83 442.522  22
   4  -4   6 3578.83 466.280  20
  -4   4   5 18425.9 1015.35   7
   4   4  -5 18815.3 909.048  22
  -4  -4  -5 18008.2 962.617  21
   4   4  -5 19881.1 993.261   5
   4  -4   5 18767.0 986.688  20
  -4   4   4 56051.2 1703.28   7
  -4  -4  -4 49783.0 1587.61  21
   4  -4   4 54210.6 1632.91  20
   4   4  -4 55481.6 1498.74  22
   4   4  -4 55517.1 1656.93   8
   4   4  -4 54759.2 1668.15   5
   4   4  -3 8256.15 651.922   8
  -4   4   3 7245.18 631.642   7
  -4   4   3 6759.06 594.594  23
   4   4  -3 7154.83 546.121  22
   4   4  -3 7806.03 647.140   5
  -4  -4  -3 7472.81 634.438  21
   4  -4   3 7042.31 614.691  20
  -4   4   2 4644.72 512.388   7
  -4   4   2 4522.17 498.613  23
   4   4  -2 4773.37 443.671  22
   4   4  -2 4932.03 518.588   8
   4   4  -2 5000.80 525.491   5
  -4  -4  -2 4483.57 520.486  21
   4  -4   2 4410.16 494.082  20
   4  -4   1 814.935 280.428  20
  -4   4   1 787.380 295.870  23
  -4   4   1 1005.55 277.938   7
   4   4  -1 878.224 227.466  22
  -4  -4  -1 761.633 286.921  21
   4   4  -1 407.913 264.154   8
   4   4  -1 901.954 277.496   5
  -4   4   0 11725.8 768.528   7
  -4   4   0 11076.0 746.221  23
   4   4   0 10971.0 640.367  22
   4   4   0 10135.1 720.701   8
   4   4   0 11039.6 764.770   5
  -4  -4   0 11124.6 781.690  21
   4  -4   0 10949.1 740.484  20
   4  -4  -1 687.051 268.680  20
  -4   4  -1 859.151 297.914  23
  -4  -4   1 777.951 296.590  21
  -4   4  -1 980.495 276.575   7
   4   4   1 542.274 257.291   8
   4   4   1 938.784 303.350   5
  -4   4  -2 4377.81 496.290   7
  -4   4  -2 4003.13 482.376  23
   4   4   2 4192.86 474.117   8
   4   4   2 4498.20 525.613   5
   4  -4  -2 4246.47 485.956  20
  -4  -4   2 4291.46 531.548  21
  -4   4  -3 8427.38 672.125   7
   4   4   3 7846.65 622.767   8
   4   4   3 8193.87 691.419   5
  -4  -4   3 8164.24 698.240  21
  -4   4  -3 7792.24 646.644  23
   4  -4  -3 8109.30 648.728  20
  -4   4  -4 49755.4 1604.67   7
  -4   4  -4 53096.9 1580.73  23
   4   4   4 56552.5 1610.94   8
   4   4   4 58120.6 1809.42   5
  -4  -4   4 50624.8 1681.91  21
   4  -4  -4 52487.7 1596.32  20
  -4   4  -5 17558.4 949.193   7
   4   4   5 19204.5 959.815   8
   4  -4  -5 18436.2 960.198  20
  -4   4  -5 17147.0 933.345  23
   4   4   5 20489.7 1112.99   5
  -4  -4   5 17621.8 1007.77  21
  -4   4  -6 3178.11 458.296   7
  -4   4  -6 3312.90 473.806  23
   4   4   6 4015.91 482.980   8
   4   4   6 4055.55 558.041   5
  -4  -4   6 3381.44 489.795  21
   4  -4  -6 3734.35 469.415  20
   4   4   7 7766.84 737.556   5
  -4   4  -7 5631.21 589.506   7
  -4   4  -7 6492.49 613.933  23
   4   4   7 7537.90 638.264   8
  -4  -4   7 7018.00 675.275  21
   4  -4  -7 7074.70 616.593  20
  -4  -4   8 13743.4 931.719  21
   4  -4  -8 14074.0 867.252  20
  -4   4  -8 13683.7 861.781  23
   4   4   8 14397.3 869.118   8
   4   4   8 15432.8 1036.60   5
   4  -4  -9 11042.7 780.087  20
  -4  -4   9 11757.2 852.040   9
  -4   4  -9 10664.5 768.828  23
   4   4   9 11201.4 779.309   8
   4   4   9 11157.4 915.449   5
  -4  -4   9 10551.7 815.548  21
  -4  -4  10 25269.5 1228.00   9
   4   4  10 26322.8 1401.28   5
  -4   4 -10 23391.2 1127.34  23
  -4  -4  10 23835.6 1211.70  21
   4  -4 -10 25131.5 1172.15  20
  -4  -4  11 14417.8 959.341   9
   4   4  11 15066.8 1093.56   5
  -4   4 -11 15130.5 929.373  23
  -4  -4  11 15494.3 987.741  21
   4  -4 -11 15477.1 935.231  20
  -4  -4  12 2805.02 473.360   9
   4   4  12 3380.19 590.351   5
  -4   4 -12 2856.40 470.044  23
  -4  -4  12 2882.22 463.087  21
   4  -4 -12 2883.74 433.010  20
  -4  -4  13 4229.32 560.371   9
   4   4  13 4300.60 652.860   5
  -4   4 -13 4086.15 538.979  23
  -4  -4  13 3932.20 539.538  21
   4  -4 -13 4306.49 524.202  20
  -4  -4  14 6869.13 703.040   4
  -4  -4  14 7909.98 777.900   9
  -4   4 -14 7457.89 708.207  23
  -4  -4  14 7911.13 738.220  21
   4  -4 -14 8766.13 749.922  20
   4  -4 -15 646.169 279.095  20
  -4  -4  15 661.880 282.135   4
  -4   4 -15 682.733 328.874  23
  -4  -4  15 630.811 313.946   9
  -4  -4  15 502.331 304.989  21
  -4  -4  16 7477.26 758.832   4
  -4  -4  16 6353.24 724.318   9
  -4   4 -16 7509.64 737.105  23
  -4  -4  17 3907.32 596.145   4
  -4  -4  17 3562.54 592.201   9
  -4   4 -17 3632.40 551.668  23
  -4  -4  18 10811.6 974.405   9
  -4  -4  18 10664.2 942.971   4
  -4   4 -18 10848.5 883.860  23
  -4  -4  19 4078.11 659.414   9
   4   4  19 3839.40 401.200  10
  -4  -4  19 3878.89 635.130   4
  -4   4 -19 4581.19 613.966  23
  -4  -4  19 4021.63 439.866  12
  -4  -4  20 10151.7 979.073   4
   4   4  20 10275.7 626.398  10
  -4  -4  20 10169.8 977.008   9
  -4   4 -20 10418.6 894.498  23
  -4  -4  20 9502.73 660.788  12
  -4  -4  21 10768.2 1044.66   9
  -4  -4  21 11686.4 1043.09   4
   4   4  21 10673.1 643.835  10
  -4   4 -21 10814.9 901.376  23
  -4  -4  21 10265.8 694.571  12
  -4  -4  22 2562.93 557.724   4
   4   4  22 2807.06 352.650  10
   4  -4 -22 1681.18 415.638  22
  -4  -4  22 2618.12 577.530   9
  -4   4 -22 2815.23 569.012  23
[truncated: 2,508,461 more chars]
