# Supplementary material for: The crystal structures of 3-O-benzyl-1,2-O-iso­propyl­idene-5-O-methane­sulfonyl-6-O-tri­phenyl­methyl-α-d-gluco­furan­ose and its azide displacement product
Source: Acta Crystallogr E Crystallogr Commun. 2018 May 31;74(Pt 6):862–7. doi: 10.1107/S205698901800765X (PMC6002814; doi:10.1107/S205698901800765X)
Supplement: Supplementary file 2 [file e-74-00862-3sup3.hkl]

data_3                                                                          
_shelx_title ' 3         P 21 21 21   R   0.09'                                 
_shelx_refln_list_code          4                                               
_shelx_F_calc_maximum      223.82                                               
_exptl_crystal_F_000      1336.00                                               
_reflns_d_resolution_high  0.8315                                               
                                                                                
loop_                                                                           
 _space_group_symop_operation_xyz                                               
 'x, y, z'                                                                      
 '-x+1/2, -y, z+1/2'                                                            
 'x+1/2, -y+1/2, -z'                                                            
 '-x, y+1/2, -z+1/2'                                                            
                                                                                
_cell_length_a    10.0069                                                       
_cell_length_b    10.1898                                                       
_cell_length_c    32.0045                                                       
_cell_angle_alpha  90.000                                                       
_cell_angle_beta   90.000                                                       
_cell_angle_gamma  90.000                                                       
                                                                                
_shelx_F_squared_multiplier     1.000                                           
                                                                                
loop_                                                                           
 _refln_index_h                                                                 
 _refln_index_k                                                                 
 _refln_index_l                                                                 
 _refln_F_squared_calc                                                          
 _refln_F_squared_meas                                                          
 _refln_F_squared_sigma                                                         
 _refln_observed_status                                                         
   2   0   0        543.96        513.60        31.14 o                         
   4   0   0        592.34        594.51        12.43 o                         
   6   0   0       1329.28       1973.89        47.52 o                         
   8   0   0        730.82       1231.63       164.63 o                         
  10   0   0          4.00        102.63       111.16 o                         
   1   1   0       7766.61       7725.69       148.95 o                         
   2   1   0      39319.28      52815.14       733.90 o                         
   3   1   0       2810.08       2547.12        79.38 o                         
   4   1   0         11.73         14.93         2.44 o                         
   5   1   0        395.77        471.57        12.82 o                         
   6   1   0        743.52       1027.94        23.95 o                         
   7   1   0        134.26        293.06        13.79 o                         
   8   1   0         37.99        105.06        11.54 o                         
   9   1   0        230.03        123.11        72.50 o                         
  10   1   0         10.78          6.92         8.97 o                         
  11   1   0          6.66          0.98         3.80 o                         
   0   2   0        524.75        342.61        15.46 o                         
   1   2   0         49.50         27.70         3.71 o                         
   2   2   0        380.65        353.60        17.25 o                         
   3   2   0       2529.17       2646.71        26.91 o                         
   4   2   0       1755.04       1997.11        23.06 o                         
   5   2   0        445.84        648.73        15.75 o                         
   6   2   0        122.69        117.39         8.67 o                         
   7   2   0          1.53          7.23         5.66 o                         
   8   2   0        111.16        198.99        39.43 o                         
   9   2   0         18.07         79.71        52.09 o                         
  10   2   0         13.21         85.14        51.11 o                         
  11   2   0          5.44          0.00         4.21 o                         
   1   3   0      10991.79      10830.06       108.13 o                         
   2   3   0        309.30        220.93         6.64 o                         
   3   3   0       1613.85       1741.39        31.25 o                         
   4   3   0       1491.84       1807.00        29.27 o                         
   5   3   0        147.76        250.92         9.45 o                         
   6   3   0         43.49         24.02         5.86 o                         
   7   3   0        203.78        324.68        14.63 o                         
   8   3   0        770.45       1259.28        92.79 o                         
   9   3   0         66.81         68.70        40.57 o                         
  10   3   0          1.42          0.00         5.32 o                         
  11   3   0         15.01          2.16         4.94 o                         
   0   4   0       6691.71       5721.93       273.97 o                         
   1   4   0        927.83        862.30        26.05 o                         
   2   4   0        471.68        440.03        11.43 o                         
   3   4   0        300.40        329.87         9.33 o                         
   4   4   0        473.23        463.13        11.67 o                         
   5   4   0        516.24        639.77        19.73 o                         
   6   4   0         80.11         86.74         9.09 o                         
   7   4   0          0.46          1.61         6.80 o                         
   8   4   0          1.47          4.49         3.52 o                         
   9   4   0          8.92         12.37         8.35 o                         
  10   4   0          3.16          0.27         5.14 o                         
  11   4   0         17.14          1.62         5.17 o                         
   1   5   0        118.95        139.10         6.78 o                         
   2   5   0       5793.42       6268.41        55.02 o                         
   3   5   0        108.14         95.39         6.75 o                         
   4   5   0         24.15         14.20         4.71 o                         
   5   5   0          1.40         10.06         5.29 o                         
   6   5   0        175.86        337.13        29.13 o                         
   7   5   0        555.45        862.90       137.96 o                         
   8   5   0          4.88          0.00         6.42 o                         
   9   5   0          0.06          0.00         5.76 o                         
  10   5   0          0.25          1.40         4.37 o                         
   0   6   0        438.81        464.53        24.13 o                         
   1   6   0       1280.06       1522.74        34.96 o                         
   2   6   0         39.80         57.99         5.47 o                         
   3   6   0        176.41        245.57        10.76 o                         
   4   6   0        174.31        252.64        12.63 o                         
   5   6   0        115.51        151.30        10.95 o                         
   6   6   0          1.14         10.64         4.48 o                         
   7   6   0        139.52         12.58        15.77 o                         
   8   6   0         39.52          8.92         7.61 o                         
   9   6   0          0.96          1.26         5.53 o                         
  10   6   0          0.31          0.00         4.08 o                         
   1   7   0         52.76         60.65         7.87 o                         
   2   7   0          0.64          4.88         6.71 o                         
   3   7   0        767.42        945.87        27.39 o                         
   4   7   0         22.37         14.58         5.58 o                         
   5   7   0          5.82         15.47         4.75 o                         
   6   7   0         23.68          0.01         7.38 o                         
   7   7   0         35.22         21.79        19.92 o                         
   8   7   0         54.60         67.18        14.32 o                         
   9   7   0          8.47         27.70         5.22 o                         
   0   8   0        198.18        200.36        20.37 o                         
   1   8   0       3962.98       4162.25       275.67 o                         
   2   8   0        115.29        115.17        14.59 o                         
   3   8   0        175.02        167.92        10.91 o                         
   4   8   0          1.12          6.29         4.44 o                         
   5   8   0         19.33          9.64         8.93 o                         
   6   8   0         12.05          8.14         8.40 o                         
   7   8   0          8.74         14.29         6.64 o                         
   8   8   0         15.07          9.54         8.84 o                         
   9   8   0          5.31          9.61        13.00 o                         
   1   9   0         10.57         17.23         5.05 o                         
   2   9   0          0.54          4.61         6.96 o                         
   3   9   0         47.13         68.40        41.90 o                         
   4   9   0        303.96         28.37        34.39 o                         
   5   9   0        233.19          3.32         8.73 o                         
   6   9   0         22.22          2.14        12.15 o                         
   7   9   0          0.90          0.00         5.42 o                         
   8   9   0          0.55          4.88         3.08 o                         
   0  10   0        193.06         13.14        11.69 o                         
   1  10   0         26.74         17.00         8.29 o                         
   2  10   0        116.67        140.46        15.53 o                         
   3  10   0          0.53          2.37        20.32 o                         
   4  10   0          2.56          6.04         7.41 o                         
   5  10   0         51.65         71.51        30.57 o                         
   6  10   0         51.53         32.86         7.27 o                         
   1  11   0          5.12          4.24         4.61 o                         
   2  11   0          7.53          4.64         5.88 o                         
   3  11   0         35.97          9.47         7.33 o                         
   4  11   0         27.67         32.01        14.39 o                         
   5  11   0         14.40          7.85         3.78 o                         
   0  12   0          3.76          0.44         5.57 o                         
   1  12   0          3.54          0.11         5.80 o                         
   2  12   0         15.83         26.99         7.81 o                         
   1   0   1       7994.19       7323.15       162.38 o                         
   2   0   1      15293.75      15139.74       114.51 o                         
   3   0   1       6055.39       5940.02       140.21 o                         
   4   0   1       4760.31       4733.38        72.51 o                         
   5   0   1       7884.08       9425.19        52.42 o                         
   6   0   1         15.52          6.51         3.85 o                         
   7   0   1        336.67        568.84        20.35 o                         
   8   0   1         49.47         98.82        11.26 o                         
   9   0   1         19.57          0.00         5.41 o                         
  10   0   1         27.74          6.53         5.33 o                         
  11   0   1         28.95          1.56         3.95 o                         
  12   0   1          2.80          0.00         5.05 o                         
 -11   1   1          4.42          0.72         3.98 o                         
 -10   1   1          1.26          0.00         5.69 o                         
  -9   1   1         47.85          0.00         6.29 o                         
  -8   1   1          3.34          5.42         6.82 o                         
  -7   1   1         57.58         68.18         7.95 o                         
  -6   1   1       1661.37       2258.12        43.36 o                         
  -5   1   1       2057.78       2408.53        25.38 o                         
  -4   1   1       4977.98       4717.52        54.34 o                         
  -3   1   1       7779.07       8501.58       140.12 o                         
  -2   1   1      24779.98      29015.99       747.47 o                         
  -1   1   1       2766.21       2401.27        28.34 o                         
   0   1   1       5468.31       5004.89        64.87 o                         
   1   1   1       2778.10       2479.09        28.18 o                         
   2   1   1      25049.21      32367.65       190.05 o                         
   3   1   1       7680.29       8158.59       290.86 o                         
   4   1   1       5013.28       4553.83        71.64 o                         
   5   1   1       2108.23       2469.58        28.57 o                         
   6   1   1       1584.17       2128.56        31.66 o                         
   7   1   1         51.36         65.19         7.86 o                         
   8   1   1          8.52          8.85         6.15 o                         
   9   1   1         50.14          0.00         5.86 o                         
  10   1   1          1.73         20.78        17.39 o                         
  11   1   1          4.08          3.36         4.38 o                         
 -11   2   1          0.56          0.00         4.45 o                         
 -10   2   1         32.28          0.00         6.05 o                         
  -9   2   1         22.91          0.00         6.16 o                         
  -8   2   1        124.46        176.23        38.85 o                         
  -7   2   1       1000.85       1664.46        31.21 o                         
  -6   2   1        405.87        505.44        16.05 o                         
  -5   2   1         44.87         55.77         5.50 o                         
  -4   2   1        897.86        954.61        17.65 o                         
  -3   2   1        533.26        619.19         8.61 o                         
  -2   2   1       6657.11       6494.42       186.74 o                         
  -1   2   1      12258.89      12002.62       225.58 o                         
   0   2   1      27440.70      26344.70      2681.54 o                         
   1   2   1      12335.88      11934.38       130.83 o                         
   2   2   1       6774.44       6729.64       192.48 o                         
   3   2   1        601.81        729.41        14.06 o                         
   4   2   1        999.14       1109.41        15.19 o                         
   5   2   1         59.08         73.60         5.21 o                         
   6   2   1        362.93        442.44        15.25 o                         
   7   2   1       1010.68       1605.05        33.74 o                         
   8   2   1        117.65        181.47        32.24 o                         
   9   2   1         22.71          1.56         6.13 o                         
  10   2   1         37.86         13.42        12.06 o                         
  11   2   1          0.36          1.21         4.39 o                         
 -11   3   1          2.96          0.00         4.13 o                         
 -10   3   1          8.73          0.71         4.75 o                         
  -9   3   1         51.44          0.00         5.44 o                         
  -8   3   1        238.92        303.62        60.58 o                         
  -7   3   1        472.91        885.75        23.35 o                         
  -6   3   1        260.19        331.52        12.20 o                         
  -5   3   1        180.18        191.28         7.99 o                         
  -4   3   1        397.53        387.46         8.41 o                         
  -3   3   1       3834.39       3842.90        24.37 o                         
  -2   3   1       1328.79       1374.40        21.65 o                         
  -1   3   1       8288.49       7834.00       112.09 o                         
   0   3   1        212.34        281.57         7.18 o                         
   1   3   1       8427.75       7785.96       109.25 o                         
   2   3   1       1201.63       1228.55        25.77 o                         
   3   3   1       3713.66       3783.80        53.39 o                         
   4   3   1        406.05        404.87         9.20 o                         
   5   3   1        189.80        193.97         8.02 o                         
   6   3   1        283.09        341.34        12.53 o                         
   7   3   1        459.75        861.05        23.07 o                         
   8   3   1        230.89        287.84        55.50 o                         
   9   3   1         44.41         62.77        37.96 o                         
  10   3   1          7.82          2.29         5.07 o                         
  11   3   1          3.29          0.00         4.46 o                         
 -11   4   1          5.74          9.13        11.62 o                         
 -10   4   1         16.51          0.58         6.21 o                         
  -9   4   1          5.06          7.91         5.85 o                         
  -8   4   1        228.65        324.12        79.61 o                         
  -7   4   1        263.03        434.65        23.01 o                         
  -6   4   1        149.01        213.11        13.11 o                         
  -5   4   1        287.30        313.54        12.93 o                         
  -4   4   1         30.40         33.71         4.28 o                         
  -3   4   1        459.93        573.38        11.97 o                         
  -2   4   1       4295.89       4021.10        70.50 o                         
  -1   4   1        439.04        390.15         9.94 o                         
   0   4   1       3506.11       2947.22       139.38 o                         
   1   4   1        396.06        327.30         8.39 o                         
   2   4   1       4485.16       4137.46        89.74 o                         
   3   4   1        371.97        477.15        11.02 o                         
   4   4   1         25.33         33.42         4.82 o                         
   5   4   1        257.19        282.19        12.43 o                         
   6   4   1        166.78        235.52        12.31 o                         
   7   4   1        258.46        456.12        23.71 o                         
   8   4   1        236.17          0.00         5.73 o                         
   9   4   1          5.07          0.62         5.69 o                         
  10   4   1         17.59          0.00         5.16 o                         
  11   4   1          7.52          8.09        14.55 o                         
 -10   5   1          1.02          3.08         4.34 o                         
  -9   5   1         55.20         15.90        12.76 o                         
  -8   5   1        111.87          0.79         6.27 o                         
  -7   5   1        260.74        306.57        86.81 o                         
  -6   5   1        559.06        685.94        37.68 o                         
  -5   5   1        749.77       1013.51        21.70 o                         
  -4   5   1         30.18         18.48         4.57 o                         
  -3   5   1        503.24        551.05        14.12 o                         
  -2   5   1         86.58         84.74         5.78 o                         
  -1   5   1       1324.43       1327.94        38.03 o                         
   0   5   1       1869.81       1835.63        41.73 o                         
   1   5   1       1251.94       1351.34        22.29 o                         
   2   5   1         99.93         98.81         6.10 o                         
   3   5   1        475.30        524.63        12.76 o                         
   4   5   1         35.99         23.84         5.01 o                         
   5   5   1        740.86        984.60        23.72 o                         
   6   5   1        572.84        731.48        28.23 o                         
   7   5   1        225.17        196.78        65.61 o                         
   8   5   1        120.96          0.00         6.32 o                         
   9   5   1         65.32          2.67         7.16 o                         
  10   5   1          0.93          2.48         4.63 o                         
 -10   6   1          9.58          9.16        10.14 o                         
  -9   6   1         26.10         12.77        11.27 o                         
  -8   6   1         61.57         21.36        30.94 o                         
  -7   6   1         16.48         10.22         8.39 o                         
  -6   6   1         94.66        138.52        10.90 o                         
  -5   6   1        271.72        298.99        16.15 o                         
  -4   6   1         68.77         62.92         7.38 o                         
  -3   6   1        628.88        736.57        18.01 o                         
  -2   6   1          8.78         11.36         4.01 o                         
  -1   6   1       1499.50       1436.44        28.02 o                         
   0   6   1        128.98        142.76        10.20 o                         
   1   6   1       1561.14       1463.70        34.31 o                         
   2   6   1          5.98          5.78         3.83 o                         
   3   6   1        612.01        755.56        18.03 o                         
   4   6   1         67.95         60.86         7.26 o                         
   5   6   1        251.89        270.58        13.81 o                         
   6   6   1         90.89         74.10        20.98 o                         
   7   6   1         18.25         15.81         8.78 o                         
   8   6   1         57.95         34.55        11.81 o                         
   9   6   1         22.94          0.97         6.64 o                         
  10   6   1          9.36          0.98         5.32 o                         
  -9   7   1          1.25         41.74        28.67 o                         
  -8   7   1         10.02         16.98        11.29 o                         
  -7   7   1         78.81          8.79        21.48 o                         
  -6   7   1         10.97         12.20         7.16 o                         
  -5   7   1         18.64         25.63         5.75 o                         
  -4   7   1         12.60         18.22         6.11 o                         
  -3   7   1         44.75         45.87         6.86 o                         
  -2   7   1         33.57         34.04         8.91 o                         
  -1   7   1        880.46        866.81        31.40 o                         
   0   7   1          4.32          2.72         4.70 o                         
   1   7   1        891.01        938.73        30.67 o                         
   2   7   1         36.30         31.40         8.93 o                         
   3   7   1         48.05         51.63         8.39 o                         
   4   7   1         14.77         20.15         5.50 o                         
   5   7   1         24.91         41.69         6.07 o                         
   6   7   1          9.76          6.57        15.02 o                         
   7   7   1         76.57        101.16        32.40 o                         
   8   7   1         10.31          7.75         8.03 o                         
   9   7   1          2.06         30.39        10.69 o                         
  -9   8   1         16.68         24.86        21.97 o                         
  -8   8   1          2.83          2.40         4.02 o                         
  -7   8   1          7.04         10.53         8.41 o                         
  -6   8   1         83.57        135.78        27.27 o                         
  -5   8   1         44.97         24.85        15.98 o                         
  -4   8   1         35.92         31.30         8.87 o                         
  -3   8   1        347.78        401.26        37.24 o                         
  -2   8   1         54.58         74.49        10.30 o                         
  -1   8   1         33.00         40.47         7.35 o                         
   0   8   1          1.82          0.00         5.64 o                         
   1   8   1         26.93         43.11         8.18 o                         
   2   8   1         55.83         79.67        12.19 o                         
   3   8   1        365.01        491.37        18.10 o                         
   4   8   1         34.30         36.70         7.05 o                         
   5   8   1         48.53         25.76        14.84 o                         
   6   8   1         78.49          1.82         8.98 o                         
   7   8   1          7.09          7.05         5.37 o                         
   8   8   1          3.46          3.08         4.88 o                         
   9   8   1         15.22         32.38         9.34 o                         
  -8   9   1         13.13          6.80         5.00 o                         
  -7   9   1          2.79          3.85         4.66 o                         
  -6   9   1         20.26          1.33         9.40 o                         
  -5   9   1         26.05         33.96        19.77 o                         
  -4   9   1        157.97          6.40        25.97 o                         
  -3   9   1        103.23         80.58         9.47 o                         
  -2   9   1         24.35          7.80         6.02 o                         
  -1   9   1        461.18        383.72        63.78 o                         
   0   9   1        855.17        722.75        72.38 o                         
   1   9   1        462.91        409.78        61.36 o                         
   2   9   1         28.75         21.48         6.73 o                         
   3   9   1         99.97         69.97        42.83 o                         
   5   9   1         24.78         34.02        20.31 o                         
   6   9   1         22.73          0.00         8.78 o                         
   7   9   1          4.64          5.76         5.99 o                         
   8   9   1         12.95          0.00         4.16 o                         
  -6  10   1         63.84        184.39        11.79 o                         
  -5  10   1         16.23         24.00         9.99 o                         
  -4  10   1         15.70         30.84         7.20 o                         
  -3  10   1         59.25         76.71        20.54 o                         
  -2  10   1        208.52        187.83        12.48 o                         
  -1  10   1        260.02        292.07        16.16 o                         
   0  10   1        230.41        185.32        61.79 o                         
   1  10   1        260.27        294.41        16.54 o                         
   2  10   1        213.87         54.53        14.79 o                         
   3  10   1         48.42         45.40        20.07 o                         
   4  10   1         20.60         25.04        19.10 o                         
   5  10   1         21.06          2.75         6.78 o                         
   6  10   1         63.46          6.78         8.04 o                         
  -5  11   1          7.24          6.82         2.96 o                         
  -4  11   1         18.43         11.69         8.41 o                         
  -3  11   1          5.14          5.00         7.65 o                         
  -2  11   1         32.80          9.96         6.62 o                         
  -1  11   1         53.88         41.63        14.02 o                         
   0  11   1         58.88         77.64        11.20 o                         
   1  11   1         50.13         47.47         7.61 o                         
   2  11   1         34.85         68.46        10.01 o                         
   3  11   1          5.54          7.60         6.14 o                         
   4  11   1         17.72          6.99         4.61 o                         
   5  11   1          5.93          7.31         2.83 o                         
  -2  12   1         23.41         42.09         8.80 o                         
  -1  12   1         13.50         13.17         6.91 o                         
   0  12   1          1.40          0.00         4.06 o                         
   1  12   1         15.05         12.71         6.82 o                         
   2  12   1         19.75         31.59         8.00 o                         
   1   0   2       7789.65       8136.63        82.18 o                         
   2   0   2       1037.39        925.41        45.10 o                         
   3   0   2       2634.35       2389.39        28.19 o                         
   4   0   2       5303.12       5292.26       114.47 o                         
   5   0   2         10.86         14.28         3.25 o                         
   6   0   2       1718.18       2359.73        30.36 o                         
   7   0   2        240.19        580.98        20.65 o                         
   8   0   2         10.29          3.96         6.97 o                         
   9   0   2         61.94          0.00         5.67 o                         
  10   0   2          0.26          3.98         5.47 o                         
  11   0   2          0.57          0.00         4.50 o                         
  12   0   2          0.22          0.00         4.56 o                         
 -11   1   2          2.49          1.06         3.73 o                         
 -10   1   2          7.34         10.75        11.10 o                         
  -9   1   2         48.95        170.90        93.52 o                         
  -8   1   2        444.37        831.45        31.88 o                         
  -7   1   2        206.72        366.22        16.22 o                         
  -6   1   2         88.58        113.48         8.11 o                         
  -5   1   2        470.51        468.99        11.22 o                         
  -4   1   2       1789.18       1801.43        31.38 o                         
  -3   1   2         12.66         10.50         1.75 o                         
  -2   1   2      12837.66      13432.09       102.14 o                         
  -1   1   2      21663.68      26514.77       597.13 o                         
   0   1   2       1620.11       1184.32        63.09 o                         
   1   1   2      21727.47      25947.11       207.62 o                         
   2   1   2      12368.21      13533.82       405.06 o                         
   3   1   2         14.65          7.94         1.56 o                         
   4   1   2       1956.20       1925.74        22.50 o                         
   5   1   2        480.61        462.86        13.33 o                         
   6   1   2        104.05        135.67         9.33 o                         
   7   1   2        209.14        351.58        15.12 o                         
   8   1   2        448.91        872.71        34.88 o                         
   9   1   2         44.59          4.49         6.49 o                         
  10   1   2         10.28         10.15        10.85 o                         
  11   1   2          2.40          1.71         4.14 o                         
 -11   2   2         17.97          5.36         8.95 o                         
 -10   2   2          9.98          0.96         5.60 o                         
  -9   2   2         81.53          0.00         5.44 o                         
  -8   2   2        125.67        120.60        42.82 o                         
  -7   2   2        147.82        290.14        13.76 o                         
  -6   2   2        199.23        265.80        11.42 o                         
  -5   2   2         86.79        116.26         7.13 o                         
  -4   2   2         99.04        119.03         5.79 o                         
  -3   2   2       1824.19       1591.44        27.15 o                         
  -2   2   2       3902.66       3544.13        27.87 o                         
  -1   2   2      14100.83      14571.96        84.72 o                         
   0   2   2       2402.07       1729.43        18.56 o                         
   1   2   2      13725.11      14481.44       320.61 o                         
   2   2   2       3720.09       3223.13        31.54 o                         
   3   2   2       1829.90       1682.63        16.69 o                         
   4   2   2         95.89        112.06         5.93 o                         
   5   2   2         71.85         90.95         6.35 o                         
   6   2   2        186.24        245.27        10.53 o                         
   7   2   2        135.67        265.40        13.41 o                         
   8   2   2        136.80        175.99        33.35 o                         
   9   2   2         78.33        169.69        60.61 o                         
  10   2   2          8.59          0.00         5.61 o                         
  11   2   2         17.29          3.40         4.19 o                         
 -11   3   2         17.24         12.47        23.32 o                         
 -10   3   2          2.10          3.43         5.68 o                         
  -9   3   2          1.15          0.00         5.43 o                         
  -8   3   2        415.86        672.78        85.17 o                         
  -7   3   2        139.61        186.22        11.47 o                         
  -6   3   2        539.39        664.53        16.80 o                         
  -5   3   2        366.54        414.34        12.13 o                         
  -4   3   2        270.90        300.21         7.53 o                         
  -3   3   2       3681.81       3771.70        72.85 o                         
  -2   3   2        105.26         89.41         3.35 o                         
  -1   3   2        526.38        396.22         6.40 o                         
   0   3   2       8677.73       6755.22      1073.70 o                         
   1   3   2        558.23        423.54         9.80 o                         
   2   3   2        138.00        117.13         4.20 o                         
   3   3   2       3713.74       3769.83        39.12 o                         
   4   3   2        335.20        368.87         8.83 o                         
   5   3   2        352.24        396.67        11.04 o                         
   6   3   2        532.49        644.30        16.74 o                         
   7   3   2        134.38        186.20        11.47 o                         
   8   3   2        430.25        762.38        49.09 o                         
   9   3   2          1.78          0.00         4.17 o                         
  10   3   2          3.45          1.93         4.28 o                         
  11   3   2         19.53          0.00         3.75 o                         
 -11   4   2          3.79         10.42        14.81 o                         
 -10   4   2          3.21          7.87         7.11 o                         
  -9   4   2         76.43         88.38        34.99 o                         
  -8   4   2        100.93          3.43         5.85 o                         
  -7   4   2         27.65         38.49         9.64 o                         
  -6   4   2        458.79        649.94        22.20 o                         
  -5   4   2        698.32        952.84        24.59 o                         
  -4   4   2        203.62        196.81         7.93 o                         
  -3   4   2       3312.93       3675.30        58.74 o                         
  -2   4   2       1180.42       1239.52        20.76 o                         
  -1   4   2       1186.28       1104.68        15.56 o                         
   0   4   2         93.79        106.97         6.89 o                         
   1   4   2       1140.54        982.23        37.46 o                         
   2   4   2       1255.12       1272.12        23.85 o                         
   3   4   2       3258.73       3570.71        51.28 o                         
   4   4   2        184.32        179.01         8.53 o                         
   5   4   2        665.77        912.45        23.67 o                         
   6   4   2        487.65        661.87        22.64 o                         
   7   4   2         35.06         55.51        10.74 o                         
   8   4   2         90.57          0.00         5.81 o                         
   9   4   2         74.54          0.72         5.42 o                         
  10   4   2          2.82          4.07         4.10 o                         
  11   4   2          4.31         32.67         8.47 o                         
 -10   5   2          1.82          4.53         4.73 o                         
  -9   5   2          2.25         13.09        10.06 o                         
  -8   5   2         60.09         93.68        43.25 o                         
  -7   5   2        213.48        262.00        71.27 o                         
  -6   5   2        192.63        200.39        19.25 o                         
  -5   5   2        143.04        203.49        12.89 o                         
  -4   5   2       1415.20       1598.96        35.13 o                         
  -3   5   2       1506.33       1458.20        34.89 o                         
  -2   5   2       1711.01       1874.34        28.11 o                         
  -1   5   2       1331.83       1128.45        24.74 o                         
   0   5   2       3245.03       3120.95        34.84 o                         
   1   5   2       1285.69       1052.26        18.34 o                         
   2   5   2       1730.68       1888.56        23.45 o                         
   3   5   2       1444.15       1447.01        21.08 o                         
   4   5   2       1457.34       1758.35        55.37 o                         
   5   5   2        123.12        177.18        10.92 o                         
   6   5   2        174.74        183.95        11.71 o                         
   7   5   2        225.33        351.16        71.82 o                         
   8   5   2         63.69          1.27         5.83 o                         
   9   5   2          2.53          0.00         5.89 o                         
  10   5   2          2.43          8.08         4.57 o                         
 -10   6   2          4.39         42.75        39.65 o                         
  -9   6   2          6.50          5.12         5.10 o                         
  -8   6   2         48.35         90.72        20.89 o                         
  -7   6   2        218.54        171.56        66.63 o                         
  -6   6   2        174.59        251.40        58.74 o                         
  -5   6   2         59.30         82.64         9.58 o                         
  -4   6   2         89.80        109.17         9.10 o                         
  -3   6   2        178.65        226.89        10.36 o                         
  -2   6   2        432.51        397.86        13.11 o                         
  -1   6   2       2728.97       2674.24        44.14 o                         
   0   6   2       1120.51        949.51        27.87 o                         
   1   6   2       2560.58       2553.67        45.13 o                         
   2   6   2        458.12        444.12        16.60 o                         
   3   6   2        195.53        237.50        10.64 o                         
   4   6   2         77.99        100.92         8.84 o                         
   5   6   2         47.22         68.70         9.25 o                         
   6   6   2        188.40        244.00        68.54 o                         
   7   6   2        217.65        264.16        97.49 o                         
   8   6   2         48.56        104.31        37.55 o                         
   9   6   2          6.35          9.10        11.54 o                         
  10   6   2          4.70         15.64         9.48 o                         
  -9   7   2         22.71         70.34         9.41 o                         
  -8   7   2          5.73          9.77         6.00 o                         
  -7   7   2         33.21         27.01         9.38 o                         
  -6   7   2         28.34         18.55        16.85 o                         
  -5   7   2        130.77        107.86         9.12 o                         
  -4   7   2          9.26         23.03         6.96 o                         
  -3   7   2        295.81        305.40        14.27 o                         
  -2   7   2        189.45        198.43        13.14 o                         
  -1   7   2        231.95        274.25        13.70 o                         
   0   7   2          0.38          2.08         4.70 o                         
   1   7   2        246.37        293.31        17.86 o                         
   2   7   2        193.67        190.22        16.17 o                         
   3   7   2        286.30        300.83        16.23 o                         
   4   7   2         10.46         26.87         6.49 o                         
   5   7   2        111.68         91.49         7.85 o                         
   6   7   2         25.98         18.73        11.48 o                         
   7   7   2         32.78         21.91         9.36 o                         
   8   7   2          7.52         20.74        10.60 o                         
   9   7   2         22.15          9.58        12.16 o                         
  -9   8   2          4.77          9.39         5.32 o                         
  -8   8   2         11.70          3.34         5.10 o                         
  -7   8   2         13.91          5.83        12.53 o                         
  -6   8   2         68.79          4.27         9.91 o                         
  -5   8   2         15.69         20.03         9.27 o                         
  -4   8   2          8.79          8.62         5.71 o                         
  -3   8   2         61.57         62.38         6.25 o                         
  -2   8   2        178.03        183.54        15.72 o                         
  -1   8   2       1211.63       1320.80        61.02 o                         
   0   8   2        104.17         87.37         8.82 o                         
   1   8   2       1303.40       1513.83        63.47 o                         
   2   8   2        191.43        158.08        14.89 o                         
   3   8   2         65.91         76.41         7.33 o                         
   4   8   2          5.27          8.63         5.06 o                         
   5   8   2         11.50         11.15         8.68 o                         
   6   8   2         71.42         86.14        70.93 o                         
   7   8   2         19.48          9.14         7.78 o                         
   8   8   2         11.51         17.85         7.64 o                         
   9   8   2          5.06         17.65         3.86 o                         
  -8   9   2          3.49          3.78         2.82 o                         
  -7   9   2          7.64          8.65         4.67 o                         
  -6   9   2         31.95          0.00         9.09 o                         
  -5   9   2         53.00          0.00         8.24 o                         
  -4   9   2         30.45         30.17        17.68 o                         
  -3   9   2         58.01         67.57        10.18 o                         
  -2   9   2         82.48         67.39        13.77 o                         
  -1   9   2        118.04        103.08        15.99 o                         
   0   9   2        573.20        530.00        54.73 o                         
   1   9   2        114.94         97.94        30.45 o                         
   2   9   2         83.67         84.46        13.80 o                         
   3   9   2         52.22         61.58        34.61 o                         
   4   9   2         28.62          5.27        29.18 o                         
   6   9   2         29.68         15.91        20.43 o                         
   7   9   2          7.96          5.85         4.71 o                         
   8   9   2          3.43          6.57         2.98 o                         
  -6  10   2         15.26         43.97         7.27 o                         
  -5  10   2         34.78         51.60         6.68 o                         
  -4  10   2         37.60         40.15         7.57 o                         
  -3  10   2         67.12         64.98        10.35 o                         
  -2  10   2         99.43         88.80        12.21 o                         
  -1  10   2        220.94        189.89        47.52 o                         
   0  10   2        140.33         95.77        30.23 o                         
   1  10   2        196.82        254.92        15.49 o                         
   2  10   2         92.60         26.60        12.54 o                         
   3  10   2         71.94         49.02        33.48 o                         
   4  10   2         35.79          0.00        11.89 o                         
   5  10   2         33.64         25.47        11.78 o                         
   6  10   2         13.38          5.23         4.48 o                         
  -5  11   2          5.63          6.43         2.82 o                         
  -4  11   2         19.84         14.16        12.59 o                         
  -3  11   2         30.27         46.65        29.15 o                         
  -2  11   2         50.28         71.48         9.27 o                         
  -1  11   2         30.99         46.45         5.55 o                         
   0  11   2         22.53         20.85         7.55 o                         
   1  11   2         26.15         37.25         8.03 o                         
   2  11   2         54.75         18.99         7.08 o                         
   3  11   2         27.74         26.63         8.45 o                         
   4  11   2         21.87         10.06         6.20 o                         
   5  11   2          4.84          4.20         2.45 o                         
  -2  12   2         22.63         48.76         8.88 o                         
  -1  12   2          5.46          8.39         6.23 o                         
   0  12   2         24.67         39.07         5.65 o                         
   1  12   2          5.85          8.01         6.19 o                         
   2  12   2         20.71         41.25         8.36 o                         
   1   0   3       3339.92       3245.08        64.44 o                         
   2   0   3       5119.49       4432.04       271.29 o                         
   3   0   3       1246.23       1268.49        13.01 o                         
   4   0   3       2692.26       3014.76        67.14 o                         
   5   0   3       3018.88       4103.07        55.32 o                         
   6   0   3          1.25         45.70         5.94 o                         
   7   0   3         17.80         60.15         8.93 o                         
   8   0   3         14.73          8.08         7.89 o                         
   9   0   3          0.11          0.00         6.24 o                         
  10   0   3         71.42          2.56         4.97 o                         
  11   0   3         14.99          0.00         5.89 o                         
 -11   1   3         10.34          6.93         7.54 o                         
 -10   1   3          4.42          2.47         5.43 o                         
  -9   1   3        134.83          0.02         5.62 o                         
  -8   1   3        173.25        369.02        21.84 o                         
  -7   1   3        288.12        506.11        28.04 o                         
  -6   1   3        293.37        431.15        13.98 o                         
  -5   1   3       1983.74       2078.99        23.39 o                         
  -4   1   3         59.20         48.06         4.30 o                         
  -3   1   3        662.02        602.70         9.17 o                         
  -2   1   3       1509.67       1349.73        52.93 o                         
  -1   1   3       1337.25       1162.23        14.40 o                         
   0   1   3         13.48          5.12         1.18 o                         
   1   1   3       1357.04       1236.80        21.22 o                         
   2   1   3       1401.87       1243.74        40.77 o                         
   3   1   3        765.27        714.11        12.27 o                         
   4   1   3         54.56         43.17         3.77 o                         
   5   1   3       1913.66       1944.92        26.88 o                         
   6   1   3        272.70        401.48        14.54 o                         
   7   1   3        277.85        478.58        17.28 o                         
   8   1   3        189.29        397.92        19.21 o                         
   9   1   3        127.83          1.51         6.02 o                         
  10   1   3          3.30          0.00         5.25 o                         
  11   1   3         11.89          0.00         5.34 o                         
 -11   2   3          2.01          6.18         8.13 o                         
 -10   2   3          8.36         47.54        58.46 o                         
  -9   2   3         89.10          5.99         7.95 o                         
  -8   2   3         30.94         17.63         9.05 o                         
  -7   2   3        300.65        624.72        19.28 o                         
  -6   2   3        545.60        815.29        19.22 o                         
  -5   2   3        663.26        665.51        13.81 o                         
  -4   2   3         25.31         18.36         3.62 o                         
  -3   2   3       1826.41       1686.87        39.36 o                         
  -2   2   3       1010.94        950.63        12.08 o                         
  -1   2   3      16615.32      17769.43       158.52 o                         
   0   2   3       2173.70       1578.57        33.73 o                         
   1   2   3      16638.13      16946.69       408.54 o                         
   2   2   3        894.05        836.97        12.98 o                         
   3   2   3       1732.22       1555.26        34.30 o                         
   4   2   3         13.52          9.74         2.98 o                         
   5   2   3        717.97        739.68        17.37 o                         
   6   2   3        591.21        844.13        18.65 o                         
   7   2   3        266.59        555.16        18.64 o                         
   8   2   3         31.67        118.18        37.52 o                         
   9   2   3         87.32        185.64        69.15 o                         
  10   2   3          9.56          5.32         7.31 o                         
  11   2   3          1.61          1.59         4.41 o                         
 -11   3   3         23.81          9.79        21.56 o                         
 -10   3   3         26.55         76.18        68.71 o                         
  -9   3   3        114.61          0.00         8.23 o                         
  -8   3   3         52.33         95.09        27.56 o                         
  -7   3   3        178.65        235.31        12.80 o                         
  -6   3   3        426.40        568.14        15.62 o                         
  -5   3   3         74.27         69.67         5.17 o                         
  -4   3   3        209.87        135.08         6.15 o                         
  -3   3   3       2233.85       2158.98        35.10 o                         
  -2   3   3       1226.13       1054.91        27.35 o                         
  -1   3   3        623.99        547.42        14.48 o                         
   0   3   3       1413.70       1128.20        55.08 o                         
   1   3   3        626.75        534.87        27.95 o                         
   2   3   3       1271.63       1117.18        16.41 o                         
   3   3   3       2094.35       2040.33        22.18 o                         
   4   3   3        215.58        140.62         6.37 o                         
   5   3   3         79.76         73.41         5.54 o                         
   6   3   3        474.83        615.93        16.46 o                         
   7   3   3        195.38        264.32        13.51 o                         
   8   3   3         43.11         72.67        18.51 o                         
   9   3   3        119.06          0.83         5.51 o                         
  10   3   3         23.51          1.26         5.06 o                         
  11   3   3         23.22          0.64         4.03 o                         
 -11   4   3          8.63          3.09         5.08 o                         
 -10   4   3         18.19          7.74         7.73 o                         
  -9   4   3         38.26          0.91         7.84 o                         
  -8   4   3        227.80        326.45       139.84 o                         
  -7   4   3        993.45       1829.07        45.79 o                         
  -6   4   3        701.48        955.27        30.92 o                         
  -5   4   3        575.00        749.67        21.93 o                         
  -4   4   3        300.67        310.31         9.75 o                         
  -3   4   3       2519.58       2751.42        27.72 o                         
  -2   4   3       1218.41       1182.54        17.93 o                         
  -1   4   3        795.59        649.73        15.15 o                         
   0   4   3       3498.05       3108.62        47.84 o                         
   1   4   3        745.45        499.50        66.18 o                         
   2   4   3       1309.89       1276.20        21.93 o                         
   3   4   3       2349.16       2556.02        51.39 o                         
   4   4   3        345.03        339.80        11.36 o                         
   5   4   3        616.80        752.19        19.65 o                         
   6   4   3        688.14        913.83        26.55 o                         
   7   4   3       1021.09       1836.65        79.29 o                         
   8   4   3        211.40          0.00         6.43 o                         
   9   4   3         41.09          0.00         5.55 o                         
  10   4   3         16.86          3.89         4.79 o                         
  11   4   3          8.11         42.02         6.34 o                         
 -10   5   3         15.07         87.92        22.27 o                         
  -9   5   3         42.47         89.53        31.44 o                         
  -8   5   3         81.30        163.07        47.21 o                         
  -7   5   3        365.56        662.54        51.36 o                         
  -6   5   3        126.83        172.39        14.83 o                         
  -5   5   3        147.42        197.59        12.69 o                         
  -4   5   3        373.43        360.85        16.68 o                         
  -3   5   3        123.09        164.82         8.26 o                         
  -2   5   3       4135.16       4501.67        97.92 o                         
  -1   5   3       3099.17       3135.80        33.85 o                         
   0   5   3         81.85         70.72         5.72 o                         
   1   5   3       3025.77       2972.92        59.23 o                         
   2   5   3       4245.92       4518.50        61.93 o                         
   3   5   3        120.43        161.08        10.36 o                         
   4   5   3        391.66        401.48        13.33 o                         
   5   5   3        160.24        217.67        11.86 o                         
   6   5   3        110.63        151.00        12.51 o                         
   7   5   3        360.91        496.62        98.26 o                         
   8   5   3         80.09         89.05        51.96 o                         
   9   5   3         41.60          0.00         5.19 o                         
  10   5   3         13.40          5.22         5.75 o                         
 -10   6   3         12.80          0.00         5.05 o                         
  -9   6   3          0.09          0.00         5.64 o                         
  -8   6   3         12.36         81.24        12.50 o                         
  -7   6   3         81.97         10.42        15.63 o                         
  -6   6   3         73.38         51.79        10.31 o                         
  -5   6   3        644.51        752.02        29.46 o                         
  -4   6   3         20.21         36.81         6.34 o                         
  -3   6   3         74.19         78.75         7.65 o                         
  -2   6   3       1584.18       1600.26        25.62 o                         
  -1   6   3         47.19         55.84         6.17 o                         
   0   6   3        251.97        248.76        14.89 o                         
   1   6   3         46.17         43.76         8.95 o                         
   2   6   3       1580.39       1612.65        35.77 o                         
   3   6   3         78.25         88.05         7.81 o                         
   4   6   3         22.58         38.75         6.50 o                         
   5   6   3        645.05        791.24        25.36 o                         
   6   6   3         63.64         77.61        12.03 o                         
   7   6   3         78.55        168.58        12.59 o                         
   8   6   3         16.67         65.78        18.22 o                         
   9   6   3          0.21          5.04         5.75 o                         
  10   6   3         13.16          9.57        14.06 o                         
  -9   7   3          7.57          0.00         7.40 o                         
  -8   7   3         13.77         13.96         6.36 o                         
  -7   7   3         41.97          0.00        10.98 o                         
  -6   7   3          0.66          8.42         7.00 o                         
  -5   7   3         37.05         39.33         6.25 o                         
  -4   7   3        209.34        267.56        14.00 o                         
  -3   7   3        199.07        183.08        11.49 o                         
  -2   7   3         99.44        113.80         9.37 o                         
  -1   7   3        505.52        433.99        16.70 o                         
   0   7   3          0.00          6.05         5.23 o                         
   1   7   3        543.67        387.93        67.24 o                         
   2   7   3        114.60        131.59        21.86 o                         
   3   7   3        208.27        208.89        14.11 o                         
   4   7   3        223.61        285.53        14.25 o                         
   5   7   3         36.88         36.36         5.39 o                         
   6   7   3          1.69          4.61         6.38 o                         
   7   7   3         34.07         62.82         7.95 o                         
   8   7   3         12.81         42.74         8.21 o                         
   9   7   3          7.99         45.06         6.47 o                         
  -9   8   3          4.92          7.38         4.61 o                         
  -8   8   3          4.38          8.15         4.10 o                         
  -7   8   3         22.23          0.22         8.61 o                         
  -6   8   3         12.74          1.23         9.62 o                         
  -5   8   3         48.19         46.68        34.44 o                         
  -4   8   3        240.40        328.84        18.74 o                         
  -3   8   3         21.32         17.58         6.19 o                         
  -2   8   3         50.65         76.90         9.73 o                         
  -1   8   3        642.67        639.60        24.10 o                         
   0   8   3        102.50         86.53         8.63 o                         
   1   8   3        617.75        633.20        30.46 o                         
   2   8   3         52.93         82.06         7.81 o                         
   3   8   3         26.19         36.33         7.24 o                         
   4   8   3        234.35        311.29        15.50 o                         
   5   8   3         43.26         53.89        12.36 o                         
   6   8   3         17.11         17.50        23.28 o                         
   7   8   3         23.31         24.48        11.21 o                         
   8   8   3          3.00          2.23         3.52 o                         
   9   8   3          5.72         10.26         4.04 o                         
  -8   9   3          6.47          7.69         4.35 o                         
  -7   9   3          9.67         19.36         7.29 o                         
  -6   9   3         30.84          0.00         8.92 o                         
  -5   9   3          6.02          0.00         6.41 o                         
  -4   9   3          5.20          8.26         8.41 o                         
  -3   9   3         15.58         13.12         6.79 o                         
  -2   9   3        103.20        102.24        10.28 o                         
  -1   9   3        126.05         97.61        21.06 o                         
   0   9   3         28.17         33.10         5.42 o                         
   1   9   3        149.45         85.23        25.76 o                         
   2   9   3        107.87         36.29        31.81 o                         
   3   9   3         12.18         23.83        12.38 o                         
   4   9   3          4.83          9.39         7.88 o                         
   5   9   3          5.18          0.17        24.84 o                         
   6   9   3         28.37          6.71         5.52 o                         
   7   9   3         10.68          7.80         5.61 o                         
   8   9   3          5.54         15.34         5.74 o                         
  -6  10   3         18.13         49.89         7.35 o                         
  -5  10   3         13.21         13.79         4.49 o                         
  -4  10   3          4.26         11.25         5.46 o                         
  -3  10   3          5.02          7.69         6.44 o                         
  -2  10   3         79.62         74.08        12.45 o                         
  -1  10   3        152.56        146.91        14.56 o                         
   0  10   3        644.09        678.25       143.09 o                         
   1  10   3        143.57         96.73        26.21 o                         
   2  10   3         78.65         41.94        25.27 o                         
   3  10   3          7.73          5.23        11.99 o                         
   4  10   3          2.82         10.64         6.38 o                         
   5  10   3         15.77          7.67         4.37 o                         
   6  10   3         15.07          5.33         4.30 o                         
  -5  11   3          1.27          4.55         2.57 o                         
  -4  11   3          4.13          3.43         4.05 o                         
  -3  11   3         18.62         25.61        16.46 o                         
  -2  11   3         11.43         13.75         9.62 o                         
  -1  11   3         42.22         47.69         9.22 o                         
   0  11   3          4.42          6.44         6.25 o                         
   1  11   3         47.14         40.52        16.50 o                         
   2  11   3          9.21         13.98         6.22 o                         
   3  11   3         17.06         10.68         4.77 o                         
   4  11   3          4.38          1.99         3.63 o                         
   5  11   3          1.19          1.27         2.16 o                         
  -2  12   3         14.48         20.59         6.85 o                         
  -1  12   3         19.40         39.77         8.38 o                         
   0  12   3         58.38         80.93         6.99 o                         
   1  12   3         21.52         42.86         8.53 o                         
   2  12   3         12.37         13.58         6.96 o                         
   0   0   4       5904.55       5083.17       156.86 o                         
   1   0   4         98.09         96.62         3.83 o                         
   2   0   4        561.05        486.04        17.99 o                         
   3   0   4       2731.08       2154.06        23.63 o                         
   4   0   4         29.74         33.08         3.13 o                         
   5   0   4        437.77        590.18        10.46 o                         
   6   0   4       1227.19       1872.30        34.13 o                         
   7   0   4       1173.56       2274.20        77.29 o                         
   8   0   4         96.36        140.21        12.09 o                         
   9   0   4          6.27          1.34         6.85 o                         
  10   0   4          0.23        324.35        54.31 o                         
  11   0   4          8.82          7.00         9.41 o                         
 -11   1   4          3.83         13.47        26.73 o                         
 -10   1   4          7.94          2.89         7.65 o                         
  -9   1   4         28.29         11.09        14.28 o                         
  -8   1   4        233.77        310.79        22.40 o                         
  -7   1   4        261.72        414.11        17.54 o                         
  -6   1   4        661.54        934.45        19.76 o                         
  -5   1   4       1246.74       1504.34        20.17 o                         
  -4   1   4        248.17        309.16        10.11 o                         
  -3   1   4       1762.29       1510.04        41.86 o                         
  -2   1   4       2147.77       1802.83        26.17 o                         
  -1   1   4       9848.71       9716.16       183.86 o                         
   0   1   4        183.39        142.93         4.74 o                         
   1   1   4       9242.33       9220.24       151.97 o                         
   2   1   4       2173.50       1928.20        41.79 o                         
   3   1   4       1760.44       1555.19        21.46 o                         
   4   1   4        277.94        338.91         8.23 o                         
   5   1   4       1170.67       1345.80        18.81 o                         
   6   1   4        640.70        843.66        19.18 o                         
   7   1   4        250.91        377.50        15.56 o                         
   8   1   4        233.17        333.70        17.66 o                         
   9   1   4         29.29          0.00         5.80 o                         
  10   1   4         10.19          1.40         7.23 o                         
  11   1   4          4.12         15.73        21.38 o                         
 -11   2   4          6.46          7.33        13.20 o                         
 -10   2   4         16.41         44.94        55.54 o                         
  -9   2   4         99.36          4.98         8.89 o                         
  -8   2   4         81.73        144.06        43.46 o                         
  -7   2   4          1.05          1.52         5.81 o                         
  -6   2   4         58.68         79.47         6.93 o                         
  -5   2   4         51.07         34.47         4.18 o                         
  -4   2   4       1744.01       1748.06        31.27 o                         
  -3   2   4        668.09        559.48        10.28 o                         
  -2   2   4        524.50        490.62         9.38 o                         
  -1   2   4       4787.62       4224.84       135.75 o                         
   0   2   4      50096.44      68325.02      2728.05 o                         
   1   2   4       4749.85       4174.47        88.24 o                         
   2   2   4        597.89        564.16        10.88 o                         
   3   2   4        789.42        693.35         9.56 o                         
   4   2   4       1675.51       1753.58        24.37 o                         
   5   2   4         44.80         28.83         5.06 o                         
   6   2   4         43.30         62.64         6.39 o                         
   7   2   4          0.39          5.18         4.86 o                         
   8   2   4         94.04        201.56        37.75 o                         
   9   2   4         99.88        140.36        55.20 o                         
  10   2   4         17.15          1.14         5.34 o                         
  11   2   4          5.98          7.14        12.07 o                         
 -11   3   4         10.97          2.53         9.04 o                         
 -10   3   4         30.56          7.54         7.24 o                         
  -9   3   4         13.42          0.00         9.25 o                         
  -8   3   4        162.73        296.64        82.83 o                         
  -7   3   4        243.85        317.91        14.51 o                         
  -6   3   4        165.46        241.42        10.65 o                         
  -5   3   4        528.83        691.91        15.47 o                         
  -4   3   4        963.92       1062.29        18.58 o                         
  -3   3   4        823.64        789.52        13.58 o                         
  -2   3   4        724.79        610.01        10.53 o                         
  -1   3   4        496.65        488.53        12.51 o                         
   0   3   4         16.58         28.21         1.91 o                         
   1   3   4        603.71        548.95        35.91 o                         
   2   3   4        729.03        670.39        11.65 o                         
   3   3   4        872.71        844.89        13.62 o                         
   4   3   4       1045.34       1156.33        16.89 o                         
   5   3   4        554.96        703.30        18.26 o                         
   6   3   4        176.55        247.81        10.95 o                         
   7   3   4        252.08        333.73        15.17 o                         
   8   3   4        146.37        269.78        49.53 o                         
   9   3   4         12.82          3.39         8.16 o                         
  10   3   4         27.47          0.00         5.37 o                         
  11   3   4         11.69         27.76        33.95 o                         
 -11   4   4          4.79          6.30         9.46 o                         
 -10   4   4          2.70          6.02         6.69 o                         
  -9   4   4          6.84          9.80         7.01 o                         
  -8   4   4        132.99         22.08        60.04 o                         
  -7   4   4       1091.29       2093.05        41.44 o                         
  -6   4   4        412.74        534.90        20.15 o                         
  -5   4   4        302.41        391.44        18.81 o                         
  -4   4   4       1891.77       2319.95        29.03 o                         
  -3   4   4       1633.68       1876.16        28.90 o                         
  -2   4   4        750.69        637.01        12.74 o                         
  -1   4   4       3831.91       3677.47        42.98 o                         
   0   4   4         19.85         18.82         3.09 o                         
   1   4   4       3810.21       3578.44       116.88 o                         
   2   4   4        803.75        697.61        13.15 o                         
   3   4   4       1699.06       2023.74        28.49 o                         
   4   4   4       1877.60       2281.86        49.72 o                         
   5   4   4        299.27        395.97        15.87 o                         
   6   4   4        425.71        531.37        20.78 o                         
   7   4   4       1095.11       2107.63       149.13 o                         
   8   4   4        124.44          0.00         6.25 o                         
   9   4   4          8.39          4.39         6.18 o                         
  10   4   4          2.23          2.37         4.10 o                         
  11   4   4          5.71         27.03         9.81 o                         
 -10   5   4         16.40         15.59        10.67 o                         
  -9   5   4         25.57         59.37        24.52 o                         
  -8   5   4        151.40        184.45        65.65 o                         
  -7   5   4        315.50        493.50       100.23 o                         
  -6   5   4        326.61        481.15        23.44 o                         
  -5   5   4        569.74        733.85        22.55 o                         
  -4   5   4        203.48        266.93        11.98 o                         
  -3   5   4        504.28        574.33        16.16 o                         
  -2   5   4        578.12        588.62        14.03 o                         
  -1   5   4         48.04         34.16         4.69 o                         
   0   5   4       4459.43       4313.40        90.36 o                         
   1   5   4         60.21         34.34         6.15 o                         
   2   5   4        574.55        567.97        15.46 o                         
   3   5   4        538.83        595.67        16.29 o                         
   4   5   4        218.24        283.63        11.43 o                         
   5   5   4        538.62        665.70        19.92 o                         
   6   5   4        299.21        393.57        25.54 o                         
   7   5   4        335.03        637.14        69.83 o                         
   8   5   4        148.08        159.40        57.91 o                         
   9   5   4         23.12          1.27         5.60 o                         
  10   5   4         14.17         26.61        23.86 o                         
 -10   6   4          2.29         13.55         8.76 o                         
  -9   6   4         48.72         12.27        23.75 o                         
  -8   6   4         21.44          7.24        14.27 o                         
  -7   6   4         71.40          1.36        11.24 o                         
  -6   6   4        240.76        296.70        72.48 o                         
  -5   6   4        357.95        428.19        24.05 o                         
  -4   6   4        246.40        279.01        13.55 o                         
  -3   6   4        280.07        324.88        13.72 o                         
  -2   6   4        150.15        138.69         8.39 o                         
  -1   6   4       1011.41        818.07        19.98 o                         
   0   6   4         88.31         69.82         7.41 o                         
   1   6   4       1032.38        920.79        29.70 o                         
   2   6   4        118.18         98.02         9.26 o                         
   3   6   4        293.63        346.24        14.27 o                         
   4   6   4        218.57        258.06        12.88 o                         
   5   6   4        363.27        469.16        19.91 o                         
   6   6   4        243.84        262.37        67.52 o                         
   7   6   4         62.50        119.83        19.42 o                         
   8   6   4         20.59         57.36        11.88 o                         
   9   6   4         48.24          3.29         6.12 o                         
  10   6   4          1.56          0.00         3.83 o                         
  -9   7   4          1.30          6.39         4.73 o                         
  -8   7   4          2.99          5.76         4.38 o                         
  -7   7   4         35.12          2.02         9.42 o                         
  -6   7   4         63.54          0.00         9.68 o                         
  -5   7   4         88.00        101.58         8.81 o                         
  -4   7   4         20.07         24.52         6.35 o                         
  -3   7   4        145.98        156.51        10.95 o                         
  -2   7   4        458.81        501.06        17.79 o                         
  -1   7   4        294.02        239.67        11.71 o                         
   0   7   4        365.16        234.61        18.23 o                         
   1   7   4        275.10        230.43        16.01 o                         
   2   7   4        504.58        583.28        31.17 o                         
   3   7   4        148.59        154.64        12.52 o                         
   4   7   4         18.78         25.57         7.68 o                         
   5   7   4         81.65         65.98        12.21 o                         
   6   7   4         65.81          0.00         7.11 o                         
   7   7   4         33.28         29.71         9.07 o                         
   8   7   4          5.14         15.51         4.90 o                         
   9   7   4          0.99          0.61         3.54 o                         
  -9   8   4          9.76          0.00         5.06 o                         
  -8   8   4         42.36          9.82        10.66 o                         
  -7   8   4          9.87          6.76         6.80 o                         
  -6   8   4         12.30          0.00        15.68 o                         
  -5   8   4          2.50          5.57         6.02 o                         
  -4   8   4          7.82         14.34         5.49 o                         
  -3   8   4         69.15         76.51        13.93 o                         
  -2   8   4        362.02        383.99        17.03 o                         
  -1   8   4        248.24        314.24        15.54 o                         
   0   8   4        252.44        222.68        13.45 o                         
   1   8   4        272.95        310.31        39.84 o                         
   2   8   4        339.63        305.65        53.37 o                         
   3   8   4         67.73         86.27         9.12 o                         
   4   8   4          2.69          9.51         6.40 o                         
   5   8   4          1.84          4.97         7.81 o                         
   6   8   4         15.34         15.68         9.01 o                         
   7   8   4         10.77         13.67         4.85 o                         
   8   8   4         43.47         71.32        31.76 o                         
   9   8   4          9.58         39.50         4.72 o                         
  -8   9   4         12.37          1.44         3.48 o                         
  -7   9   4          7.56         15.00         5.98 o                         
  -6   9   4          8.92          8.04         7.86 o                         
  -5   9   4         24.65         34.52        33.96 o                         
  -4   9   4          8.51          4.52         8.63 o                         
  -3   9   4         69.83         18.06        20.18 o                         
  -2   9   4         34.67         26.62         8.09 o                         
  -1   9   4         34.50         41.15        12.02 o                         
   0   9   4         30.08         13.92         6.09 o                         
   1   9   4         27.92         25.82         7.47 o                         
   2   9   4         44.14         27.31        28.86 o                         
   3   9   4         67.66         55.04        43.52 o                         
   4   9   4          7.50         11.78         8.76 o                         
   5   9   4         27.46         10.77        12.03 o                         
   6   9   4          5.99          4.24         5.24 o                         
   7   9   4          6.52          4.95         5.36 o                         
   8   9   4         10.36         13.74         7.68 o                         
  -6  10   4          7.38          5.15         6.36 o                         
  -5  10   4         35.54         65.88         8.17 o                         
  -4  10   4          4.98          3.53         4.91 o                         
  -3  10   4        195.74        194.33       141.45 o                         
  -2  10   4         30.93         31.98        11.94 o                         
  -1  10   4         78.13         79.04        10.61 o                         
   0  10   4         68.03         53.49        13.00 o                         
   1  10   4         70.11         46.60        13.59 o                         
   2  10   4         34.32         26.92        18.67 o                         
   3  10   4        191.88          4.70        11.29 o                         
   4  10   4          8.06          1.64         5.67 o                         
   5  10   4         31.40          5.26         5.26 o                         
   6  10   4          6.08          3.38         4.02 o                         
  -5  11   4          9.94         16.46         4.13 o                         
  -4  11   4         19.81         11.96         5.76 o                         
  -3  11   4          0.98          0.00         6.94 o                         
  -2  11   4         26.33         20.83        15.54 o                         
  -1  11   4         16.64         10.83         6.04 o                         
   0  11   4         46.70         47.84        16.44 o                         
   1  11   4         12.90         11.25         5.84 o                         
   2  11   4         30.46          8.75         6.33 o                         
   3  11   4          0.60          0.00         4.28 o                         
   4  11   4         22.79         11.12         4.22 o                         
   5  11   4         11.55         10.70         3.20 o                         
  -2  12   4         42.36         38.58        37.15 o                         
  -1  12   4          7.79         12.85         6.58 o                         
   0  12   4          2.28          0.00         3.87 o                         
   1  12   4          8.36         16.71         6.73 o                         
   2  12   4         40.45         66.31         9.33 o                         
   1   0   5       9005.16       8918.78       182.20 o                         
   2   0   5       7453.81       7313.80        67.49 o                         
   3   0   5       1373.54       1351.56        30.14 o                         
   4   0   5       3165.45       3889.24        66.58 o                         
   5   0   5        278.96        378.52         9.98 o                         
   6   0   5        667.82        844.85        17.93 o                         
   7   0   5         88.79        216.43        13.44 o                         
   8   0   5         32.42        136.13        35.76 o                         
   9   0   5         25.43          0.37         7.41 o                         
  10   0   5         57.61         11.63        16.85 o                         
  11   0   5          9.21         16.01         8.07 o                         
 -11   1   5         18.62         21.33        30.36 o                         
 -10   1   5          1.72        118.37       115.69 o                         
  -9   1   5         11.89          0.00         9.06 o                         
  -8   1   5         60.48         80.56        23.85 o                         
  -7   1   5          0.20          8.08         5.63 o                         
  -6   1   5        120.27        142.27         7.74 o                         
  -5   1   5         49.71         88.46         5.32 o                         
  -4   1   5       2832.47       3045.19        30.22 o                         
  -3   1   5       1621.23       1521.70        15.17 o                         
  -2   1   5      10374.46      10862.71       204.03 o                         
  -1   1   5        681.96        538.64        11.65 o                         
   0   1   5          0.63          5.04         1.60 o                         
   1   1   5        753.74        587.55         8.06 o                         
   2   1   5      10433.96      11128.55       115.34 o                         
   3   1   5       1512.08       1458.88        21.62 o                         
   4   1   5       2757.65       3044.74        29.80 o                         
   5   1   5         76.73        118.98         6.39 o                         
   6   1   5        122.92        143.65         8.10 o                         
   7   1   5          0.54          9.23         5.37 o                         
   8   1   5         57.23        121.30        14.08 o                         
   9   1   5         14.90         16.55        19.96 o                         
  10   1   5          2.33         10.33        18.29 o                         
  11   1   5         17.88          7.61        10.80 o                         
 -11   2   5          7.58          0.75         6.89 o                         
 -10   2   5         14.18          7.78         7.44 o                         
  -9   2   5         34.49          2.60         9.02 o                         
  -8   2   5        215.96        291.52        77.99 o                         
  -7   2   5         65.68         70.12         9.93 o                         
  -6   2   5        267.25        393.74        13.49 o                         
  -5   2   5        940.09        953.09        18.66 o                         
  -4   2   5        206.07        199.57         8.10 o                         
  -3   2   5         87.93         66.16         4.16 o                         
  -2   2   5       1941.79       1737.50        23.06 o                         
  -1   2   5       3914.06       3454.15        69.74 o                         
   0   2   5       2839.96       2154.87       155.88 o                         
   1   2   5       3988.27       3543.43        36.81 o                         
   2   2   5       1960.23       1772.44        20.60 o                         
   3   2   5        102.95         72.32         3.42 o                         
   4   2   5        177.86        172.28         7.31 o                         
   5   2   5        986.25       1040.39        20.91 o                         
   6   2   5        242.56        357.69        13.91 o                         
   7   2   5         45.04         43.30         7.19 o                         
   8   2   5        227.30        403.36        14.82 o                         
   9   2   5         32.24        280.75        28.32 o                         
  10   2   5         12.75        102.20        10.72 o                         
  11   2   5          8.14          7.92        10.71 o                         
 -11   3   5          5.80          1.63         5.94 o                         
 -10   3   5          1.77          8.66         7.92 o                         
  -9   3   5         19.45          0.00         9.52 o                         
  -8   3   5         33.68         71.66        25.51 o                         
  -7   3   5         86.49        147.82        10.49 o                         
  -6   3   5        432.08        583.07        18.74 o                         
  -5   3   5        504.52        599.00        17.78 o                         
  -4   3   5        530.58        603.77        14.38 o                         
  -3   3   5        305.52        301.55         8.83 o                         
  -2   3   5       1722.99       1578.08        21.05 o                         
  -1   3   5       3357.77       2702.53       115.22 o                         
   0   3   5        501.69        391.93        12.62 o                         
   1   3   5       3231.77       2680.58        86.34 o                         
   2   3   5       1791.82       1609.89        16.80 o                         
   3   3   5        376.85        376.08         9.89 o                         
   4   3   5        519.96        625.83        15.63 o                         
   5   3   5        488.41        573.71        16.45 o                         
   6   3   5        435.00        596.00        16.44 o                         
   7   3   5         90.86        155.72         9.88 o                         
   8   3   5         38.11         73.04        21.75 o                         
   9   3   5         22.88         64.21        34.47 o                         
  10   3   5          2.05          1.64         5.70 o                         
  11   3   5          4.30         10.56         7.86 o                         
 -11   4   5          8.54          4.46         4.75 o                         
 -10   4   5          2.83          4.43         7.82 o                         
  -9   4   5         10.39         17.02         6.97 o                         
  -8   4   5        273.22        619.02       179.60 o                         
  -7   4   5         44.12         39.19        14.40 o                         
  -6   4   5        262.49        376.66        17.21 o                         
  -5   4   5        560.04        685.48        16.93 o                         
  -4   4   5        735.18        793.11        18.33 o                         
  -3   4   5        455.03        477.00        15.00 o                         
  -2   4   5        131.54        127.20         7.84 o                         
  -1   4   5       2369.81       2253.95        66.99 o                         
   0   4   5         95.72         80.25         4.69 o                         
   1   4   5       2501.42       2277.01        26.90 o                         
   2   4   5        112.81        107.45         5.84 o                         
   3   4   5        424.76        455.31        13.29 o                         
   4   4   5        725.53        775.47        18.25 o                         
   5   4   5        568.82        685.57        19.00 o                         
   6   4   5        266.69        382.20        17.85 o                         
   7   4   5         51.65         88.91         8.53 o                         
   8   4   5        267.58        387.60       161.94 o                         
   9   4   5          8.35          7.00         6.75 o                         
  10   4   5          1.93          0.57         3.98 o                         
  11   4   5          9.06         31.53        13.45 o                         
 -10   5   5         15.15          7.95         6.24 o                         
  -9   5   5         16.96         34.07        14.46 o                         
  -8   5   5         44.68          7.78        14.22 o                         
  -7   5   5        499.36        887.79       123.85 o                         
  -6   5   5        694.55        915.43        31.96 o                         
  -5   5   5        184.61        208.24        11.65 o                         
  -4   5   5        303.81        290.91        12.62 o                         
  -3   5   5       1621.01       1748.98        28.34 o                         
  -2   5   5        510.96        455.32        17.40 o                         
  -1   5   5        281.46        257.21         9.63 o                         
   0   5   5        680.36        728.40        14.76 o                         
   1   5   5        271.02        250.41        10.04 o                         
   2   5   5        506.93        477.58        15.19 o                         
   3   5   5       1531.67       1687.29        28.32 o                         
   4   5   5        347.57        352.24        12.81 o                         
   5   5   5        201.99        228.80        12.21 o                         
   6   5   5        650.48        883.04        31.58 o                         
   7   5   5        501.05        823.04        81.15 o                         
   8   5   5         41.81         77.06        39.78 o                         
   9   5   5         19.34          0.00         5.72 o                         
  10   5   5         15.78         54.08        16.60 o                         
 -10   6   5          5.85          4.19        10.84 o                         
  -9   6   5         78.32          0.00         8.82 o                         
  -8   6   5         65.45          6.06         9.42 o                         
  -7   6   5         44.04          1.15         8.85 o                         
  -6   6   5        184.50        182.46        45.13 o                         
  -5   6   5        136.60        138.41        10.12 o                         
  -4   6   5         27.43         54.18         7.18 o                         
  -3   6   5        223.34        299.30        13.37 o                         
  -2   6   5        197.16        186.09         9.45 o                         
  -1   6   5        263.54        270.88        10.03 o                         
   0   6   5        469.24        352.72        13.68 o                         
   1   6   5        268.53        271.79        12.97 o                         
   2   6   5        172.45        153.62        12.32 o                         
   3   6   5        206.89        272.25        13.80 o                         
   4   6   5         27.96         49.44         6.39 o                         
   5   6   5        150.81        176.91        11.39 o                         
   6   6   5        173.81        167.82        38.17 o                         
   7   6   5         41.53        109.26        12.40 o                         
   8   6   5         71.49        196.84        13.82 o                         
   9   6   5         79.59        346.60        16.71 o                         
  10   6   5          5.98         30.49        22.28 o                         
  -9   7   5          4.60         13.04         8.91 o                         
  -8   7   5          6.99          7.97         6.10 o                         
  -7   7   5         32.95          0.00         9.62 o                         
  -6   7   5         28.27         13.98        12.32 o                         
  -5   7   5         29.70         28.37         9.62 o                         
  -4   7   5        484.14        639.42        21.01 o                         
  -3   7   5        137.00        123.82         9.95 o                         
  -2   7   5         70.17         83.04         8.43 o                         
  -1   7   5        662.39        634.21        18.19 o                         
   0   7   5          0.15         22.35         6.07 o                         
   1   7   5        635.06        653.39        25.69 o                         
   2   7   5         64.32         74.43        11.48 o                         
   3   7   5        133.47        118.17        11.45 o                         
   4   7   5        463.73        601.15        23.13 o                         
   5   7   5         28.98         33.85         5.77 o                         
   6   7   5         33.77         58.80         8.28 o                         
   7   7   5         36.93         71.29        10.45 o                         
   8   7   5          6.51         15.05         4.71 o                         
   9   7   5          5.29         17.75         7.83 o                         
  -8   8   5          1.79          3.47         3.90 o                         
  -7   8   5          3.17         12.86         7.01 o                         
  -6   8   5        162.17          0.00         9.54 o                         
  -5   8   5        280.79          1.97         8.68 o                         
  -4   8   5        463.27        417.60       251.74 o                         
  -3   8   5          3.41          0.00         4.40 o                         
  -2   8   5        751.04        820.04        39.15 o                         
  -1   8   5        208.35        194.91        15.49 o                         
   0   8   5          6.54          7.71         5.91 o                         
   1   8   5        209.02        171.96        24.48 o                         
   2   8   5        719.40        777.53        65.27 o                         
   3   8   5          2.62          1.16         5.35 o                         
   4   8   5        465.18        498.16       274.14 o                         
   5   8   5        285.01        424.17       249.99 o                         
   6   8   5        173.79        175.48        73.68 o                         
   7   8   5          2.60          7.30         4.52 o                         
   8   8   5          3.20          7.42         4.97 o                         
  -8   9   5         25.82          4.59         4.25 o                         
  -7   9   5         25.25         47.29        19.30 o                         
  -6   9   5         12.84          9.08        13.61 o                         
  -5   9   5         38.69         94.13        10.47 o                         
  -4   9   5        217.21        328.03        22.15 o                         
  -3   9   5         24.87         35.76        11.61 o                         
  -2   9   5         21.55         19.57         5.81 o                         
  -1   9   5        120.09         87.56        12.21 o                         
   0   9   5        145.35         72.96        24.89 o                         
   1   9   5        114.18        110.43        11.39 o                         
   2   9   5         30.26         32.36        23.70 o                         
   3   9   5         20.39         41.31        14.30 o                         
   4   9   5        213.94        272.87       177.81 o                         
   5   9   5         33.78          0.22         6.95 o                         
   6   9   5         15.96          9.93         5.58 o                         
   7   9   5         26.41          0.00         6.10 o                         
   8   9   5         25.56         37.82        28.21 o                         
  -6  10   5          4.15          2.09         4.36 o                         
  -5  10   5         19.18         18.48         9.97 o                         
  -4  10   5         26.17         38.70         7.44 o                         
  -3  10   5         20.91         54.24        26.66 o                         
  -2  10   5         39.13         51.81         9.14 o                         
  -1  10   5         13.16          7.93         5.95 o                         
   0  10   5         12.95          8.50         9.14 o                         
   1  10   5          9.81          6.26         7.00 o                         
   2  10   5         47.25         31.57        25.65 o                         
   3  10   5         24.83         31.48        12.77 o                         
   4  10   5         27.96         11.21         5.74 o                         
   5  10   5         17.70          9.49         4.14 o                         
   6  10   5          2.59          2.21         5.60 o                         
  -5  11   5         36.60         41.53        17.15 o                         
  -4  11   5         10.14          5.92         4.23 o                         
  -3  11   5         15.41         28.39        19.09 o                         
  -2  11   5          3.73          5.17         7.25 o                         
  -1  11   5         11.52         13.60         5.90 o                         
   0  11   5         21.09         22.42         6.84 o                         
   1  11   5         12.74         12.38         5.19 o                         
   2  11   5          4.55          0.00         7.30 o                         
   3  11   5         13.71          6.11         5.81 o                         
   4  11   5         12.86          9.17         3.63 o                         
   5  11   5         39.96          0.95         4.19 o                         
  -1  12   5          8.30         20.46         6.57 o                         
   0  12   5         44.64         57.07         5.98 o                         
   1  12   5         10.51         19.41         6.69 o                         
   0   0   6      22004.38      25358.43       497.29 o                         
   1   0   6       9896.57      10231.70       212.96 o                         
   2   0   6       4035.02       3972.68        26.40 o                         
   3   0   6        550.21        563.06         8.62 o                         
   4   0   6          0.15          1.86         2.54 o                         
   5   0   6        279.34        341.86        10.13 o                         
   6   0   6        323.20        498.10        15.19 o                         
   7   0   6        452.30        762.43        24.03 o                         
   8   0   6         20.49         23.36         8.84 o                         
   9   0   6         90.15          3.89        10.56 o                         
  10   0   6         22.23          0.00         7.72 o                         
  11   0   6          9.00          0.00         8.38 o                         
 -11   1   6         20.61          6.18         9.92 o                         
 -10   1   6         48.08          0.00         8.74 o                         
  -9   1   6         88.36          0.00         8.76 o                         
  -8   1   6         85.35         87.58        14.63 o                         
  -7   1   6         88.87         66.66         8.82 o                         
  -6   1   6        500.44        628.99        15.30 o                         
  -5   1   6       1834.09       2323.51        38.11 o                         
  -4   1   6        664.47        570.90        13.77 o                         
  -3   1   6       1948.39       1982.21        51.09 o                         
  -2   1   6        862.90        775.80         9.58 o                         
  -1   1   6      11285.75      11027.57       233.71 o                         
   0   1   6       2062.03       1807.87        46.23 o                         
   1   1   6      11632.42      10765.20       226.93 o                         
   2   1   6        864.69        763.17         7.97 o                         
   3   1   6       2002.36       2007.20        39.35 o                         
   4   1   6        645.73        544.18        11.16 o                         
   5   1   6       1879.34       2318.21        41.45 o                         
   6   1   6        487.06        608.92        15.63 o                         
   7   1   6         86.01         74.68         8.29 o                         
   8   1   6         88.23        113.07         9.60 o                         
   9   1   6         88.01        187.28        72.23 o                         
  10   1   6         47.19          1.39         8.38 o                         
  11   1   6         21.41         21.76        22.42 o                         
 -11   2   6         13.19          0.00         6.36 o                         
 -10   2   6          1.35          0.00         9.37 o                         
  -9   2   6         65.65          2.78         8.45 o                         
  -8   2   6        184.89        198.71        77.53 o                         
  -7   2   6        103.56        239.02        13.56 o                         
  -6   2   6         76.15        116.13         7.78 o                         
  -5   2   6       1182.31       1333.29        22.16 o                         
  -4   2   6       3575.44       3744.45        52.15 o                         
  -3   2   6       1868.17       1519.91        25.53 o                         
  -2   2   6       1225.50       1060.89        17.36 o                         
  -1   2   6       1526.09       1347.77        36.27 o                         
   0   2   6       1393.54       1322.52        14.83 o                         
   1   2   6       1609.73       1469.46        33.24 o                         
   2   2   6       1313.29       1161.36        19.18 o                         
   3   2   6       1941.26       1594.75        30.09 o                         
   4   2   6       3445.88       3681.14        40.73 o                         
   5   2   6       1131.94       1212.88        22.73 o                         
   6   2   6         84.35        126.54         9.11 o                         
   7   2   6         97.69        235.63        11.59 o                         
   8   2   6        179.00        310.91        44.94 o                         
   9   2   6         58.36        126.60        45.45 o                         
  10   2   6          0.79          1.82         5.30 o                         
  11   2   6         13.98         13.62        18.11 o                         
 -11   3   6          3.18         16.89        23.82 o                         
 -10   3   6          2.52          0.77         8.32 o                         
  -9   3   6         26.55          8.04        14.17 o                         
  -8   3   6        192.12        213.15        72.83 o                         
  -7   3   6         79.63        111.75         9.24 o                         
  -6   3   6        102.08        135.76        10.06 o                         
  -5   3   6        528.67        489.70        14.47 o                         
  -4   3   6        419.05        371.43        11.61 o                         
  -3   3   6        387.03        419.31        12.82 o                         
  -2   3   6        185.33        143.52         8.97 o                         
  -1   3   6        189.54        142.76         4.77 o                         
   0   3   6        685.32        605.17         9.77 o                         
   1   3   6        253.68        204.07         5.17 o                         
   2   3   6        223.76        170.59         5.91 o                         
   3   3   6        412.24        432.84        10.91 o                         
   4   3   6        432.57        386.62        11.31 o                         
   5   3   6        519.53        494.24        15.47 o                         
   6   3   6        103.17        132.94         8.62 o                         
   7   3   6         70.65         85.32         8.07 o                         
   8   3   6        196.40        275.91        61.11 o                         
   9   3   6         30.62         52.65        47.32 o                         
  10   3   6          3.45         13.24         5.66 o                         
  11   3   6          3.07         15.87         9.50 o                         
 -11   4   6          3.59          7.25         5.13 o                         
 -10   4   6         13.56          7.27         8.36 o                         
  -9   4   6         12.21          8.21         7.62 o                         
  -8   4   6        228.01        371.89       152.79 o                         
  -7   4   6         23.77         21.89         6.36 o                         
  -6   4   6        155.63        206.42        13.26 o                         
  -5   4   6         21.23         31.05         4.95 o                         
  -4   4   6        138.30        147.85         9.71 o                         
  -3   4   6       1104.97       1174.24        23.40 o                         
  -2   4   6       1774.52       1786.72        35.33 o                         
  -1   4   6        693.36        665.98        13.66 o                         
   0   4   6        388.84        343.21         8.70 o                         
   1   4   6        658.52        618.80        14.22 o                         
   2   4   6       1909.16       1981.53        20.41 o                         
   3   4   6       1026.41       1094.65        20.48 o                         
   4   4   6        134.12        151.78         8.32 o                         
   5   4   6         20.16         21.15         6.49 o                         
   6   4   6        157.31        202.13        13.72 o                         
   7   4   6         22.22         20.33         4.20 o                         
   8   4   6        229.46          0.00         5.10 o                         
   9   4   6         12.07         18.29         9.35 o                         
  10   4   6         15.62          4.86         8.35 o                         
  11   4   6          3.77         21.45         8.34 o                         
 -10   5   6          3.20          1.29         7.22 o                         
  -9   5   6         73.20        264.97       104.60 o                         
  -8   5   6         85.93          0.00         8.82 o                         
  -7   5   6        390.14        509.21       152.19 o                         
  -6   5   6        544.49        838.30        30.55 o                         
  -5   5   6        160.12        223.66        11.76 o                         
  -4   5   6       1169.39       1267.06        25.53 o                         
  -3   5   6         90.88         86.64         7.42 o                         
  -2   5   6        151.88        128.44         8.92 o                         
  -1   5   6        502.77        466.12        12.46 o                         
   0   5   6        155.85        196.59         8.26 o                         
   1   5   6        475.31        449.12        14.63 o                         
   2   5   6        155.88        128.09        10.44 o                         
   3   5   6         84.69         87.48         6.80 o                         
   4   5   6       1190.43       1295.46        26.67 o                         
   5   5   6        148.03        213.94        12.09 o                         
   6   5   6        526.60        802.21        34.61 o                         
   7   5   6        405.20        705.84        59.25 o                         
   8   5   6        101.77        184.96        66.81 o                         
   9   5   6         69.44          0.00         5.64 o                         
  10   5   6          3.85         32.31        25.92 o                         
 -10   6   6         22.05          0.47         5.73 o                         
  -9   6   6          9.57          0.00         8.48 o                         
  -8   6   6         14.04         20.17        11.15 o                         
  -7   6   6         89.34          0.51         8.17 o                         
  -6   6   6        138.86        175.89        45.68 o                         
  -5   6   6        215.00        225.69        12.81 o                         
  -4   6   6        443.56        477.31        17.32 o                         
  -3   6   6        344.97        428.50        15.76 o                         
  -2   6   6        510.90        492.86        16.25 o                         
  -1   6   6        545.73        486.93        13.62 o                         
   0   6   6        184.76        215.55        11.02 o                         
   1   6   6        546.30        492.99        20.80 o                         
   2   6   6        536.32        521.83        21.13 o                         
   3   6   6        350.18        441.24        20.69 o                         
   4   6   6        417.82        415.96        15.04 o                         
   5   6   6        218.47        241.47        13.36 o                         
   6   6   6        152.01        211.49        36.14 o                         
   7   6   6         91.95        112.75        10.15 o                         
   8   6   6         13.48         35.73         8.03 o                         
   9   6   6         10.77         10.24        15.05 o                         
  10   6   6         23.57         94.64        28.02 o                         
  -9   7   6          0.54          3.64         4.46 o                         
  -8   7   6         41.59          0.76         8.43 o                         
  -7   7   6         28.03          0.00         9.43 o                         
  -6   7   6         65.91          0.00         9.23 o                         
  -5   7   6         57.40         45.86        11.05 o                         
  -4   7   6        238.73        342.72        15.81 o                         
  -3   7   6         59.28         41.70         7.01 o                         
  -2   7   6          4.03         11.92         5.23 o                         
  -1   7   6        172.30        171.61        11.28 o                         
   0   7   6       3808.95       3979.98        70.03 o                         
   1   7   6        175.48        209.47        15.82 o                         
   2   7   6         11.80         18.45         6.68 o                         
   3   7   6         61.96         33.07         7.65 o                         
   4   7   6        241.16        333.37        17.79 o                         
   5   7   6         61.03         69.51         8.16 o                         
   6   7   6         53.13         32.32        16.51 o                         
   7   7   6         28.32         30.95         8.70 o                         
   8   7   6         40.36         85.14        34.97 o                         
   9   7   6          0.63          4.36         3.56 o                         
  -8   8   6         13.18          7.53         5.75 o                         
  -7   8   6          3.96          2.63         6.09 o                         
  -6   8   6         39.60          0.00         9.18 o                         
  -5   8   6        104.82          0.00         8.65 o                         
  -4   8   6        288.22        343.37       202.93 o                         
  -3   8   6         51.81         87.81         7.90 o                         
  -2   8   6        523.50        627.32        21.27 o                         
  -1   8   6        269.65        349.52        16.13 o                         
   0   8   6          0.57         15.89         8.73 o                         
   1   8   6        259.15        263.20        40.26 o                         
   2   8   6        527.45        654.32        23.27 o                         
   3   8   6         48.91         63.80        15.66 o                         
   4   8   6        328.06        489.20        25.98 o                         
   5   8   6        109.93        195.89        18.26 o                         
   6   8   6         40.81        113.83        11.55 o                         
   7   8   6          4.88          8.50         3.94 o                         
   8   8   6         14.27         35.82         5.57 o                         
  -7   9   6         17.93         22.08        21.80 o                         
  -6   9   6          9.27          6.90        10.98 o                         
  -5   9   6          8.68          7.17         5.11 o                         
  -4   9   6         68.99         87.16        10.46 o                         
  -3   9   6        315.50        410.60        21.96 o                         
  -2   9   6        495.87        539.66        21.68 o                         
  -1   9   6        141.58        164.45        15.51 o                         
   0   9   6        128.63         87.28        25.45 o                         
   1   9   6        125.69        193.10        29.01 o                         
   2   9   6        516.38         12.90        13.05 o                         
   3   9   6        316.72        329.44       225.49 o                         
   4   9   6         69.99         66.04        54.68 o                         
   5   9   6          8.10          3.83         5.83 o                         
   6   9   6         12.16          6.29         8.01 o                         
   7   9   6         18.56          0.48         4.12 o                         
  -6  10   6         21.42         36.14        29.39 o                         
  -5  10   6         10.72         19.30         8.73 o                         
  -4  10   6         57.12        111.40        10.26 o                         
  -3  10   6        124.65        150.54        47.39 o                         
  -2  10   6          9.47          5.06         6.40 o                         
  -1  10   6        112.86        176.78        19.06 o                         
   0  10   6        163.91        170.40        34.29 o                         
   1  10   6        112.50        131.97        48.78 o                         
   2  10   6          8.50          0.92         9.58 o                         
   3  10   6        111.10         54.66        29.31 o                         
   4  10   6         56.49         19.38        14.19 o                         
   5  10   6         13.64         15.15         8.21 o                         
   6  10   6         23.72          0.24         5.25 o                         
  -4  11   6         23.34          4.62         5.54 o                         
  -3  11   6          9.51          6.74         6.09 o                         
  -2  11   6          5.66          3.80         7.14 o                         
  -1  11   6          4.23          4.95         5.73 o                         
   0  11   6         55.89         46.86        13.49 o                         
   1  11   6          6.67         13.86         7.63 o                         
   2  11   6          4.39          0.00         7.10 o                         
   3  11   6         11.26          6.89         6.76 o                         
   4  11   6         22.31         11.38         4.43 o                         
  -1  12   6          4.01          6.71         4.98 o                         
   0  12   6          4.84         16.47         4.21 o                         
   1  12   6          3.46          3.71         5.30 o                         
   1   0   7      28372.62      35606.56       974.67 o                         
   2   0   7       3164.17       2838.66        44.61 o                         
   3   0   7       8653.41       8019.23       218.28 o                         
   4   0   7        249.23        243.79         6.89 o                         
   5   0   7       2452.70       2908.99        33.67 o                         
   6   0   7         42.81         67.76         6.84 o                         
   7   0   7       1078.81       1791.21        59.68 o                         
   8   0   7        218.77        314.82        65.48 o                         
   9   0   7          2.66        442.38       127.57 o                         
  10   0   7          1.05          2.56         7.39 o                         
  11   0   7          8.32          0.00         7.67 o                         
 -11   1   7          6.43          8.33        15.35 o                         
 -10   1   7         42.70         14.60        14.91 o                         
  -9   1   7         54.36          0.00         9.17 o                         
  -8   1   7         62.84         65.53        36.24 o                         
  -7   1   7         75.06        140.29        13.01 o                         
  -6   1   7         42.81         78.40         7.00 o                         
  -5   1   7       1889.85       2330.01        33.79 o                         
  -4   1   7       3008.92       2724.03        50.18 o                         
  -3   1   7        111.97        101.07         4.49 o                         
  -2   1   7       4450.96       4271.19        80.25 o                         
  -1   1   7       2004.63       1814.76        18.43 o                         
   0   1   7       3800.96       3158.61        37.55 o                         
   1   1   7       2031.77       1785.19        41.10 o                         
   2   1   7       4449.93       4209.15        60.96 o                         
   3   1   7        131.12        125.37         4.09 o                         
   4   1   7       3033.39       2757.20        47.86 o                         
   5   1   7       1842.42       2244.64        29.00 o                         
   6   1   7         46.71         82.84         7.64 o                         
   7   1   7         75.86        135.10        11.61 o                         
   8   1   7         65.50         86.26        16.92 o                         
   9   1   7         59.20        139.64        18.17 o                         
  10   1   7         44.46          4.92         8.88 o                         
  11   1   7          5.75         34.25        35.28 o                         
 -11   2   7          1.29         10.28        12.06 o                         
 -10   2   7         12.31         11.28        15.80 o                         
  -9   2   7          7.40          4.49         8.84 o                         
  -8   2   7         24.19         26.19         8.17 o                         
  -7   2   7        404.88        571.53        20.32 o                         
  -6   2   7        260.72        330.46        12.57 o                         
  -5   2   7       1129.24       1425.31        26.29 o                         
  -4   2   7        292.28        321.20        10.35 o                         
  -3   2   7        324.89        319.60        10.99 o                         
  -2   2   7        676.12        542.19        15.61 o                         
  -1   2   7         34.81         35.68         2.25 o                         
   0   2   7        313.86        268.68         5.98 o                         
   1   2   7         62.20         55.64         2.74 o                         
   2   2   7        697.42        552.52         8.57 o                         
   3   2   7        321.29        322.85         7.72 o                         
   4   2   7        292.02        338.13         9.25 o                         
   5   2   7       1127.02       1380.67        22.44 o                         
   6   2   7        258.81        362.68        14.35 o                         
   7   2   7        438.25        641.49        16.83 o                         
   8   2   7         22.26         19.15         4.85 o                         
   9   2   7          7.36         31.40        31.53 o                         
  10   2   7         13.51          4.40         7.17 o                         
  11   2   7          1.19          9.46        16.35 o                         
 -11   3   7         13.60          3.05         4.94 o                         
 -10   3   7         17.08          1.64         7.91 o                         
  -9   3   7         88.91          7.97        10.47 o                         
  -8   3   7         31.21         29.69        14.60 o                         
  -7   3   7        140.38        182.69        12.83 o                         
  -6   3   7        476.75        594.08        19.40 o                         
  -5   3   7        287.49        306.19        11.85 o                         
  -4   3   7        171.80        224.59         9.36 o                         
  -3   3   7         28.53         37.61         4.36 o                         
  -2   3   7       3070.18       2745.42        81.68 o                         
  -1   3   7        747.90        665.22        11.83 o                         
   0   3   7        895.78        810.58        13.11 o                         
   1   3   7        741.98        646.75        11.37 o                         
   2   3   7       3092.38       2792.40        25.39 o                         
   3   3   7         16.27         29.51         3.65 o                         
   4   3   7        208.96        263.65        10.47 o                         
   5   3   7        295.10        317.01        12.88 o                         
   6   3   7        455.55        600.26        18.82 o                         
   7   3   7        141.50        154.18        15.31 o                         
   8   3   7         31.78         44.54        14.22 o                         
   9   3   7         90.28         42.27        50.91 o                         
  10   3   7         15.28         13.01        17.90 o                         
  11   3   7         11.27          5.23         9.98 o                         
 -11   4   7          7.64          0.00         4.51 o                         
 -10   4   7          4.21          1.30         6.60 o                         
  -9   4   7         11.17          3.78         6.88 o                         
  -8   4   7        187.60        260.11       101.03 o                         
  -7   4   7         56.59         77.38        21.38 o                         
  -6   4   7         16.22         45.54         7.49 o                         
  -5   4   7         19.26         13.13         4.46 o                         
  -4   4   7        248.64        293.59        13.08 o                         
  -3   4   7        120.38        109.45         8.15 o                         
  -2   4   7        174.22        228.02         8.71 o                         
  -1   4   7       2370.98       2130.46        36.76 o                         
   0   4   7       2014.94       1935.92        26.58 o                         
   1   4   7       2315.07       2174.89        67.48 o                         
   2   4   7        213.70        259.35         8.57 o                         
   3   4   7        125.17        116.07         7.66 o                         
   4   4   7        241.15        290.43        10.97 o                         
   5   4   7         22.28         18.27         5.25 o                         
   6   4   7         22.73         50.64         8.56 o                         
   7   4   7         53.53         72.56        12.95 o                         
   8   4   7        201.70        408.06        77.29 o                         
   9   4   7          9.41          9.88         8.88 o                         
  10   4   7          4.64         12.12        16.26 o                         
  11   4   7          7.69         22.11         7.03 o                         
 -10   5   7         29.21         13.73        11.25 o                         
  -9   5   7         89.01          1.11         7.16 o                         
  -8   5   7         38.88          0.00         9.30 o                         
  -7   5   7        136.04        118.88        38.75 o                         
  -6   5   7         56.70         98.88        14.79 o                         
  -5   5   7        449.30        641.96        27.33 o                         
  -4   5   7        319.10        358.61        14.16 o                         
  -3   5   7         45.24         42.35         6.47 o                         
  -2   5   7        176.63        140.52         9.49 o                         
  -1   5   7        130.47        121.68         8.71 o                         
   0   5   7        397.55        386.01        12.29 o                         
   1   5   7        122.42        110.52         6.71 o                         
   2   5   7        153.95        119.06        10.29 o                         
   3   5   7         44.21         42.11         5.28 o                         
   4   5   7        326.64        360.69        13.19 o                         
   5   5   7        481.00        699.62        23.55 o                         
   6   5   7         71.34        108.73        11.09 o                         
   7   5   7        133.08        110.36        26.55 o                         
   8   5   7         38.23         91.41        10.42 o                         
   9   5   7         92.14        397.03        56.90 o                         
  10   5   7         31.86         89.11        46.22 o                         
 -10   6   7          1.08          1.61         5.93 o                         
  -9   6   7         10.51          0.00         8.34 o                         
  -8   6   7         24.72          0.00         8.97 o                         
  -7   6   7        110.38          0.00         8.77 o                         
  -6   6   7        953.88       1437.62       188.57 o                         
  -5   6   7         32.15         62.45         8.02 o                         
  -4   6   7        146.29        120.80         9.49 o                         
  -3   6   7        121.18        124.55         9.41 o                         
  -2   6   7         54.12         78.63         7.69 o                         
  -1   6   7        170.67        152.97         8.72 o                         
   0   6   7          4.58         13.95         4.65 o                         
   1   6   7        180.83        169.08        11.27 o                         
   2   6   7         34.88         58.21         8.86 o                         
   3   6   7        116.07        114.95        13.90 o                         
   4   6   7        143.61        116.80         8.79 o                         
   5   6   7         35.51         79.64         8.70 o                         
   6   6   7        972.57       1580.34        35.49 o                         
   7   6   7        109.48        185.96        15.89 o                         
   8   6   7         25.83         51.66        16.80 o                         
   9   6   7         10.66         65.11         9.67 o                         
  10   6   7          0.59         73.33        70.01 o                         
  -9   7   7          3.46          7.14         4.32 o                         
  -8   7   7          1.32          0.95         5.33 o                         
  -7   7   7          7.80         10.14         9.84 o                         
  -6   7   7         26.35          1.80         8.42 o                         
  -5   7   7         98.04        104.84        23.93 o                         
  -4   7   7        529.10        582.27        17.38 o                         
  -3   7   7        106.89        121.21        10.10 o                         
  -2   7   7        210.99        208.08        12.27 o                         
  -1   7   7         31.58         44.61         8.24 o                         
   0   7   7        110.80         84.35        11.91 o                         
   1   7   7         29.98         49.78         9.54 o                         
   2   7   7        211.07        191.86        17.96 o                         
   3   7   7        106.76        114.58        11.33 o                         
   4   7   7        568.50        519.20        83.73 o                         
   5   7   7         96.30        132.62         9.66 o                         
   6   7   7         31.79         51.98        24.34 o                         
   7   7   7          8.38         15.47         7.06 o                         
   8   7   7          1.47          2.63         4.38 o                         
   9   7   7          3.14         11.46         4.14 o                         
  -8   8   7         21.08          0.00         7.00 o                         
  -7   8   7          0.39          1.27         5.76 o                         
  -6   8   7         12.92         10.26         6.43 o                         
  -5   8   7        147.93        195.62        81.62 o                         
  -4   8   7         60.08         48.41        28.53 o                         
  -3   8   7        162.13        184.36         9.36 o                         
  -2   8   7        782.02        797.15        41.45 o                         
  -1   8   7        103.50        104.75         7.52 o                         
   0   8   7       3460.84       3432.72       132.53 o                         
   1   8   7        111.13         82.35        12.50 o                         
   2   8   7        781.84        930.19        27.69 o                         
   3   8   7        153.93        170.37        11.94 o                         
   4   8   7         59.78          7.13         8.15 o                         
   5   8   7        150.85          6.06         7.92 o                         
   6   8   7         18.72         12.88         4.80 o                         
   7   8   7          0.54          1.58         3.84 o                         
   8   8   7         23.55         73.51        26.09 o                         
  -7   9   7         53.69        126.68       100.68 o                         
  -6   9   7         67.68        112.45        91.05 o                         
  -5   9   7         14.16         21.59         9.60 o                         
  -4   9   7          7.09         17.80         7.13 o                         
  -3   9   7        144.12        198.71        14.77 o                         
  -2   9   7        593.30        535.11        28.25 o                         
  -1   9   7         82.44         80.90        13.34 o                         
   0   9   7         54.23         66.56        24.66 o                         
   1   9   7         78.45          2.89        13.50 o                         
   2   9   7        609.92        849.30       394.94 o                         
   3   9   7        153.70        171.40       119.99 o                         
   4   9   7         10.84          5.70         7.56 o                         
   5   9   7         14.38          7.73         5.74 o                         
   6   9   7         66.99          0.06         5.64 o                         
   7   9   7         54.60        114.95        95.85 o                         
  -6  10   7          1.33          2.32         4.35 o                         
  -5  10   7          4.68          9.77         5.82 o                         
  -4  10   7         41.13         70.14         8.64 o                         
  -3  10   7         28.47         32.83         8.83 o                         
  -2  10   7         26.12          8.13         7.22 o                         
  -1  10   7        111.32        155.11        12.54 o                         
   0  10   7        155.30        170.50        31.20 o                         
   1  10   7        115.59        164.15        16.12 o                         
   2  10   7         32.85         11.21        13.54 o                         
   3  10   7         25.47         11.21         6.52 o                         
   4  10   7         42.75         15.75        11.10 o                         
   5  10   7          5.42          1.97         4.95 o                         
   6  10   7          2.38          1.82         3.60 o                         
  -4  11   7          7.46          6.45         3.88 o                         
  -3  11   7         13.36          8.34         5.15 o                         
  -2  11   7         62.13         56.27        36.46 o                         
  -1  11   7          9.66         10.65         7.56 o                         
   0  11   7          0.54          0.02         5.24 o                         
   1  11   7         10.79         15.08         5.80 o                         
   2  11   7         67.29         44.49        33.62 o                         
   3  11   7         15.39          6.24         6.71 o                         
   4  11   7          6.66          9.14         3.02 o                         
  -1  12   7          7.57          8.86         5.06 o                         
   0  12   7          1.95          1.98         3.10 o                         
   1  12   7          7.00          4.71         5.84 o                         
   0   0   8      12800.83      11508.32       237.26 o                         
   1   0   8       1808.47       1619.87        33.99 o                         
   2   0   8       4222.67       4002.49        55.30 o                         
   3   0   8        429.99        478.08        14.45 o                         
   4   0   8         67.03         65.52         4.74 o                         
   5   0   8        646.50        677.58        14.53 o                         
   6   0   8        207.17        336.91        13.21 o                         
   7   0   8        113.46        219.15        13.36 o                         
   8   0   8         20.06         26.32         5.96 o                         
   9   0   8        132.07          2.46        20.02 o                         
  10   0   8          5.71         13.91        12.82 o                         
  11   0   8         45.59          1.55         7.28 o                         
 -11   1   8          4.52          0.00         6.69 o                         
 -10   1   8         16.04          0.00         8.83 o                         
  -9   1   8         31.83          0.00         7.90 o                         
  -8   1   8          4.20          2.53         5.36 o                         
  -7   1   8        338.54        562.16        23.64 o                         
  -6   1   8        312.59        542.28        16.40 o                         
  -5   1   8         12.63         14.91         4.10 o                         
  -4   1   8       1167.73       1162.91        17.78 o                         
  -3   1   8        319.86        307.41         9.80 o                         
  -2   1   8         56.59         53.96         3.19 o                         
  -1   1   8       3594.10       3231.21        22.87 o                         
   0   1   8      27255.60      29595.74       381.19 o                         
   1   1   8       3761.54       3468.52        45.74 o                         
   2   1   8         47.25         44.06         2.81 o                         
   3   1   8        314.53        296.40        10.03 o                         
   4   1   8       1183.45       1185.83        15.49 o                         
   5   1   8         22.00         27.34         4.35 o                         
   6   1   8        300.64        507.50        15.28 o                         
   7   1   8        385.78        626.21        20.02 o                         
   8   1   8          4.70          2.47         3.93 o                         
   9   1   8         25.54          1.13         8.12 o                         
  10   1   8         14.77         13.28         8.35 o                         
  11   1   8          4.47         13.12        10.57 o                         
 -11   2   8          7.60          5.77         5.49 o                         
 -10   2   8         22.05          2.26         7.63 o                         
  -9   2   8         47.34          1.13         9.29 o                         
  -8   2   8         34.59         20.94         9.87 o                         
  -7   2   8         49.74         43.91        10.97 o                         
  -6   2   8        243.39        324.94        12.88 o                         
  -5   2   8        132.18        115.61         8.54 o                         
  -4   2   8        981.00        972.90        34.35 o                         
  -3   2   8       1311.85       1371.37        18.37 o                         
  -2   2   8       1101.94       1048.12        26.68 o                         
  -1   2   8       3009.40       2561.97        37.44 o                         
   0   2   8        596.85        407.01         8.63 o                         
   1   2   8       2994.40       2535.67        27.91 o                         
   2   2   8       1180.33       1123.25        16.41 o                         
   3   2   8       1347.91       1412.82        24.11 o                         
   4   2   8        965.73        974.74        19.11 o                         
   5   2   8        176.41        156.08         8.44 o                         
   6   2   8        262.81        361.10        14.52 o                         
   7   2   8         47.57         43.73         6.60 o                         
   8   2   8         38.90         45.09         7.78 o                         
   9   2   8         47.31        118.85        32.00 o                         
  10   2   8         24.90         85.30        30.43 o                         
  11   2   8          9.07          0.00         5.45 o                         
 -11   3   8          0.69          5.95         5.29 o                         
 -10   3   8         28.02          6.25        15.38 o                         
  -9   3   8          8.01          2.28         8.81 o                         
  -8   3   8        481.61        449.36       170.44 o                         
  -7   3   8        203.36        296.24        16.29 o                         
  -6   3   8        181.72        315.15        16.86 o                         
  -5   3   8         70.33         63.72         7.09 o                         
  -4   3   8         19.88         26.77         4.40 o                         
  -3   3   8       1428.95       1404.14        23.75 o                         
  -2   3   8          1.35          2.99         1.90 o                         
  -1   3   8        168.56        170.66         5.86 o                         
   0   3   8        545.96        452.62         7.81 o                         
   1   3   8        115.77        110.65         4.52 o                         
   2   3   8          3.12          2.11         1.87 o                         
   3   3   8       1500.73       1532.93        20.62 o                         
   4   3   8         13.66         19.25         3.81 o                         
   5   3   8         68.24         66.77         7.08 o                         
   6   3   8        162.42        273.81        13.35 o                         
   7   3   8        225.80        317.96        15.37 o                         
   8   3   8        499.87        639.00       191.47 o                         
   9   3   8          9.28         13.37        17.57 o                         
  10   3   8         25.87         87.33        29.10 o                         
  11   3   8          0.53          2.55         3.90 o                         
 -11   4   8          1.78          0.00         5.35 o                         
 -10   4   8          2.47          4.32         7.65 o                         
  -9   4   8          3.04          0.60         9.01 o                         
  -8   4   8         91.60          2.56         8.98 o                         
  -7   4   8        821.29       1330.59       201.20 o                         
  -6   4   8        183.59        301.16        17.67 o                         
  -5   4   8        710.67        827.01        23.02 o                         
  -4   4   8        524.41        616.87        18.77 o                         
  -3   4   8        173.12        176.66         9.94 o                         
  -2   4   8        163.42        228.29         9.01 o                         
  -1   4   8        425.35        354.34        11.69 o                         
   0   4   8        303.15        237.12         8.29 o                         
   1   4   8        405.13        336.52        10.49 o                         
   2   4   8        172.11        242.83         8.56 o                         
   3   4   8        217.30        226.31        10.10 o                         
   4   4   8        498.82        598.87        17.07 o                         
   5   4   8        698.65        802.59        21.18 o                         
   6   4   8        185.15        284.61        15.96 o                         
   7   4   8        842.92       1629.01        66.76 o                         
   8   4   8         89.18        229.89        16.12 o                         
   9   4   8          2.28          6.22         5.55 o                         
  10   4   8          2.40          2.14         5.32 o                         
  11   4   8          1.13          9.16        14.59 o                         
 -10   5   8         13.36          1.84         6.53 o                         
  -9   5   8          1.87          0.00         8.79 o                         
  -8   5   8         89.69          3.25         9.11 o                         
  -7   5   8        425.62        749.69       142.56 o                         
  -6   5   8         54.89         77.26        13.27 o                         
  -5   5   8        107.11        149.42        10.14 o                         
  -4   5   8         73.69         61.46         7.80 o                         
  -3   5   8         60.71         51.46         7.16 o                         
  -2   5   8        874.17        817.31        21.12 o                         
  -1   5   8        291.07        301.18        12.04 o                         
   0   5   8        130.05        117.26         6.67 o                         
   1   5   8        327.09        331.41        12.68 o                         
   2   5   8        962.40        910.74        25.70 o                         
   3   5   8         57.21         55.64         6.42 o                         
   4   5   8         70.38         55.55         6.48 o                         
   5   5   8        120.84        179.58        11.49 o                         
   6   5   8         62.11         76.21         6.88 o                         
   7   5   8        429.78        666.67       124.74 o                         
   8   5   8         84.66        237.34        15.10 o                         
   9   5   8          2.02        305.74       267.32 o                         
  10   5   8         13.25        111.49        47.54 o                         
 -10   6   8         17.69          0.00         5.82 o                         
  -9   6   8          7.06          0.00         7.88 o                         
  -8   6   8         38.36          0.00         9.40 o                         
  -7   6   8          3.43          1.63         4.72 o                         
  -6   6   8        220.78        250.88        81.01 o                         
  -5   6   8         93.23         96.79         9.39 o                         
  -4   6   8        818.77        950.41        25.26 o                         
  -3   6   8        480.43        535.47        17.95 o                         
  -2   6   8        578.24        572.48        17.86 o                         
  -1   6   8        903.11        832.53        23.71 o                         
   0   6   8       1034.14       1019.67        24.55 o                         
   1   6   8        875.82        841.67        22.97 o                         
   2   6   8        575.02        569.78        22.42 o                         
   3   6   8        502.07        577.11        23.72 o                         
   4   6   8        815.92        942.15        31.73 o                         
   5   6   8         84.67         94.85         9.44 o                         
   6   6   8        233.53        353.09        13.92 o                         
   7   6   8          2.29          1.70         5.99 o                         
   8   6   8         38.63         95.46        10.68 o                         
   9   6   8          6.42         31.35         6.41 o                         
  10   6   8         16.96         71.53        46.63 o                         
  -9   7   8          8.35          5.41         5.73 o                         
  -8   7   8         16.39          0.33         8.47 o                         
  -7   7   8          7.84          1.10         5.84 o                         
  -6   7   8         88.67          0.00         9.04 o                         
  -5   7   8         15.68         15.77         5.33 o                         
  -4   7   8         64.39         80.14         7.40 o                         
  -3   7   8        840.09        937.76        28.12 o                         
  -2   7   8        597.87        601.81        19.87 o                         
  -1   7   8       1702.59       1733.62        47.17 o                         
   0   7   8        122.48        105.95        11.94 o                         
   1   7   8       1687.32       1885.81        44.36 o                         
   2   7   8        573.61        600.65        24.97 o                         
   3   7   8        873.81       1079.82        34.58 o                         
   4   7   8         63.92         62.91        10.08 o                         
   5   7   8         16.14         24.15         5.12 o                         
   6   7   8         74.76         77.05        32.93 o                         
   7   7   8          8.03          4.95         4.48 o                         
   8   7   8         17.13         71.67        16.35 o                         
   9   7   8          7.81         15.10         4.35 o                         
  -8   8   8          1.65          5.71         5.02 o                         
  -7   8   8         10.07          5.71         6.16 o                         
  -6   8   8         22.99         14.92        10.89 o                         
  -5   8   8         27.46         30.39        13.62 o                         
  -4   8   8        411.49        510.63        22.54 o                         
  -3   8   8         50.53         61.64         6.66 o                         
  -2   8   8        155.85        193.53         9.12 o                         
  -1   8   8        474.52        612.98        18.55 o                         
   0   8   8         41.83         52.87         7.36 o                         
   1   8   8        500.91        625.72        71.55 o                         
   2   8   8        129.49        148.90        12.79 o                         
   3   8   8         46.25         38.34        10.94 o                         
   4   8   8        413.36        418.78       159.62 o                         
   5   8   8         26.75         19.21         8.36 o                         
   6   8   8         27.50          3.86         5.28 o                         
   7   8   8          9.10         10.82         6.43 o                         
   8   8   8          2.00          5.36         4.58 o                         
  -7   9   8         24.99         22.82        25.65 o                         
  -6   9   8         34.83         58.68        54.72 o                         
  -5   9   8         51.85        121.53        11.20 o                         
  -4   9   8          4.34          8.17         5.10 o                         
  -3   9   8        250.04        354.28        21.32 o                         
  -2   9   8        272.17        291.70        40.75 o                         
  -1   9   8        164.25        160.00        18.80 o                         
   0   9   8        332.34        383.86        36.79 o                         
   1   9   8        166.45        262.73        21.68 o                         
   2   9   8        266.03        376.38       116.29 o                         
   3   9   8        258.11          3.85        11.98 o                         
   4   9   8          5.28          5.31         5.70 o                         
   5   9   8         55.04          0.00         6.33 o                         
   6   9   8         36.69          1.21         5.30 o                         
   7   9   8         23.52         23.48        26.59 o                         
  -6  10   8          6.40         11.37         6.01 o                         
  -5  10   8         23.10         34.07        15.81 o                         
  -4  10   8         26.81         79.98         8.99 o                         
  -3  10   8         46.01         70.88         8.76 o                         
  -2  10   8         22.41         22.58        12.13 o                         
  -1  10   8        167.29        192.78        38.36 o                         
   0  10   8         99.44        137.73        32.63 o                         
   1  10   8        166.86        206.00        15.17 o                         
   2  10   8         17.97         10.30        11.41 o                         
   3  10   8         50.60          2.42        10.76 o                         
   4  10   8         31.12         13.86         7.71 o                         
   5  10   8         21.75          8.03         5.88 o                         
   6  10   8          5.04          0.00         3.89 o                         
  -4  11   8          0.15          0.09         3.33 o                         
  -3  11   8         14.60         10.22         8.31 o                         
  -2  11   8         19.36         13.66         8.78 o                         
  -1  11   8          8.24          8.31         5.51 o                         
   0  11   8         18.50         13.70         5.65 o                         
   1  11   8         10.36         13.57         5.41 o                         
   2  11   8         20.41         13.41        14.47 o                         
   3  11   8         14.24         18.12         7.44 o                         
   4  11   8          0.20          0.00         3.15 o                         
   1   0   9       7956.68       7618.43        74.42 o                         
   2   0   9       1224.02       1216.48        14.73 o                         
   3   0   9        138.88         91.39         3.93 o                         
   4   0   9       1572.96       1897.97        28.42 o                         
   5   0   9        219.31        221.37         9.46 o                         
   6   0   9         29.05         36.86         6.03 o                         
   7   0   9        141.72        182.25        11.28 o                         
   8   0   9        190.50        238.50        57.25 o                         
   9   0   9          1.22          8.64        10.94 o                         
  10   0   9          3.91          7.35         9.23 o                         
  11   0   9          0.01          0.89         6.81 o                         
 -11   1   9         18.42          0.42         6.92 o                         
 -10   1   9         13.41          0.29         8.97 o                         
  -9   1   9          1.92          0.55         8.47 o                         
  -8   1   9        112.02        104.48        46.17 o                         
  -7   1   9          3.20          0.00         4.28 o                         
  -6   1   9        362.61        529.80        18.35 o                         
  -5   1   9        516.23        459.03        12.85 o                         
  -4   1   9        113.45        113.90         6.39 o                         
  -3   1   9          7.13         10.94         2.28 o                         
  -2   1   9         79.30         66.42         3.35 o                         
  -1   1   9       1265.09       1203.88        14.05 o                         
   0   1   9        681.57        534.18        10.59 o                         
   1   1   9       1358.65       1252.26        13.77 o                         
   2   1   9         63.86         56.14         3.06 o                         
   3   1   9         22.92         30.57         2.98 o                         
   4   1   9        101.77        104.15         5.33 o                         
   5   1   9        597.65        524.28        13.08 o                         
   6   1   9        384.92        560.53        16.43 o                         
   7   1   9          2.52          5.59         5.59 o                         
   8   1   9        120.05        117.85        32.59 o                         
   9   1   9          3.06          3.46         6.27 o                         
  10   1   9         11.77         12.50        11.03 o                         
  11   1   9         18.59          0.55         6.57 o                         
 -11   2   9         12.48          0.43         6.39 o                         
 -10   2   9          3.01          1.60         7.74 o                         
  -9   2   9         14.81          0.39         8.24 o                         
  -8   2   9        123.25          3.25         7.15 o                         
  -7   2   9        129.83        200.13        21.09 o                         
  -6   2   9        397.13        452.13        15.24 o                         
  -5   2   9        222.81        231.26        11.53 o                         
  -4   2   9        158.72        153.63         8.38 o                         
  -3   2   9        381.28        470.91        12.39 o                         
  -2   2   9        260.08        208.60         8.71 o                         
  -1   2   9       1605.86       1307.26        20.42 o                         
   0   2   9       2069.17       1651.53        24.69 o                         
   1   2   9       1761.73       1412.03        30.66 o                         
   2   2   9        276.16        226.24         7.04 o                         
   3   2   9        346.46        443.68        10.04 o                         
   4   2   9        124.22        128.22         6.37 o                         
   5   2   9        233.12        231.07         9.99 o                         
   6   2   9        376.96        423.75        15.95 o                         
   7   2   9        131.25        193.87        13.92 o                         
   8   2   9        121.27        177.39        45.38 o                         
   9   2   9         19.92         56.92        41.80 o                         
  10   2   9          3.95          9.31        11.05 o                         
  11   2   9         12.23         54.28         6.79 o                         
 -11   3   9          7.74          2.88         5.99 o                         
 -10   3   9         67.93          6.50         8.73 o                         
  -9   3   9         76.50         18.21        18.39 o                         
  -8   3   9         97.07          0.00         8.86 o                         
  -7   3   9          8.85          0.00         4.70 o                         
  -6   3   9       1006.85       1469.29        39.07 o                         
  -5   3   9        197.59        221.07        12.01 o                         
  -4   3   9        105.59        140.21         9.39 o                         
  -3   3   9       1190.93       1169.84        22.08 o                         
  -2   3   9       1659.85       1507.57        23.06 o                         
  -1   3   9       2205.10       2040.40        30.51 o                         
   0   3   9       1804.69       1512.65        30.33 o                         
   1   3   9       2226.49       2037.57        24.98 o                         
   2   3   9       1550.26       1380.08        20.60 o                         
   3   3   9       1242.65       1249.53        23.97 o                         
   4   3   9         86.49        130.91         6.73 o                         
   5   3   9        231.32        293.71        12.81 o                         
   6   3   9       1043.91       1565.55        47.68 o                         
   7   3   9         10.47          0.98         4.42 o                         
   8   3   9        107.46        150.44       128.10 o                         
   9   3   9         77.74         10.56        13.00 o                         
  10   3   9         67.78         46.75        46.20 o                         
  11   3   9          9.32          0.62         5.06 o                         
 -11   4   9         23.17          0.00         5.22 o                         
 -10   4   9         13.39          3.14         5.85 o                         
  -9   4   9         77.03          0.00         8.45 o                         
  -8   4   9        146.14          0.00         8.54 o                         
  -7   4   9        494.45        663.69       128.76 o                         
  -6   4   9        132.32        166.53        14.02 o                         
  -5   4   9        128.34        108.35        10.91 o                         
  -4   4   9        395.89        417.80        15.84 o                         
  -3   4   9       1025.36       1151.11        24.37 o                         
  -2   4   9       2078.68       2161.80        31.66 o                         
  -1   4   9        477.61        490.79        12.60 o                         
   0   4   9        508.90        496.95        13.84 o                         
   1   4   9        508.33        494.31        14.35 o                         
   2   4   9       1967.90       2079.43        26.25 o                         
   3   4   9       1062.35       1180.48        28.38 o                         
   4   4   9        401.27        464.95        13.97 o                         
   5   4   9        142.71        126.06         9.30 o                         
   6   4   9        129.69        162.02        12.98 o                         
   7   4   9        459.93        741.30        26.07 o                         
   8   4   9        146.20        406.80        32.90 o                         
   9   4   9         77.01          5.82         8.19 o                         
  10   4   9         12.80          7.23         6.37 o                         
  11   4   9         23.01         41.52        29.76 o                         
 -10   5   9         12.84          1.00         6.68 o                         
  -9   5   9         14.85          0.00         8.44 o                         
  -8   5   9          9.46          0.00         8.50 o                         
  -7   5   9        139.73        187.78        77.22 o                         
  -6   5   9         82.82        140.42        34.32 o                         
  -5   5   9         14.79         11.81         5.52 o                         
  -4   5   9       1266.06       1530.57        31.99 o                         
  -3   5   9        752.30        777.29        21.89 o                         
  -2   5   9        149.67         99.73         8.41 o                         
  -1   5   9        785.78        687.10        18.03 o                         
   0   5   9        260.84        222.56         9.87 o                         
   1   5   9        830.52        716.61        16.94 o                         
   2   5   9        150.86        109.30         9.94 o                         
   3   5   9        783.71        860.07        22.51 o                         
   4   5   9       1252.01       1537.43        29.20 o                         
   5   5   9          9.81          2.27         5.04 o                         
   6   5   9         93.93        147.64        27.56 o                         
   7   5   9        132.06        262.63        15.86 o                         
   8   5   9          9.19          8.78         5.31 o                         
   9   5   9         12.96         48.57         7.84 o                         
  10   5   9         10.69         75.46        15.37 o                         
 -10   6   9          2.93          0.00         5.10 o                         
  -9   6   9          0.27          0.00         7.64 o                         
  -8   6   9        116.02          0.00         9.15 o                         
  -7   6   9         62.51          4.49         8.75 o                         
  -6   6   9        215.64        213.86        74.45 o                         
  -5   6   9        329.75        334.46        73.71 o                         
  -4   6   9        310.19        320.46        14.77 o                         
  -3   6   9        220.14        210.78        11.69 o                         
  -2   6   9        173.41        170.43        10.45 o                         
  -1   6   9        355.45        343.23        14.83 o                         
   0   6   9         26.28         11.42         4.58 o                         
   1   6   9        325.25        357.84        15.17 o                         
   2   6   9        206.37        212.45        14.55 o                         
   3   6   9        214.38        208.47        15.20 o                         
   4   6   9        316.46        314.37        19.60 o                         
   5   6   9        351.29        456.41        13.64 o                         
   6   6   9        218.47        265.23        26.46 o                         
   7   6   9         66.79        111.41        11.58 o                         
   8   6   9        105.80        340.21        33.99 o                         
   9   6   9          0.52          8.67         5.28 o                         
  10   6   9          2.23         86.77        69.97 o                         
  -9   7   9          4.72          0.00         6.44 o                         
  -8   7   9         13.91         12.09        10.30 o                         
  -7   7   9         51.99          3.79         9.09 o                         
  -6   7   9        303.35          1.51         7.77 o                         
  -5   7   9        392.29          0.00         9.15 o                         
  -4   7   9        225.77        263.55        10.87 o                         
  -3   7   9        277.35        310.94        15.00 o                         
  -2   7   9        150.48        148.90        12.31 o                         
  -1   7   9        390.42        414.98        26.46 o                         
   0   7   9         28.39         19.52         8.18 o                         
   1   7   9        399.27        401.29        26.41 o                         
   2   7   9        138.24        136.78        13.02 o                         
   3   7   9        279.14        313.57        19.27 o                         
   4   7   9        185.31        196.56        30.77 o                         
   5   7   9        394.43        579.49        20.18 o                         
   6   7   9        286.43        455.12        27.69 o                         
   7   7   9         44.70         75.52         9.49 o                         
   8   7   9         13.07         27.26         6.73 o                         
   9   7   9          4.32         17.66         4.46 o                         
  -8   8   9         15.80          0.00         6.87 o                         
  -7   8   9          5.06          2.34         5.60 o                         
  -6   8   9        107.68          2.46         7.58 o                         
  -5   8   9         20.99         20.41         7.80 o                         
  -4   8   9        214.20        258.87        16.70 o                         
  -3   8   9        156.22        152.15        25.41 o                         
  -2   8   9        149.70        173.68         8.87 o                         
  -1   8   9        153.44        196.74         9.93 o                         
   0   8   9        161.79        138.40         9.13 o                         
   1   8   9        141.91        158.25        13.81 o                         
   2   8   9        163.59          2.51        10.42 o                         
   3   8   9        169.71        186.71        35.65 o                         
   4   8   9        209.52         10.68        16.70 o                         
   5   8   9         20.80         12.82         6.19 o                         
   6   8   9         96.72        104.03        46.58 o                         
   7   8   9          5.64          5.95         4.55 o                         
   8   8   9         15.01         68.53        12.33 o                         
  -7   9   9         15.94         23.29        20.98 o                         
  -6   9   9         32.94         62.59        56.73 o                         
  -5   9   9         33.05         57.21         8.45 o                         
  -4   9   9          3.67          8.46         5.13 o                         
  -3   9   9         74.33         92.69        10.73 o                         
  -2   9   9         23.89         21.21        11.76 o                         
  -1   9   9        339.58        452.66        65.02 o                         
   0   9   9        127.89        137.84        16.74 o                         
   1   9   9        363.93        390.96       138.31 o                         
   2   9   9         20.24         48.54        23.62 o                         
   3   9   9         68.31         14.18         9.03 o                         
   4   9   9          2.29          4.94         5.93 o                         
   5   9   9         37.62         13.45         7.11 o                         
   6   9   9         29.02         16.53         6.43 o                         
   7   9   9         14.00         38.29         6.96 o                         
  -6  10   9         31.49         43.89        40.22 o                         
  -5  10   9          9.14         11.33         4.40 o                         
  -4  10   9         21.77         43.13         7.24 o                         
  -3  10   9         41.35         38.89        21.33 o                         
  -2  10   9         12.88          7.83         8.66 o                         
  -1  10   9         33.05         21.41        27.29 o                         
   0  10   9          2.58          0.62         7.60 o                         
   1  10   9         30.93         35.31         8.80 o                         
   2  10   9         10.55          9.15         9.39 o                         
   3  10   9         40.41          0.19        10.11 o                         
   4  10   9         20.42         15.39         9.59 o                         
   5  10   9          8.95          5.46         3.57 o                         
   6  10   9         35.53         40.72        40.84 o                         
  -4  11   9          4.87          2.53         3.20 o                         
  -3  11   9          0.58          3.36         6.31 o                         
  -2  11   9         23.46         14.35        11.60 o                         
  -1  11   9          9.35         13.63         6.87 o                         
   0  11   9         36.94         50.12         7.29 o                         
   1  11   9         11.54         20.26         5.56 o                         
   2  11   9         24.10         28.88         9.64 o                         
   3  11   9          1.40          4.51         5.22 o                         
   4  11   9          3.38          0.22         2.73 o                         
   0   0  10        947.66        907.50        21.60 o                         
   1   0  10       1963.92       1749.70        26.92 o                         
   2   0  10       3261.77       3110.62        67.55 o                         
   3   0  10         81.50         73.11         3.95 o                         
   4   0  10       5390.67       5706.62        97.45 o                         
   5   0  10        555.43        490.46        14.10 o                         
   6   0  10          8.28         16.94         4.73 o                         
   7   0  10          0.26         23.17         5.88 o                         
   8   0  10         10.85          7.44         4.44 o                         
   9   0  10          0.86          0.00         5.78 o                         
  10   0  10          2.03          2.02         8.82 o                         
  11   0  10         12.43          0.27         6.62 o                         
 -11   1  10          2.97          0.00         6.87 o                         
 -10   1  10         93.22         12.71        11.08 o                         
  -9   1  10         44.44          0.36         8.68 o                         
  -8   1  10          5.48          3.19         4.26 o                         
  -7   1  10         16.97         24.19         6.06 o                         
  -6   1  10         29.57         57.69         7.78 o                         
  -5   1  10         91.19        108.80         8.17 o                         
  -4   1  10        247.26        304.34         9.92 o                         
  -3   1  10       1866.34       1749.54        27.04 o                         
  -2   1  10        571.55        458.58         8.03 o                         
  -1   1  10       5954.46       5280.20        77.25 o                         
   0   1  10        118.21         79.83         3.43 o                         
   1   1  10       5711.49       5053.80        43.34 o                         
   2   1  10        544.46        413.06         8.82 o                         
   3   1  10       1798.42       1674.63        30.51 o                         
   4   1  10        254.44        322.42         8.84 o                         
   5   1  10         77.47         93.30         6.42 o                         
   6   1  10         35.33         58.61         6.52 o                         
   7   1  10         18.79         22.78         6.93 o                         
   8   1  10          6.63          2.24         4.14 o                         
   9   1  10         38.78          3.24         6.98 o                         
  10   1  10         92.36          4.95         8.49 o                         
  11   1  10          2.90          2.02         6.34 o                         
 -11   2  10          2.91          4.21        14.02 o                         
 -10   2  10          5.02          3.53         7.15 o                         
  -9   2  10         62.80          2.44         8.86 o                         
  -8   2  10         11.14          0.21         5.24 o                         
  -7   2  10        284.70        579.65        24.06 o                         
  -6   2  10         79.53         83.42         7.46 o                         
  -5   2  10       1130.99       1484.21        28.53 o                         
  -4   2  10        148.41        150.51         8.45 o                         
  -3   2  10        894.35        876.89        28.04 o                         
  -2   2  10        270.17        228.39         8.52 o                         
  -1   2  10       1744.87       1489.25        29.37 o                         
   0   2  10       1346.18       1345.76        41.65 o                         
   1   2  10       1632.49       1358.29        43.52 o                         
   2   2  10        250.66        219.61         7.19 o                         
   3   2  10        789.63        799.15        14.85 o                         
   4   2  10        161.33        160.64         7.27 o                         
   5   2  10       1163.61       1529.30        24.89 o                         
   6   2  10         93.16        104.34         8.85 o                         
   7   2  10        288.53        506.89        55.48 o                         
   8   2  10         10.59          8.67         4.50 o                         
   9   2  10         68.77        159.19        13.85 o                         
  10   2  10          6.29         10.85         8.30 o                         
  11   2  10          2.53         17.53         9.79 o                         
 -11   3  10         21.62          0.37         5.40 o                         
 -10   3  10          4.79          0.00         8.25 o                         
  -9   3  10         13.72          1.25         8.70 o                         
  -8   3  10         84.84          0.00         8.42 o                         
  -7   3  10        655.65        815.95       198.39 o                         
  -6   3  10        286.39        319.26        17.70 o                         
  -5   3  10       1000.13       1393.65        33.49 o                         
  -4   3  10       1002.81       1044.24        27.27 o                         
  -3   3  10       1202.10       1335.40        28.46 o                         
  -2   3  10       1386.12       1230.74        24.46 o                         
  -1   3  10        238.86        228.86         7.60 o                         
   0   3  10         13.53          8.11         2.47 o                         
   1   3  10        220.38        218.41         7.02 o                         
   2   3  10       1325.48       1233.68        22.00 o                         
   3   3  10       1155.33       1294.75        19.96 o                         
   4   3  10       1019.58       1109.75        20.05 o                         
   5   3  10        944.31       1310.42        29.68 o                         
   6   3  10        257.38        277.14        15.59 o                         
   7   3  10        683.26        918.25       108.87 o                         
   8   3  10         94.79        103.41        88.63 o                         
   9   3  10         10.83         17.42        12.95 o                         
  10   3  10          5.48         10.93        11.76 o                         
  11   3  10         20.73         13.08        17.85 o                         
 -10   4  10          7.74         15.29        13.41 o                         
  -9   4  10         25.19          0.64         8.54 o                         
  -8   4  10         17.42          0.00         8.82 o                         
  -7   4  10        615.10       1073.56       340.84 o                         
  -6   4  10        380.55        618.35        25.19 o                         
  -5   4  10        530.19        699.53        25.58 o                         
  -4   4  10        916.19       1024.42        32.57 o                         
  -3   4  10        539.92        537.47        16.86 o                         
  -2   4  10        833.19        943.07        18.27 o                         
  -1   4  10        223.86        175.44         8.08 o                         
   0   4  10        270.17        227.98        11.22 o                         
   1   4  10        268.00        225.69         9.99 o                         
   2   4  10        880.05        978.63        19.46 o                         
   3   4  10        499.17        531.96        13.85 o                         
   4   4  10        876.39       1043.73        23.01 o                         
   5   4  10        507.12        735.18        23.57 o                         
   6   4  10        375.72        619.27        23.55 o                         
   7   4  10        608.26       1119.30       103.76 o                         
   8   4  10         21.77        113.61        11.10 o                         
   9   4  10         22.78         38.18        34.35 o                         
  10   4  10          9.59         10.86        10.22 o                         
 -10   5  10         12.26          0.00         6.57 o                         
  -9   5  10         42.40          0.00         8.55 o                         
  -8   5  10         43.63          0.00         8.63 o                         
  -7   5  10        135.30          0.00         8.80 o                         
  -6   5  10         51.73         47.82        14.08 o                         
  -5   5  10        544.23        715.86        27.26 o                         
  -4   5  10        180.47        219.08        12.87 o                         
  -3   5  10       1212.37       1253.44        27.93 o                         
  -2   5  10        799.60        810.55        21.67 o                         
  -1   5  10        643.49        699.10        20.64 o                         
   0   5  10          0.87          0.82         4.17 o                         
   1   5  10        633.02        680.74        18.94 o                         
   2   5  10        726.53        729.05        23.60 o                         
   3   5  10       1253.56       1343.12        33.71 o                         
   4   5  10        181.48        213.96        10.89 o                         
   5   5  10        503.82        659.58        23.57 o                         
   6   5  10         41.22         63.68         6.15 o                         
   7   5  10        129.15        286.45        25.22 o                         
   8   5  10         44.04        101.46        40.55 o                         
   9   5  10         42.84        167.39        11.87 o                         
  10   5  10         13.46         78.37         8.60 o                         
 -10   6  10          3.28          0.00         5.16 o                         
  -9   6  10         33.25          0.00         7.20 o                         
  -8   6  10          4.21          2.16         5.79 o                         
  -7   6  10          3.83          4.24         6.22 o                         
  -6   6  10        146.00          0.00        11.08 o                         
  -5   6  10         74.13         78.91        18.00 o                         
  -4   6  10         51.23         69.36         8.00 o                         
  -3   6  10        365.29        372.52        17.04 o                         
  -2   6  10        122.71        138.90        10.95 o                         
  -1   6  10        522.36        570.64        18.82 o                         
   0   6  10          1.93          1.35         4.66 o                         
   1   6  10        581.06        692.02        28.57 o                         
   2   6  10        150.36        178.78        13.64 o                         
   3   6  10        350.06        363.15        19.49 o                         
   4   6  10         56.64         71.27         9.40 o                         
   5   6  10         64.45         64.38         7.16 o                         
   6   6  10        136.58        206.08        20.02 o                         
   7   6  10          1.27         10.68         6.46 o                         
   8   6  10          4.64          7.35         6.02 o                         
   9   6  10         31.12        137.73        10.16 o                         
  10   6  10          3.06         15.62         4.94 o                         
  -9   7  10          1.49          0.00         5.63 o                         
  -8   7  10         45.05          3.93         7.36 o                         
  -7   7  10         34.00          0.49         8.26 o                         
  -6   7  10         87.87          6.43         8.88 o                         
  -5   7  10        144.58          0.00         7.34 o                         
  -4   7  10         35.50         46.84         5.54 o                         
  -3   7  10        293.79        353.15        16.00 o                         
  -2   7  10        415.20        428.74        19.40 o                         
  -1   7  10        343.61        348.88        15.30 o                         
   0   7  10         37.23         23.11         6.97 o                         
   1   7  10        349.30        281.17        30.57 o                         
   2   7  10        410.94        406.55        34.51 o                         
   3   7  10        274.49        329.83        22.14 o                         
   4   7  10         35.08         30.39         7.14 o                         
   5   7  10        142.94          8.58         8.68 o                         
   6   7  10         91.33        139.27        12.19 o                         
   7   7  10         35.94         76.11         8.58 o                         
   8   7  10         46.73        153.79        24.59 o                         
   9   7  10          2.04         11.20         3.92 o                         
  -8   8  10         20.28          0.00         6.45 o                         
  -7   8  10         30.29          1.20         6.91 o                         
  -6   8  10         28.16         18.61        14.59 o                         
  -5   8  10        201.77        202.09        82.79 o                         
  -4   8  10        131.12         98.61        44.51 o                         
  -3   8  10         54.38         56.26        22.38 o                         
  -2   8  10         18.09         21.67         4.83 o                         
  -1   8  10        416.36        508.91        17.85 o                         
   0   8  10         30.02         39.85         7.87 o                         
   1   8  10        368.92        383.81        80.95 o                         
   2   8  10         25.28         23.67         6.32 o                         
   3   8  10         59.93         16.98         8.61 o                         
   4   8  10        111.41         18.67         9.86 o                         
   5   8  10        191.05          4.70         5.74 o                         
   6   8  10         24.99         29.11         6.82 o                         
   7   8  10         33.71         83.28         8.85 o                         
   8   8  10         18.76         43.96         7.47 o                         
  -7   9  10          4.10          5.49         4.68 o                         
  -6   9  10         37.18         41.63        40.46 o                         
  -5   9  10         32.63         58.18         8.52 o                         
  -4   9  10         27.87         26.83        12.24 o                         
  -3   9  10         13.59         21.06         7.61 o                         
  -2   9  10        286.16        378.42        20.58 o                         
  -1   9  10        205.48        324.55        29.86 o                         
   0   9  10        264.15        341.93        35.53 o                         
   1   9  10        218.41        262.37        93.05 o                         
   2   9  10        267.43         48.66        82.52 o                         
   3   9  10         10.52         11.32         9.66 o                         
   4   9  10         27.73          9.67         7.22 o                         
   5   9  10         31.24         23.71        14.11 o                         
   6   9  10         31.56          9.01         6.28 o                         
   7   9  10          3.79         14.98         6.96 o                         
  -6  10  10         14.80         11.07        15.75 o                         
  -5  10  10         13.98         12.50         7.37 o                         
  -4  10  10          2.03          0.06         3.72 o                         
  -3  10  10         53.94         59.62         9.53 o                         
  -2  10  10         17.48         14.93         7.64 o                         
  -1  10  10         22.25         15.55        18.13 o                         
   0  10  10          1.21          0.00         6.79 o                         
   1  10  10         25.27         46.08        12.80 o                         
   2  10  10         16.25         33.48        28.02 o                         
   3  10  10         59.06          3.23        18.43 o                         
   4  10  10          3.19          3.53         4.43 o                         
   5  10  10         16.28         13.56         8.33 o                         
   6  10  10         16.64         26.88         7.35 o                         
  -4  11  10          2.97          0.00         4.56 o                         
  -3  11  10         21.30         21.93        12.92 o                         
  -2  11  10         12.66          8.82        11.31 o                         
  -1  11  10          7.93          9.31         6.46 o                         
   0  11  10          0.55          1.39         4.73 o                         
   1  11  10          5.71         21.72         8.44 o                         
   2  11  10         10.22          0.00        11.90 o                         
   3  11  10         24.50         25.44         8.57 o                         
   4  11  10          3.44          0.00         3.31 o                         
   1   0  11        120.62         97.20         3.23 o                         
   2   0  11        741.48        664.40        16.10 o                         
   3   0  11       2019.52       1940.38        44.95 o                         
   4   0  11        849.90        960.06        23.18 o                         
   5   0  11         23.51         29.83         5.06 o                         
   6   0  11          0.66          3.22         4.30 o                         
   7   0  11         32.34         67.37         8.21 o                         
   8   0  11         36.55         47.34        15.43 o                         
   9   0  11         54.50         22.04        36.09 o                         
  10   0  11          0.25          3.49         5.11 o                         
  11   0  11          0.25          0.00         6.61 o                         
 -11   1  11          8.11          0.00         6.46 o                         
 -10   1  11         10.52          5.02        12.65 o                         
  -9   1  11         80.86         12.28        11.25 o                         
  -8   1  11         51.23         93.55        23.27 o                         
  -7   1  11         64.14        118.22        11.81 o                         
  -6   1  11        243.51        297.56        16.49 o                         
  -5   1  11       1449.53       1742.54        32.96 o                         
  -4   1  11       1038.49       1095.83        20.55 o                         
  -3   1  11        510.46        519.64        12.78 o                         
  -2   1  11       1965.76       1637.78        45.28 o                         
  -1   1  11        748.44        662.21        18.51 o                         
   0   1  11       2013.16       1635.16        20.21 o                         
   1   1  11        739.31        650.83        11.52 o                         
   2   1  11       2062.94       1767.48        21.00 o                         
   3   1  11        565.42        566.07        12.48 o                         
   4   1  11       1051.97       1119.89        17.25 o                         
   5   1  11       1466.85       1708.26        22.75 o                         
   6   1  11        248.56        289.92        12.67 o                         
   7   1  11         63.32         97.92        11.13 o                         
   8   1  11         49.75         85.21        19.54 o                         
   9   1  11         80.02        170.23       133.21 o                         
  10   1  11         12.22         22.80         8.68 o                         
  11   1  11          7.44          0.44         6.41 o                         
 -11   2  11          2.80          3.43         6.22 o                         
 -10   2  11          8.78          1.79         8.27 o                         
  -9   2  11         57.82          4.42         7.62 o                         
  -8   2  11          3.66          0.00         8.63 o                         
  -7   2  11        225.21        349.03        19.53 o                         
  -6   2  11         75.08        135.99        10.80 o                         
  -5   2  11       1375.64       1647.99        32.83 o                         
  -4   2  11        568.92        528.03        16.91 o                         
  -3   2  11        657.73        603.97        16.50 o                         
  -2   2  11       1141.56       1078.57        23.66 o                         
  -1   2  11        137.18        118.59         6.19 o                         
   0   2  11       4806.77       3982.95       133.78 o                         
   1   2  11        127.81         96.83        10.16 o                         
   2   2  11       1267.22       1199.37        17.11 o                         
   3   2  11        637.68        619.57        13.45 o                         
   4   2  11        582.16        583.08        14.28 o                         
   5   2  11       1303.02       1571.46        30.06 o                         
   6   2  11         75.77        139.96         9.18 o                         
   7   2  11        221.30        344.67        23.15 o                         
   8   2  11          2.31          4.55         5.71 o                         
   9   2  11         55.73        216.75        24.69 o                         
  10   2  11          8.87         13.33         8.54 o                         
  11   2  11          2.78         12.86         5.99 o                         
 -11   3  11         16.28          0.00         5.78 o                         
 -10   3  11         30.68          0.00         7.57 o                         
  -9   3  11         19.73          2.11         7.54 o                         
  -8   3  11        130.57          0.00         6.58 o                         
  -7   3  11        434.72        379.14       171.82 o                         
  -6   3  11        178.92        220.48        15.21 o                         
  -5   3  11        422.37        416.78        19.19 o                         
  -4   3  11        653.73        734.00        23.40 o                         
  -3   3  11        695.04        690.92        21.11 o                         
  -2   3  11        322.16        376.80        10.96 o                         
  -1   3  11       1971.87       1946.02        50.75 o                         
   0   3  11        147.85        145.55         8.15 o                         
   1   3  11       1818.33       1831.94        25.88 o                         
   2   3  11        375.91        436.59        11.96 o                         
   3   3  11        639.03        628.62        14.42 o                         
   4   3  11        674.96        775.38        17.19 o                         
   5   3  11        440.15        438.30        17.89 o                         
   6   3  11        151.03        184.41        13.29 o                         
   7   3  11        401.98        650.41        28.33 o                         
   8   3  11        129.54        353.23        18.16 o                         
   9   3  11         19.51         51.06         9.45 o                         
  10   3  11         32.88         11.49        18.33 o                         
  11   3  11         17.34         82.87         7.43 o                         
 -10   4  11          9.07          0.49         5.45 o                         
  -9   4  11         23.21          0.23         7.96 o                         
  -8   4  11         34.85          0.00         9.04 o                         
  -7   4  11        284.66        249.75       127.19 o                         
  -6   4  11        910.19       1310.56        36.74 o                         
  -5   4  11       1509.07       2084.27        44.08 o                         
  -4   4  11        522.05        633.03        23.37 o                         
  -3   4  11        860.37        934.37        30.81 o                         
  -2   4  11       1367.60       1351.30        27.55 o                         
  -1   4  11        755.98        760.10        18.22 o                         
   0   4  11        380.94        394.53        11.92 o                         
   1   4  11        713.75        725.76        18.06 o                         
   2   4  11       1294.41       1304.20        25.07 o                         
   3   4  11        837.02        931.02        18.52 o                         
   4   4  11        501.84        636.73        18.37 o                         
   5   4  11       1517.21       2097.29        45.32 o                         
   6   4  11        901.91       1332.56        33.99 o                         
   7   4  11        288.52        472.93        55.91 o                         
   8   4  11         31.43         62.33         9.13 o                         
   9   4  11         21.61        100.00        11.72 o                         
  10   4  11          8.86         20.45         9.38 o                         
 -10   5  11          6.78          0.00         6.40 o                         
  -9   5  11         70.82          1.43         8.18 o                         
  -8   5  11        112.38          0.00         8.76 o                         
  -7   5  11         88.72          3.19         8.84 o                         
  -6   5  11        268.87        289.89        90.16 o                         
  -5   5  11         87.06        102.72        11.89 o                         
  -4   5  11        193.72        311.93        17.72 o                         
  -3   5  11        146.30        181.34        11.44 o                         
  -2   5  11        142.13        167.31        10.64 o                         
  -1   5  11        158.01        173.68         9.12 o                         
   0   5  11       1009.49       1144.98        24.45 o                         
   1   5  11        113.13        118.60         8.93 o                         
   2   5  11        166.93        189.80        10.90 o                         
   3   5  11        127.11        173.63        13.27 o                         
   4   5  11        175.64        308.71        14.05 o                         
   5   5  11         73.91         86.16         8.86 o                         
   6   5  11        290.59        409.14        67.21 o                         
   7   5  11         93.01        188.74        12.42 o                         
   8   5  11        119.17        342.95        26.51 o                         
   9   5  11         68.42        259.55        12.38 o                         
  10   5  11          8.02         66.04        40.24 o                         
  -9   6  11          0.29          2.25         6.60 o                         
  -8   6  11         47.79          3.30         9.00 o                         
  -7   6  11         55.16          0.69         7.97 o                         
  -6   6  11         33.10          8.33        13.26 o                         
  -5   6  11         51.21         81.27        21.71 o                         
  -4   6  11         78.30         78.54         9.52 o                         
  -3   6  11        251.91        221.85        13.67 o                         
  -2   6  11         20.78         20.48         6.94 o                         
  -1   6  11        190.98        153.32        11.10 o                         
   0   6  11         13.47          6.61         4.49 o                         
   1   6  11        216.69        189.52        11.96 o                         
   2   6  11         14.64         25.20         9.80 o                         
   3   6  11        249.19        235.18        16.29 o                         
   4   6  11         83.71         79.57        11.83 o                         
   5   6  11         49.15         90.78         6.52 o                         
   6   6  11         37.04         41.46         7.62 o                         
   7   6  11         51.28        139.35        15.59 o                         
   8   6  11         53.73        154.08        17.46 o                         
   9   6  11          0.43          2.29         4.62 o                         
  -9   7  11          4.37          0.84         5.45 o                         
  -8   7  11          9.29          9.99        10.55 o                         
  -7   7  11         74.27          0.00         7.82 o                         
  -6   7  11         68.02          0.00         6.16 o                         
  -5   7  11         21.74         15.91         6.25 o                         
  -4   7  11         41.63         62.85         6.59 o                         
  -3   7  11         33.90         30.30         5.25 o                         
  -2   7  11          9.15          5.77         5.20 o                         
  -1   7  11        439.62        382.78        21.39 o                         
   0   7  11        349.03        315.21        17.13 o                         
   1   7  11        449.86        491.28        42.23 o                         
   2   7  11          9.56         14.72         9.64 o                         
   3   7  11         28.15         18.00         4.20 o                         
   4   7  11         34.41         35.19         9.22 o                         
   5   7  11         27.17          5.88         7.37 o                         
   6   7  11         68.17         81.33        10.10 o                         
   7   7  11         68.69        212.22        28.93 o                         
   8   7  11          9.66         32.54         6.63 o                         
   9   7  11          5.03         11.24         3.81 o                         
  -8   8  11          1.90          5.03         4.03 o                         
  -7   8  11         11.82          9.61         6.02 o                         
  -6   8  11         29.20          0.00         7.14 o                         
  -5   8  11        122.48        129.95        54.50 o                         
  -4   8  11         79.85         68.57        28.58 o                         
  -3   8  11          2.46          8.21         6.34 o                         
  -2   8  11         64.23         65.29         6.08 o                         
  -1   8  11        220.56        192.87        13.29 o                         
   0   8  11         73.92         70.12         9.10 o                         
   1   8  11        239.20        195.29        35.31 o                         
   2   8  11         67.74         49.22        11.37 o                         
   3   8  11          1.02          3.72         4.80 o                         
   4   8  11         78.32         13.90         9.13 o                         
   5   8  11        120.40        109.98        43.04 o                         
   6   8  11         32.74         57.58        36.81 o                         
   7   8  11         10.99         24.58         6.19 o                         
   8   8  11          1.57          4.01         4.09 o                         
  -7   9  11          9.29         12.04        14.09 o                         
  -6   9  11         10.03          6.17         9.29 o                         
  -5   9  11         49.15         74.62         8.83 o                         
  -4   9  11         48.93         63.98         9.44 o                         
  -3   9  11        147.71        187.57        13.99 o                         
  -2   9  11          6.33         10.28         5.82 o                         
  -1   9  11        133.91        182.03        15.39 o                         
   0   9  11         25.41         21.46        18.42 o                         
   1   9  11        112.28        163.77        24.57 o                         
   2   9  11         10.15         14.24        10.12 o                         
   3   9  11        151.26         78.31        15.90 o                         
   4   9  11         53.49         14.73         8.12 o                         
   5   9  11         45.59         69.08         9.98 o                         
   6   9  11         10.69         25.15        15.56 o                         
   7   9  11          8.34         13.76         9.26 o                         
  -6  10  11          5.54         18.89         6.57 o                         
  -5  10  11         13.16         15.80         4.91 o                         
  -4  10  11         57.37         81.75         8.62 o                         
  -3  10  11         14.52         16.85         6.03 o                         
  -2  10  11          4.23          0.00         6.43 o                         
  -1  10  11         89.94         84.18        37.65 o                         
   0  10  11        120.89        155.03        13.95 o                         
   1  10  11         98.13        136.88        20.33 o                         
   2  10  11          3.39         40.11        18.28 o                         
   3  10  11         14.28         35.98        26.90 o                         
   4  10  11         50.14         36.81        18.38 o                         
   5  10  11         13.16         21.84         6.02 o                         
   6  10  11          5.08         11.16         5.73 o                         
  -4  11  11          4.63          7.07         5.15 o                         
  -3  11  11         49.62         90.04        11.40 o                         
  -2  11  11          7.83          3.15        10.38 o                         
  -1  11  11          1.41          0.00         4.88 o                         
   0  11  11          1.98          1.49         4.79 o                         
   1  11  11          2.75         10.57         9.13 o                         
   3  11  11         48.04         41.57        10.65 o                         
   4  11  11          4.61          1.77         4.73 o                         
   0   0  12        467.57        463.60        17.85 o                         
   1   0  12       2753.33       2437.66        25.92 o                         
   2   0  12      11666.25      11656.73       111.87 o                         
   3   0  12        106.98        112.28         5.52 o                         
   4   0  12       1057.14       1073.89        36.45 o                         
   5   0  12         97.21        120.67         8.12 o                         
   6   0  12        105.85         71.81         7.18 o                         
   7   0  12         11.93         17.63         6.42 o                         
   8   0  12         36.34        141.44        13.88 o                         
   9   0  12         26.39          5.20        11.56 o                         
  10   0  12         23.44          2.48         8.00 o                         
  11   0  12          4.16          0.00         6.08 o                         
 -11   1  12         13.31          0.68         5.43 o                         
 -10   1  12        101.91          3.87         8.32 o                         
  -9   1  12         18.15         11.60         6.23 o                         
  -8   1  12         62.31         98.78        11.93 o                         
  -7   1  12        136.93        146.75        13.13 o                         
  -6   1  12        135.95        231.91        13.51 o                         
  -5   1  12         56.10         66.47         8.32 o                         
  -4   1  12       1869.69       1909.26        30.51 o                         
  -3   1  12       1338.70       1207.16        38.37 o                         
  -2   1  12        306.85        292.07         7.79 o                         
  -1   1  12       1088.40        943.20        18.44 o                         
   0   1  12      29595.68      32779.59       194.58 o                         
   1   1  12       1026.38        870.50        16.60 o                         
   2   1  12        266.33        241.19         8.22 o                         
   3   1  12       1296.64       1168.02        23.35 o                         
   4   1  12       1922.84       1996.61        24.09 o                         
   5   1  12         63.10         74.67         6.45 o                         
   6   1  12        155.67        262.40        12.15 o                         
   7   1  12        135.39        147.04        22.28 o                         
   8   1  12         66.57         98.91        17.19 o                         
   9   1  12         20.45         14.15        18.22 o                         
  10   1  12         99.37          2.85         7.49 o                         
  11   1  12         12.56          0.00         6.18 o                         
 -11   2  12         17.30          0.00         5.54 o                         
 -10   2  12         32.15          2.98         7.59 o                         
  -9   2  12          2.43          1.40         8.15 o                         
  -8   2  12        421.06         13.98        15.86 o                         
  -7   2  12        176.64        303.15        18.47 o                         
  -6   2  12        444.76        580.42        29.23 o                         
  -5   2  12        182.64        229.25        13.99 o                         
  -4   2  12        373.39        369.36        14.67 o                         
  -3   2  12        312.67        357.28        13.21 o                         
  -2   2  12       2925.95       2770.89        29.27 o                         
  -1   2  12         31.21         32.08         3.44 o                         
   0   2  12       1083.46       1093.12        16.51 o                         
   1   2  12         48.11         42.27         6.08 o                         
   2   2  12       3009.83       2902.06        37.68 o                         
   3   2  12        303.54        345.63        10.53 o                         
   4   2  12        385.46        389.95        12.08 o                         
   5   2  12        171.36        222.46        11.43 o                         
   6   2  12        460.02        584.22        19.45 o                         
   7   2  12        175.17        298.71        15.00 o                         
   8   2  12        386.40          4.40         6.73 o                         
   9   2  12          3.26          5.36         6.11 o                         
  10   2  12         32.48         13.93        21.29 o                         
  11   2  12         17.33          0.08         5.68 o                         
 -11   3  12         15.30          1.79         5.06 o                         
 -10   3  12         45.03          0.00         8.30 o                         
  -9   3  12          6.20          1.88         7.67 o                         
  -8   3  12          0.52          0.00         8.14 o                         
  -7   3  12        147.36        119.65        65.27 o                         
  -6   3  12        763.68       1235.88        34.66 o                         
  -5   3  12        283.21        345.47        17.73 o                         
  -4   3  12        329.66        355.97        17.01 o                         
  -3   3  12        391.84        345.80        16.43 o                         
  -2   3  12       2030.72       1984.59        34.34 o                         
  -1   3  12        938.62        893.78        20.36 o                         
   0   3  12        218.30        271.34        34.88 o                         
   1   3  12        959.62        925.13        18.96 o                         
   2   3  12       1905.99       1951.72        31.39 o                         
   3   3  12        460.46        452.43        12.62 o                         
   4   3  12        308.74        349.20        12.04 o                         
   5   3  12        289.47        360.89        16.57 o                         
   6   3  12        804.34       1280.26        32.40 o                         
   7   3  12        152.77        236.36        10.12 o                         
   8   3  12          0.76          0.00         4.92 o                         
   9   3  12          6.30          4.29         9.85 o                         
  10   3  12         43.84        164.15        11.92 o                         
  11   3  12         13.50         40.11        15.91 o                         
 -10   4  12          1.01          0.00         6.95 o                         
  -9   4  12         38.71          0.00         8.72 o                         
  -8   4  12        200.57          0.12         8.41 o                         
  -7   4  12        109.70        139.69        52.10 o                         
  -6   4  12        249.80        405.29        21.10 o                         
  -5   4  12         28.84          9.49         6.24 o                         
  -4   4  12         75.05        116.10        11.21 o                         
  -3   4  12        116.47         85.94         7.91 o                         
  -2   4  12        346.46        337.58        11.76 o                         
  -1   4  12        699.98        682.39        16.03 o                         
   0   4  12        153.00        129.75         8.63 o                         
   1   4  12        811.37        776.95        19.23 o                         
   2   4  12        312.96        308.39        12.95 o                         
   3   4  12        131.33        103.89         7.60 o                         
   4   4  12         80.98        123.16         8.97 o                         
   5   4  12         28.83         11.32         5.32 o                         
   6   4  12        223.65        325.36        17.64 o                         
   7   4  12         90.78        213.03         9.67 o                         
   8   4  12        211.94        324.68       129.74 o                         
   9   4  12         41.53        134.71        10.52 o                         
  10   4  12          0.90         19.42        19.49 o                         
 -10   5  12         10.42          0.00         5.92 o                         
  -9   5  12          3.37          3.32         7.72 o                         
  -8   5  12          8.66          0.00         9.29 o                         
  -7   5  12        114.67          0.00         8.69 o                         
  -6   5  12        106.61        105.65        35.28 o                         
  -5   5  12         59.28         78.08        10.95 o                         
  -4   5  12        118.80        151.49        13.44 o                         
  -3   5  12         67.35         35.26         7.65 o                         
  -2   5  12        101.28        103.48         8.86 o                         
  -1   5  12        166.16        166.22         9.23 o                         
   0   5  12        168.86        219.18        11.43 o                         
   1   5  12        187.12        197.91        11.18 o                         
   2   5  12         86.52         92.87         9.93 o                         
   3   5  12         81.61         41.10         8.22 o                         
   4   5  12        102.73        122.41        12.59 o                         
   5   5  12         72.15         86.73         8.71 o                         
   6   5  12        109.48        145.34        23.81 o                         
   7   5  12        107.81        216.07        74.06 o                         
   8   5  12         10.09         17.10         6.98 o                         
   9   5  12          4.70          7.51         5.41 o                         
  10   5  12         10.04         25.80         6.15 o                         
  -9   6  12         36.22          1.39         6.73 o                         
  -8   6  12          5.12          5.17         5.65 o                         
  -7   6  12        290.93          0.00         8.96 o                         
  -6   6  12         94.59          1.18         6.14 o                         
  -5   6  12         10.63          4.01         3.80 o                         
  -4   6  12         86.95         95.77        11.68 o                         
  -3   6  12        134.70        192.11        12.84 o                         
  -2   6  12        697.79        832.43        28.16 o                         
  -1   6  12         63.07         56.24         6.86 o                         
   0   6  12         16.65         11.34         5.31 o                         
   1   6  12         38.97         32.58         5.74 o                         
   2   6  12        710.49        862.76        52.18 o                         
   3   6  12        119.65        183.14        22.06 o                         
   4   6  12         94.99        106.82        12.73 o                         
   5   6  12          8.00          6.16         3.54 o                         
   6   6  12         91.05        165.75        13.30 o                         
   7   6  12        324.03        699.61        48.93 o                         
   8   6  12          5.03          8.69         6.16 o                         
   9   6  12         34.41        113.00        20.94 o                         
  -9   7  12          5.83          3.54         5.12 o                         
  -8   7  12         25.35          0.00         6.61 o                         
  -7   7  12         94.86          6.42         7.91 o                         
  -6   7  12          5.90          0.00         5.40 o                         
  -5   7  12         26.08         22.11        17.45 o                         
  -4   7  12         54.34         56.64         6.33 o                         
  -3   7  12        112.00         98.08        13.74 o                         
  -2   7  12        166.71        184.53        13.67 o                         
  -1   7  12       1271.77       1227.21        37.38 o                         
   0   7  12          9.45         14.26         5.63 o                         
   1   7  12       1322.83       1420.46       123.37 o                         
   2   7  12        172.14        209.39        29.55 o                         
   3   7  12        140.43         93.91        21.91 o                         
   4   7  12         55.13         36.36        12.19 o                         
   5   7  12         20.39         24.50        10.91 o                         
   6   7  12          6.82         14.29         5.93 o                         
   7   7  12         96.88        202.61        18.24 o                         
   8   7  12         25.18         59.13         8.87 o                         
   9   7  12          6.22         14.38         3.94 o                         
  -8   8  12          0.31          0.38         3.64 o                         
  -7   8  12          2.58          4.15         4.80 o                         
  -6   8  12          5.58          1.93         5.67 o                         
  -5   8  12        195.72        190.11        78.84 o                         
  -4   8  12          0.86          3.50         5.72 o                         
  -3   8  12          3.94          1.83         5.29 o                         
  -2   8  12         21.28         18.86         7.23 o                         
  -1   8  12        306.48        309.17        14.78 o                         
   0   8  12        749.39        725.17        46.12 o                         
   1   8  12        303.71        278.47        49.52 o                         
   2   8  12         22.78         13.83         6.14 o                         
   3   8  12          3.00          0.16         4.55 o                         
   4   8  12          1.14          1.09         5.05 o                         
   5   8  12        210.62        300.36        15.41 o                         
   6   8  12          5.27          4.63         7.21 o                         
   7   8  12          3.59          8.64         4.62 o                         
   8   8  12          0.40          4.46         3.45 o                         
  -7   9  12          6.60          3.47         7.75 o                         
  -6   9  12          4.00          5.84         5.01 o                         
  -5   9  12         45.48         77.22         9.21 o                         
  -4   9  12         61.62         77.66         9.83 o                         
  -3   9  12        129.94        210.57        14.73 o                         
  -2   9  12         50.13         66.38         8.52 o                         
  -1   9  12         71.96        101.94        15.26 o                         
   0   9  12         45.69         86.11        31.78 o                         
   1   9  12         66.99         85.59        21.55 o                         
   2   9  12         47.01         37.12        17.82 o                         
   3   9  12        143.61          6.92        10.47 o                         
   4   9  12         59.38         44.81        18.98 o                         
   5   9  12         37.10         67.90         9.13 o                         
   6   9  12          3.23          5.44         5.94 o                         
   7   9  12          6.96         12.17         5.07 o                         
  -5  10  12         11.77         29.94         5.35 o                         
  -4  10  12         14.60         19.86         5.86 o                         
  -3  10  12         62.67         85.99         9.02 o                         
  -2  10  12         11.45         11.34         7.58 o                         
  -1  10  12         46.31         38.30        25.39 o                         
   0  10  12         17.78         19.06         8.46 o                         
   1  10  12         46.57         77.21        15.80 o                         
   2  10  12          9.94         25.57        30.53 o                         
   3  10  12         59.79         65.66        59.92 o                         
   4  10  12         14.55         25.84        10.93 o                         
   5  10  12         13.03         35.04         6.26 o                         
  -3  11  12          0.15          0.65         6.04 o                         
  -2  11  12         16.23         20.90         8.09 o                         
  -1  11  12         25.95         19.63        16.29 o                         
   0  11  12          1.43          4.15         4.63 o                         
   1  11  12         26.82         18.28        11.05 o                         
   3  11  12          0.78          0.00         8.52 o                         
   1   0  13         75.14         49.27         4.54 o                         
   2   0  13         22.22         10.03         3.17 o                         
   3   0  13          2.25          2.14         2.72 o                         
   4   0  13       2070.52       1929.59        35.36 o                         
   5   0  13        136.74        145.00        11.05 o                         
   6   0  13        195.30        352.80        15.31 o                         
   7   0  13         63.80        176.78        19.56 o                         
   8   0  13         88.71        119.99       101.14 o                         
   9   0  13         11.71          4.79         6.15 o                         
  10   0  13         54.83          1.06         8.47 o                         
  11   0  13          3.94          7.82         6.41 o                         
 -11   1  13          6.07          1.19         5.57 o                         
 -10   1  13         41.82          1.76         7.58 o                         
  -9   1  13         10.49         10.59         7.72 o                         
  -8   1  13        234.35         19.63        29.95 o                         
  -7   1  13        375.90        609.17        26.08 o                         
  -6   1  13         24.26         32.58         7.90 o                         
  -5   1  13        409.10        353.40        18.62 o                         
  -4   1  13       1180.91       1371.16        39.33 o                         
  -3   1  13       1692.91       1587.03        30.23 o                         
  -2   1  13         71.58         54.50         5.19 o                         
  -1   1  13        190.62        191.92         7.25 o                         
   0   1  13       5485.86       4372.85        33.36 o                         
   1   1  13        206.45        214.94         9.97 o                         
   2   1  13         77.73         58.77         5.79 o                         
   3   1  13       1706.22       1575.47        23.24 o                         
   4   1  13       1182.55       1363.15        23.34 o                         
   5   1  13        409.98        346.80        14.33 o                         
   6   1  13         30.03         34.67         7.40 o                         
   7   1  13        390.14        634.94        28.23 o                         
   8   1  13        235.88        394.00       310.07 o                         
   9   1  13         10.21         11.15        12.78 o                         
  10   1  13         42.13          1.05         7.44 o                         
  11   1  13          5.80          8.81         6.95 o                         
 -11   2  13          2.71          2.38         5.46 o                         
 -10   2  13         64.07          0.00         7.65 o                         
  -9   2  13         14.06          3.78        11.35 o                         
  -8   2  13         20.01         12.24        11.08 o                         
  -7   2  13        131.09        123.94        25.78 o                         
  -6   2  13        371.97        539.66        28.96 o                         
  -5   2  13         47.21         48.26         7.35 o                         
  -4   2  13        321.18        399.38        15.55 o                         
  -3   2  13        852.55        805.02        19.90 o                         
  -2   2  13       1339.45       1294.27        20.59 o                         
  -1   2  13       1063.99       1014.60        22.48 o                         
   0   2  13        560.07        558.22        11.32 o                         
   1   2  13       1038.52       1011.75        23.11 o                         
   2   2  13       1276.30       1290.03        26.04 o                         
   3   2  13        916.59        888.73        16.94 o                         
   4   2  13        318.85        391.00        12.48 o                         
   5   2  13         41.48         35.16         5.89 o                         
   6   2  13        365.50        508.88        18.71 o                         
   7   2  13        129.45        149.25        12.71 o                         
   8   2  13         21.67          9.32         9.63 o                         
   9   2  13         12.96          3.67         7.03 o                         
  10   2  13         61.76        194.70        50.15 o                         
  11   2  13          2.85          4.08         3.72 o                         
 -10   3  13         34.81          1.23         6.87 o                         
  -9   3  13         50.89          0.93         8.11 o                         
  -8   3  13        149.77          0.00         7.97 o                         
  -7   3  13          7.54          4.99         4.42 o                         
  -6   3  13        116.37        162.53        13.60 o                         
  -5   3  13        204.44        169.89        13.24 o                         
  -4   3  13        739.78        701.52        23.83 o                         
  -3   3  13        142.42        143.38         9.74 o                         
  -2   3  13       1127.77       1040.50        22.39 o                         
  -1   3  13       1760.25       1621.88        37.87 o                         
   0   3  13        617.94        454.42        13.90 o                         
   1   3  13       1774.26       1641.56        31.45 o                         
   2   3  13       1118.28       1122.20        29.83 o                         
   3   3  13        151.72        167.74         8.29 o                         
   4   3  13        732.00        729.35        17.42 o                         
   5   3  13        216.04        197.75        11.45 o                         
   6   3  13        125.13        170.09        13.04 o                         
   7   3  13         12.92         15.52         4.33 o                         
   8   3  13        143.47        206.21        92.30 o                         
   9   3  13         48.12          5.31        10.61 o                         
  10   3  13         33.64         47.77        42.42 o                         
 -10   4  13          2.71          0.16         6.00 o                         
  -9   4  13          7.94          1.51         7.98 o                         
  -8   4  13          8.03          0.00         7.88 o                         
  -7   4  13         56.75          0.00        11.52 o                         
  -6   4  13         27.58         24.85         7.89 o                         
  -5   4  13         23.33         29.82         7.80 o                         
  -4   4  13        172.85        204.95        14.38 o                         
  -3   4  13        822.87        938.88        31.89 o                         
  -2   4  13        467.91        591.23        17.71 o                         
  -1   4  13       1014.80        849.76        18.40 o                         
   0   4  13        590.07        602.61        17.33 o                         
   1   4  13        966.07        769.25        19.57 o                         
   2   4  13        423.15        538.64        20.34 o                         
   3   4  13        926.08       1018.08        24.53 o                         
   4   4  13        144.67        174.83        10.47 o                         
   5   4  13         35.82         46.20         7.03 o                         
   6   4  13         21.07         19.02         4.08 o                         
   7   4  13         61.64        125.21        13.44 o                         
   8   4  13          7.53         16.46         9.96 o                         
   9   4  13          8.96         14.68        10.00 o                         
  10   4  13          2.90         14.87         6.22 o                         
 -10   5  13          0.42          0.00         5.14 o                         
  -9   5  13         15.81          0.00         7.34 o                         
  -8   5  13         16.55          1.93         8.21 o                         
  -7   5  13         41.93          0.00         8.67 o                         
  -6   5  13        278.33        197.51        62.42 o                         
  -5   5  13        166.64        159.09        14.46 o                         
  -4   5  13        264.00        317.45        18.81 o                         
  -3   5  13         15.24         27.81         7.24 o                         
  -2   5  13        242.22        236.35        11.36 o                         
  -1   5  13         85.54         74.47         6.26 o                         
   0   5  13        459.33        586.95        18.52 o                         
   1   5  13         74.46         61.84         7.23 o                         
   2   5  13        230.05        226.98        14.82 o                         
   3   5  13         15.94         21.54         9.36 o                         
   4   5  13        259.72        304.75        18.28 o                         
   5   5  13        172.69        152.37        12.14 o                         
   6   5  13        285.72        259.99        43.17 o                         
   7   5  13         55.17        121.74        11.79 o                         
   8   5  13         19.84         55.49         7.85 o                         
   9   5  13         14.56         36.92         8.10 o                         
  10   5  13          0.46         18.96        19.09 o                         
  -9   6  13          3.02          0.20         5.65 o                         
  -8   6  13          2.98          2.09         5.40 o                         
  -7   6  13         74.67          0.00         7.96 o                         
  -6   6  13         50.22          1.07         6.04 o                         
  -5   6  13        470.68        606.57        21.51 o                         
  -4   6  13         99.21        117.70        10.24 o                         
  -3   6  13         78.30         87.46        14.45 o                         
  -2   6  13          7.30          8.67         5.60 o                         
  -1   6  13        470.19        443.07        25.52 o                         
   0   6  13         29.13         18.92         5.87 o                         
   1   6  13        466.61        408.63        17.32 o                         
   2   6  13          5.31          6.90         7.71 o                         
   3   6  13         98.06         95.81        15.14 o                         
   4   6  13         90.82         94.56         7.70 o                         
   5   6  13        491.56        618.73        17.43 o                         
   6   6  13         50.22         90.95        10.29 o                         
   7   6  13         71.31        163.78        15.67 o                         
   8   6  13          2.57          4.65         5.29 o                         
   9   6  13          3.06          7.34         4.71 o                         
  -9   7  13          2.13          0.00         4.21 o                         
  -8   7  13          2.19          1.29         4.31 o                         
  -7   7  13         39.21          4.10         6.81 o                         
  -6   7  13         86.99          1.55         5.90 o                         
  -5   7  13         25.95         26.13         8.84 o                         
  -4   7  13          3.92          2.65         5.99 o                         
  -3   7  13        360.59        394.97        15.02 o                         
  -2   7  13        272.67        254.64        11.19 o                         
  -1   7  13          8.75         11.17         6.05 o                         
   0   7  13        144.86        116.52        11.19 o                         
   1   7  13         23.00         17.41         9.89 o                         
   2   7  13        274.32        269.08        12.92 o                         
   3   7  13        354.99        326.19        58.62 o                         
   4   7  13          4.04          3.44         5.04 o                         
   5   7  13         23.42         22.04         6.68 o                         
   6   7  13         87.49        146.68        11.91 o                         
   7   7  13         42.89        111.22         9.15 o                         
   8   7  13          2.29          5.43         4.96 o                         
   9   7  13          2.56          5.33         3.42 o                         
  -8   8  13          1.66          0.34         2.88 o                         
  -7   8  13          3.82          5.04         4.79 o                         
  -6   8  13         23.03         34.55        23.82 o                         
  -5   8  13        121.70        217.55        14.79 o                         
  -4   8  13        165.10        231.87        15.72 o                         
  -3   8  13         61.59         78.55        10.59 o                         
  -2   8  13          7.90          8.09         5.85 o                         
  -1   8  13         76.18         70.33        10.01 o                         
   0   8  13         13.43          8.93         4.76 o                         
   1   8  13         83.91        103.27         8.54 o                         
   2   8  13          8.31          5.01         5.50 o                         
   3   8  13         70.65         49.24         8.92 o                         
   4   8  13        165.13         10.55         8.56 o                         
   5   8  13        125.14        233.98        13.74 o                         
   6   8  13         21.90         35.66        26.81 o                         
   7   8  13          4.53          3.89         6.59 o                         
   8   8  13          1.86          3.55         2.96 o                         
  -7   9  13          4.33          7.70        12.37 o                         
  -6   9  13         37.19         67.05        11.35 o                         
  -5   9  13          6.16          5.15         5.25 o                         
  -4   9  13         77.87         98.08        10.61 o                         
  -3   9  13         63.10         82.19        10.35 o                         
  -2   9  13        251.12        311.60        17.31 o                         
  -1   9  13         72.35         94.09        17.76 o                         
   0   9  13        424.63        523.17        35.59 o                         
   1   9  13         69.20        103.78         9.95 o                         
   2   9  13        251.48        327.55        23.76 o                         
   3   9  13         64.10         63.38        11.04 o                         
   4   9  13         77.42         65.68        25.27 o                         
   5   9  13          5.12          4.88         6.03 o                         
   6   9  13         38.96         60.10        44.49 o                         
   7   9  13          2.96         10.35         4.83 o                         
  -5  10  13         30.62         56.97         6.40 o                         
  -4  10  13         27.53         45.40         6.88 o                         
  -3  10  13         20.36         28.24         6.13 o                         
  -2  10  13         57.36         80.99        13.77 o                         
  -1  10  13         32.26         44.19        20.98 o                         
   0  10  13         91.24        103.36        12.45 o                         
   1  10  13         32.36         63.50        16.71 o                         
   2  10  13         59.44        137.82        21.33 o                         
   3  10  13         25.27         67.78        16.79 o                         
   4  10  13         25.92         77.31        14.12 o                         
   5  10  13         30.48         64.28         7.50 o                         
  -3  11  13          4.11          1.60         5.03 o                         
  -2  11  13          5.92          8.44         7.16 o                         
  -1  11  13         54.77         47.77        24.80 o                         
   0  11  13          1.02          3.20         4.59 o                         
   1  11  13         55.61         43.67        12.30 o                         
   2  11  13          5.38          0.00        14.32 o                         
   0   0  14      14311.57      13105.39       129.37 o                         
   1   0  14        264.39        269.31         8.26 o                         
   2   0  14       1496.05       1299.22        18.34 o                         
   3   0  14         22.08         43.15         4.70 o                         
   4   0  14        636.59        572.30        18.87 o                         
   5   0  14        117.31        145.31        11.30 o                         
   6   0  14          2.73         28.32         6.89 o                         
   7   0  14         10.62          8.42         5.06 o                         
   8   0  14         83.85        181.20       159.97 o                         
   9   0  14          4.41         10.38        12.09 o                         
  10   0  14         48.68          0.37         7.09 o                         
  11   0  14         12.42          0.00         5.42 o                         
 -11   1  14          8.79          2.96         5.18 o                         
 -10   1  14         66.80          2.41         7.49 o                         
  -9   1  14        232.44          0.00         8.68 o                         
  -8   1  14         27.70         19.03        26.99 o                         
  -7   1  14          8.26         27.37         5.11 o                         
  -6   1  14         16.53         13.56         6.60 o                         
  -5   1  14        220.00        241.89        16.09 o                         
  -4   1  14       1118.17       1248.58        31.97 o                         
  -3   1  14        715.05        647.58        18.10 o                         
  -2   1  14       3984.90       3428.86        34.29 o                         
  -1   1  14       1144.27       1064.43        17.86 o                         
   0   1  14        939.80        849.96        15.17 o                         
   1   1  14       1135.31       1023.97        19.35 o                         
   2   1  14       4189.43       3517.24        44.60 o                         
   3   1  14        723.53        652.61        15.95 o                         
   4   1  14        993.63       1103.06        20.06 o                         
   5   1  14        223.63        237.55        13.66 o                         
   6   1  14         22.30         25.55         7.13 o                         
   7   1  14          6.30         15.39         4.44 o                         
   8   1  14         25.44         14.16        13.75 o                         
   9   1  14        233.18        391.79       310.67 o                         
  10   1  14         69.73          2.62         7.63 o                         
  11   1  14          8.27         11.61         9.06 o                         
 -11   2  14         13.89          2.47         5.06 o                         
 -10   2  14         32.74          0.00         7.16 o                         
  -9   2  14          8.60          9.58         7.38 o                         
  -8   2  14        317.73          0.00         8.60 o                         
  -7   2  14         77.82         84.09        22.74 o                         
  -6   2  14        185.45        224.41        19.94 o                         
  -5   2  14         97.14         97.13        11.63 o                         
  -4   2  14       1155.84       1150.13        26.35 o                         
  -3   2  14       1186.66       1221.49        25.10 o                         
  -2   2  14       2364.51       2306.59        28.89 o                         
  -1   2  14       2225.45       2129.42        31.40 o                         
   0   2  14       2159.24       1731.63        22.69 o                         
   1   2  14       2299.26       2167.49        35.29 o                         
   2   2  14       2246.14       2067.66        35.64 o                         
   3   2  14       1177.50       1220.40        20.68 o                         
   4   2  14       1184.24       1171.98        33.42 o                         
   5   2  14        108.12        105.52         8.74 o                         
   6   2  14        166.36        191.86        12.12 o                         
   7   2  14         81.56         73.21        14.01 o                         
   8   2  14        332.20        386.60       158.52 o                         
   9   2  14          6.85          6.62         8.55 o                         
  10   2  14         33.98         69.66        57.56 o                         
  11   2  14         14.34          0.00         4.94 o                         
 -10   3  14         14.98          0.00         6.54 o                         
  -9   3  14         24.29          0.00         7.57 o                         
  -8   3  14         61.04          0.00         8.34 o                         
  -7   3  14         21.41         34.81        11.81 o                         
  -6   3  14        274.15        452.63        21.96 o                         
  -5   3  14        554.91        690.38        25.55 o                         
  -4   3  14        170.17        153.09        12.13 o                         
  -3   3  14         36.41         32.46         6.08 o                         
  -2   3  14        781.52        787.18        17.88 o                         
  -1   3  14        702.51        687.92        21.41 o                         
   0   3  14        177.94        156.77         9.07 o                         
   1   3  14        753.15        701.69        19.56 o                         
   2   3  14        888.48        889.07        24.68 o                         
   3   3  14         22.74         18.58         4.53 o                         
   4   3  14        182.76        178.62         9.31 o                         
   5   3  14        578.37        727.56        21.16 o                         
   6   3  14        246.89        405.24        19.26 o                         
   7   3  14         19.46         39.13         8.80 o                         
   8   3  14         60.97        122.54        11.66 o                         
   9   3  14         27.25         28.52        30.25 o                         
  10   3  14         15.84         76.05        10.11 o                         
 -10   4  14          2.85          0.00         5.81 o                         
  -9   4  14          4.06          1.23         6.99 o                         
  -8   4  14         44.42          0.00         8.10 o                         
  -7   4  14         29.73          1.25         7.77 o                         
  -6   4  14        149.99        185.96        10.35 o                         
  -5   4  14        281.41        319.83        18.83 o                         
  -4   4  14        295.49        291.45        17.08 o                         
  -3   4  14         33.80         25.64         5.79 o                         
  -2   4  14         54.08         59.85         7.20 o                         
  -1   4  14        757.21        723.97        17.48 o                         
   0   4  14        319.44        344.47        13.80 o                         
   1   4  14        838.00        774.69        20.17 o                         
   2   4  14         44.47         51.55         8.06 o                         
   3   4  14         37.19         24.28         6.51 o                         
   4   4  14        313.24        327.70        13.79 o                         
   5   4  14        290.13        343.40        15.37 o                         
   6   4  14        152.78        157.15        28.42 o                         
   7   4  14         22.95         48.65         7.92 o                         
   8   4  14         36.15         40.62        15.29 o                         
   9   4  14          6.79         15.34         7.86 o                         
  10   4  14          2.77         12.05         5.46 o                         
 -10   5  14          5.32          0.50         4.66 o                         
  -9   5  14          0.04          0.48         6.47 o                         
  -8   5  14         54.29          0.00         7.69 o                         
  -7   5  14          3.08          1.48         5.57 o                         
  -6   5  14         46.90         62.26         7.84 o                         
  -5   5  14        205.38        266.82        14.50 o                         
  -4   5  14        333.93        343.45        19.59 o                         
  -3   5  14         11.08         23.56         7.42 o                         
  -2   5  14        113.15         95.21         8.81 o                         
  -1   5  14        113.39        101.80         8.01 o                         
   0   5  14          9.26         13.56         5.31 o                         
   1   5  14         95.19         90.37         8.48 o                         
   2   5  14        112.40         91.84        10.32 o                         
   3   5  14         23.49         35.72         9.50 o                         
   4   5  14        314.38        300.66        18.46 o                         
   5   5  14        191.12        252.49         9.79 o                         
   6   5  14         51.62         66.52         6.27 o                         
   7   5  14          2.63          0.00         5.87 o                         
   8   5  14         54.60        158.85        12.60 o                         
   9   5  14          0.05          2.68         4.86 o                         
  10   5  14          4.28         11.17         7.83 o                         
  -9   6  14          4.53          1.74         5.54 o                         
  -8   6  14          6.53          5.41         4.81 o                         
  -7   6  14        262.16          7.87         8.57 o                         
  -6   6  14        157.55          0.37        10.04 o                         
  -5   6  14        175.56        221.50        13.67 o                         
  -4   6  14         82.13         87.28         7.79 o                         
  -3   6  14        218.89        236.96        20.61 o                         
  -2   6  14        666.75        613.71        38.11 o                         
  -1   6  14        433.19        432.00        18.48 o                         
   0   6  14        260.60        247.03        13.68 o                         
   1   6  14        520.58        485.10        22.51 o                         
   2   6  14        663.61        686.71        32.74 o                         
   3   6  14        231.85        242.63        21.33 o                         
   4   6  14         88.79         96.13         8.49 o                         
   5   6  14        177.06        226.43        11.82 o                         
   6   6  14        150.96        242.51        15.03 o                         
   7   6  14        245.03        520.91        23.33 o                         
   8   6  14          6.92          9.87         5.62 o                         
   9   6  14          3.05          6.27         3.95 o                         
  -8   7  14         17.90          0.00         5.33 o                         
  -7   7  14         45.24          5.08         8.30 o                         
  -6   7  14         60.82         95.72        61.49 o                         
  -5   7  14        167.09        267.05        16.58 o                         
  -4   7  14         25.94         21.13         7.48 o                         
  -3   7  14         98.24         87.62         7.76 o                         
  -2   7  14         84.51         77.49         7.58 o                         
  -1   7  14       1024.12        931.53        56.41 o                         
   0   7  14        609.30        587.11        52.48 o                         
   1   7  14        989.08       1063.19        23.39 o                         
   2   7  14         87.56        100.88         8.78 o                         
   3   7  14         84.98         61.46         9.57 o                         
   4   7  14         25.71         17.66         6.14 o                         
   5   7  14        163.64        269.06        15.20 o                         
   6   7  14         64.73        141.15        10.93 o                         
   7   7  14         47.34        104.33        12.80 o                         
   8   7  14         17.47         49.97         6.80 o                         
  -7   8  14         21.06         53.91        34.29 o                         
  -6   8  14          8.91         11.93        10.41 o                         
  -5   8  14        135.30        199.53        14.18 o                         
  -4   8  14         28.23         52.69         9.35 o                         
  -3   8  14        332.32        379.69        20.00 o                         
  -2   8  14         62.53         53.65         9.38 o                         
  -1   8  14        149.72        139.71        13.92 o                         
   0   8  14        354.38        373.95        35.74 o                         
   1   8  14        144.02        161.18        10.61 o                         
   2   8  14         67.39         57.62         9.73 o                         
   3   8  14        339.09        370.28        51.04 o                         
   4   8  14         32.01         50.41         8.84 o                         
   5   8  14        124.66        198.69        20.27 o                         
   6   8  14          8.84          5.08         5.86 o                         
   7   8  14         19.87         36.87        28.23 o                         
  -6   9  14         17.94         24.47         8.84 o                         
  -5   9  14         34.25         67.17         8.37 o                         
  -4   9  14        118.23        167.75        12.83 o                         
  -3   9  14        110.57        149.93        12.81 o                         
  -2   9  14        140.68        207.35        14.38 o                         
  -1   9  14        146.13        174.72        14.04 o                         
   0   9  14         46.35         79.64        14.25 o                         
   1   9  14        147.68        215.87        20.69 o                         
   2   9  14        132.48        187.97        20.41 o                         
   3   9  14         97.05         97.78        12.52 o                         
   4   9  14        120.56        192.93        14.23 o                         
   5   9  14         35.26         86.38         9.26 o                         
   6   9  14         20.44         27.41        11.67 o                         
  -5  10  14         16.47         35.61         5.48 o                         
  -4  10  14         54.45         91.67         8.55 o                         
  -3  10  14          6.43          8.59         4.96 o                         
  -2  10  14         31.34         47.59        11.61 o                         
  -1  10  14         15.26         12.16        11.19 o                         
   0  10  14          4.08         11.33         6.96 o                         
   1  10  14         17.72         37.94        26.32 o                         
   2  10  14         33.12         87.40        19.56 o                         
   3  10  14          5.75         13.35        26.26 o                         
   4  10  14         57.01        118.76        14.77 o                         
   5  10  14         15.10         29.97         6.60 o                         
  -2  11  14          3.85          6.82         6.03 o                         
  -1  11  14          5.70          2.43         5.68 o                         
   0  11  14         15.54         22.33         5.13 o                         
   1  11  14          4.82          3.94        11.12 o                         
   1   0  15        294.45        280.58         8.83 o                         
   2   0  15       1247.41        999.67        16.86 o                         
   3   0  15        327.87        290.75        10.91 o                         
   4   0  15       1001.98        822.71        26.05 o                         
   5   0  15        646.28        659.06        22.40 o                         
   6   0  15          1.69          1.40         5.54 o                         
   7   0  15        107.87        301.23        16.51 o                         
   8   0  15         17.41          9.96        14.44 o                         
   9   0  15         11.94         24.74        24.71 o                         
  10   0  15          3.28         17.94        11.11 o                         
  11   0  15          9.72          1.53         4.99 o                         
 -11   1  15         29.78          0.34         5.12 o                         
 -10   1  15         17.52         33.57        17.08 o                         
  -9   1  15         29.95          0.00         8.22 o                         
  -8   1  15         63.19          7.75        15.48 o                         
  -7   1  15         21.10         19.93         7.35 o                         
  -6   1  15        347.30        404.89        19.03 o                         
  -5   1  15        453.50        553.63        24.02 o                         
  -4   1  15        531.42        601.94        23.14 o                         
  -3   1  15        198.11        153.07         9.68 o                         
  -2   1  15       3832.32       3752.75        77.60 o                         
  -1   1  15       5803.18       5465.05        37.76 o                         
   0   1  15       1622.42       1274.55        19.35 o                         
   1   1  15       5870.90       5374.03        55.83 o                         
   2   1  15       3862.61       3551.14        46.44 o                         
   3   1  15        183.20        135.20        10.34 o                         
   4   1  15        531.28        620.05        17.08 o                         
   5   1  15        494.21        601.79        21.39 o                         
   6   1  15        342.94        406.07        19.10 o                         
   7   1  15         18.31         16.06         6.79 o                         
   8   1  15         69.71         51.11        45.93 o                         
   9   1  15         30.97         75.50        60.24 o                         
  10   1  15         18.89         26.11        19.09 o                         
  11   1  15         28.93          0.00         5.06 o                         
 -10   2  15         17.72          0.00         6.89 o                         
  -9   2  15         35.99          0.00         8.26 o                         
  -8   2  15        131.04        187.62        83.33 o                         
  -7   2  15        251.51        343.84        86.37 o                         
  -6   2  15        573.20        727.92        39.17 o                         
  -5   2  15         47.45         56.55         9.67 o                         
  -4   2  15        487.76        571.62        19.16 o                         
  -3   2  15       1218.42       1291.12        27.09 o                         
  -2   2  15        218.99        175.38         8.90 o                         
  -1   2  15       1290.79       1199.00        20.46 o                         
   0   2  15       4586.87       4102.43        57.09 o                         
   1   2  15       1256.48       1143.65        26.85 o                         
   2   2  15        278.05        222.08        12.84 o                         
   3   2  15       1202.47       1247.01        22.75 o                         
   4   2  15        521.91        628.88        16.32 o                         
   5   2  15         60.07         68.59         7.83 o                         
   6   2  15        535.54        669.58        31.22 o                         
   7   2  15        264.02        397.30        53.80 o                         
   8   2  15        132.74        215.20        37.98 o                         
   9   2  15         39.56         48.50        42.57 o                         
  10   2  15         17.66         29.69        24.64 o                         
 -10   3  15         14.12          0.12         5.99 o                         
  -9   3  15         65.55          0.00         7.00 o                         
  -8   3  15        123.33          0.00         8.12 o                         
  -7   3  15        795.48       1054.84       212.75 o                         
  -6   3  15        312.48        377.89        25.61 o                         
  -5   3  15         89.86         94.41        10.87 o                         
  -4   3  15         45.28         66.85         9.03 o                         
  -3   3  15        271.17        285.24        13.88 o                         
  -2   3  15        202.25        219.62        10.20 o                         
  -1   3  15        129.37        105.57         7.19 o                         
   0   3  15          1.63          3.33         3.85 o                         
   1   3  15        138.20        120.94        10.33 o                         
   2   3  15        161.81        173.57        12.32 o                         
   3   3  15        236.37        258.98        12.79 o                         
   4   3  15         41.64         63.90         6.77 o                         
   5   3  15         77.29         87.32         8.58 o                         
   6   3  15        344.28        387.82        13.32 o                         
   7   3  15        834.63       1182.46       116.32 o                         
   8   3  15        124.97        150.35        24.02 o                         
   9   3  15         68.87        190.13        69.56 o                         
  10   3  15         16.22        100.59         9.11 o                         
 -10   4  15         10.81          0.33         5.50 o                         
  -9   4  15          5.57          0.00         7.10 o                         
  -8   4  15          7.26          0.00         7.05 o                         
  -7   4  15         30.90          1.71        27.04 o                         
  -6   4  15          1.14          2.13         3.73 o                         
  -5   4  15        455.53        554.65        24.80 o                         
  -4   4  15         30.28         42.48         8.40 o                         
  -3   4  15        536.98        527.73        21.19 o                         
  -2   4  15         42.28         42.67         6.60 o                         
  -1   4  15        188.66        178.18         9.41 o                         
   0   4  15          8.41          7.23         4.49 o                         
   1   4  15        208.86        200.18        11.05 o                         
   2   4  15         61.17         65.13         8.95 o                         
   3   4  15        577.96        607.14        23.28 o                         
   4   4  15         17.54         26.18         5.62 o                         
   5   4  15        421.53        545.36        20.94 o                         
   6   4  15          2.91          0.00         2.87 o                         
   7   4  15         25.98         16.42         6.44 o                         
   8   4  15          6.16          9.95         7.42 o                         
   9   4  15          7.06         13.39         6.25 o                         
  10   4  15         11.26         19.43        14.14 o                         
  -9   5  15         10.08          0.00         6.19 o                         
  -8   5  15        143.53          0.00         6.65 o                         
  -7   5  15        101.74        123.58        75.64 o                         
  -6   5  15        182.11        203.50       125.16 o                         
  -5   5  15        384.37        460.19        18.63 o                         
  -4   5  15         74.89         76.89        10.66 o                         
  -3   5  15         73.19         92.04        11.74 o                         
  -2   5  15        130.44        130.30        10.42 o                         
  -1   5  15         17.55         23.11         6.06 o                         
   0   5  15       1059.31       1103.14        26.37 o                         
   1   5  15          6.39         10.49         5.34 o                         
   2   5  15        124.35        130.18        12.04 o                         
   3   5  15         83.99        117.85        15.33 o                         
   4   5  15         89.78         96.05        14.67 o                         
   5   5  15        366.62        440.40        13.76 o                         
   6   5  15        180.56        284.69        19.22 o                         
   7   5  15         88.16        128.45        11.64 o                         
   8   5  15        135.49        396.42        59.20 o                         
   9   5  15         11.54         12.34         5.57 o                         
  -9   6  15         12.54          0.00         5.23 o                         
  -8   6  15         49.77          0.00         6.50 o                         
  -7   6  15         44.60         46.79        27.90 o                         
  -6   6  15        159.95        197.91       119.45 o                         
  -5   6  15         72.98         48.23        31.29 o                         
  -4   6  15        297.00        308.76        62.04 o                         
  -3   6  15        678.42        693.40        34.32 o                         
  -2   6  15        412.50        412.62        25.55 o                         
  -1   6  15        513.28        555.42        26.90 o                         
   0   6  15         13.88          7.94         5.18 o                         
   1   6  15        485.45        524.44        27.13 o                         
   2   6  15        443.03        447.87        27.36 o                         
   3   6  15        625.75        698.28        34.72 o                         
   4   6  15        287.62        372.54        14.80 o                         
   5   6  15         66.17         80.56         9.52 o                         
   6   6  15        151.06        252.51        11.72 o                         
   7   6  15         47.90         79.24         9.65 o                         
   8   6  15         46.46         87.69         8.98 o                         
   9   6  15         12.51         30.49         8.97 o                         
  -8   7  15          2.00          3.77         5.86 o                         
  -7   7  15          5.29         10.47         7.86 o                         
  -6   7  15         38.23         70.32        46.20 o                         
  -5   7  15        271.72        380.86        19.50 o                         
  -4   7  15         64.16         66.34         9.87 o                         
  -3   7  15          5.97          6.24         4.11 o                         
  -2   7  15        370.80        352.98        60.50 o                         
  -1   7  15        477.27        380.97        32.46 o                         
   0   7  15         19.58         22.37         4.47 o                         
   1   7  15        440.38        421.91        16.33 o                         
   2   7  15        351.98        406.94        15.66 o                         
   3   7  15          7.62          7.65         3.83 o                         
   4   7  15         53.91         58.58         8.46 o                         
   5   7  15        253.09        382.05        22.43 o                         
   6   7  15         37.26        102.88         9.65 o                         
   7   7  15          4.33          7.13         5.31 o                         
   8   7  15          2.15          5.76         4.39 o                         
  -7   8  15         25.19         56.34        36.78 o                         
  -6   8  15         55.40         70.47        40.14 o                         
  -5   8  15         62.51         71.43         9.30 o                         
  -4   8  15         30.39         45.18         9.60 o                         
  -3   8  15        355.97        407.65        20.51 o                         
  -2   8  15          2.96          0.92         6.51 o                         
  -1   8  15        331.74        380.99        19.86 o                         
   0   8  15        423.85        421.47        26.74 o                         
   1   8  15        324.72        383.92        17.86 o                         
   2   8  15          4.55          0.00         6.41 o                         
   3   8  15        330.63        334.76        79.01 o                         
   4   8  15         31.67         39.20         9.31 o                         
   5   8  15         75.83        116.01         9.96 o                         
   6   8  15         50.68         88.00        23.67 o                         
   7   8  15         24.63         44.90        12.68 o                         
  -6   9  15          6.18         10.10         6.33 o                         
  -5   9  15         11.77         10.18         5.32 o                         
  -4   9  15          9.67         10.30         6.04 o                         
  -3   9  15         18.78         15.45         7.12 o                         
  -2   9  15         49.78         50.22        12.01 o                         
  -1   9  15        281.34        341.97        22.08 o                         
   0   9  15        357.46        475.13        27.77 o                         
   1   9  15        285.95        348.10        18.39 o                         
   2   9  15         53.21         56.58        28.18 o                         
   3   9  15         19.24          3.37         6.99 o                         
   4   9  15         10.01          5.98         4.80 o                         
   5   9  15         10.66         22.62         6.84 o                         
   6   9  15          7.48         10.62         5.62 o                         
  -5  10  15          1.17          2.52         3.40 o                         
  -4  10  15         23.99         33.47         5.92 o                         
  -3  10  15         21.47         31.89         6.21 o                         
  -2  10  15          6.63         13.31         9.01 o                         
  -1  10  15          7.99          0.06         9.37 o                         
   0  10  15         15.60         30.38         8.54 o                         
   1  10  15          7.57         18.65        20.41 o                         
   2  10  15          7.02         27.58        14.33 o                         
   3  10  15         21.47         46.55        25.72 o                         
   4  10  15         28.87         67.46        13.22 o                         
   5  10  15          0.57          1.51         4.91 o                         
  -2  11  15          2.70          1.60         5.07 o                         
  -1  11  15         24.72          7.21        12.34 o                         
   0  11  15         11.21         13.37         6.08 o                         
   1  11  15         22.18         19.07         9.31 o                         
   0   0  16      10050.02       8655.72       178.84 o                         
   1   0  16        931.08        697.51        15.28 o                         
   2   0  16       1100.66        952.93        17.06 o                         
   3   0  16        695.46        719.46        20.35 o                         
   4   0  16        117.65        104.39         8.45 o                         
   5   0  16         50.97         64.15        10.49 o                         
   6   0  16         22.98         35.95         7.67 o                         
   7   0  16          0.08          4.74         4.22 o                         
   8   0  16         10.26         13.08        24.87 o                         
   9   0  16          2.44          0.00         6.24 o                         
  10   0  16          6.17          0.20         4.41 o                         
 -10   1  16          4.03          6.71         4.89 o                         
  -9   1  16        258.76          1.36         8.59 o                         
  -8   1  16         12.87          8.64         6.99 o                         
  -7   1  16        195.17        249.12        14.04 o                         
  -6   1  16        169.47        205.66        14.36 o                         
  -5   1  16        403.24        456.12        22.49 o                         
  -4   1  16        233.48        233.44        15.54 o                         
  -3   1  16         60.95         81.38         7.88 o                         
  -2   1  16         83.43         82.62         7.31 o                         
  -1   1  16       3878.85       3426.27        31.71 o                         
   0   1  16       8210.61       7305.94        64.04 o                         
   1   1  16       3722.53       3322.21        42.06 o                         
   2   1  16         74.70         78.68         7.21 o                         
   3   1  16         73.27         94.79         8.03 o                         
   4   1  16        248.98        251.38        11.49 o                         
   5   1  16        427.62        496.58        20.14 o                         
   6   1  16        191.09        215.29        14.74 o                         
   7   1  16        223.26        313.72        13.95 o                         
   8   1  16         14.35          9.96         6.56 o                         
   9   1  16        261.79        420.50       330.13 o                         
  10   1  16          2.37          4.32         4.83 o                         
 -10   2  16          8.62          0.17         5.94 o                         
  -9   2  16         40.08          0.00         7.20 o                         
  -8   2  16        116.08          0.37         7.29 o                         
  -7   2  16         43.97         48.80         7.69 o                         
  -6   2  16         27.24         56.30        12.49 o                         
  -5   2  16        751.91        904.83        31.47 o                         
  -4   2  16        329.02        376.67        19.42 o                         
  -3   2  16        642.98        585.95        19.05 o                         
  -2   2  16         42.46         33.88         5.08 o                         
  -1   2  16       5433.36       5436.60        65.17 o                         
   0   2  16        763.05        667.49        17.37 o                         
   1   2  16       5621.65       5299.68        79.21 o                         
   2   2  16         31.17         21.52         6.54 o                         
   3   2  16        663.53        619.50        18.83 o                         
   4   2  16        325.17        367.33        14.02 o                         
   5   2  16        736.51        891.09        21.16 o                         
   6   2  16         17.06         41.00         8.46 o                         
   7   2  16         51.41         44.77        10.88 o                         
   8   2  16        128.79        286.42        25.68 o                         
   9   2  16         40.36         56.57        46.06 o                         
  10   2  16          8.06         11.53         7.98 o                         
 -10   3  16          2.67          0.00         5.78 o                         
  -9   3  16         24.80          2.74         6.73 o                         
  -8   3  16        111.92          2.78         7.52 o                         
  -7   3  16        327.74        523.96       312.09 o                         
  -6   3  16        127.29        172.88        13.13 o                         
  -5   3  16        140.19        152.81        13.26 o                         
  -4   3  16        895.86        876.98        34.39 o                         
  -3   3  16       1768.73       1900.30        45.37 o                         
  -2   3  16        276.69        259.62        11.85 o                         
  -1   3  16          8.06         10.72         4.10 o                         
   0   3  16         31.67         53.21         6.43 o                         
   1   3  16          2.56          9.75         5.97 o                         
   2   3  16        268.73        234.09        14.17 o                         
   3   3  16       1798.66       2011.93        34.83 o                         
   4   3  16        844.17        913.14        24.95 o                         
   5   3  16        152.46        166.12        13.51 o                         
   6   3  16        146.05        151.25        20.75 o                         
   7   3  16        337.32        396.89       145.26 o                         
   8   3  16        123.72        213.44        15.40 o                         
   9   3  16         26.92         34.14         7.07 o                         
  10   3  16          2.65          7.18         5.50 o                         
 -10   4  16         19.45          0.00         4.69 o                         
  -9   4  16          9.21          0.00         6.87 o                         
  -8   4  16         19.22          0.00        14.59 o                         
  -7   4  16        245.53        326.59       196.01 o                         
  -6   4  16        272.03        399.98        14.61 o                         
  -5   4  16        509.87        625.96        26.50 o                         
  -4   4  16        258.26        284.46        17.83 o                         
  -3   4  16        359.44        359.77        15.92 o                         
  -2   4  16         63.54         56.17         7.33 o                         
  -1   4  16        398.83        403.39        15.75 o                         
   0   4  16        521.78        547.71        18.04 o                         
   1   4  16        382.56        384.71        18.46 o                         
   2   4  16         55.85         52.61         8.83 o                         
   3   4  16        321.32        333.32        18.25 o                         
   4   4  16        277.42        299.77        17.93 o                         
   5   4  16        488.96        613.57        26.60 o                         
   6   4  16        275.10        307.11        51.21 o                         
   7   4  16        261.18        236.82       106.07 o                         
   8   4  16         15.78         17.45         6.19 o                         
   9   4  16          9.29         29.36         5.73 o                         
  10   4  16         17.59         55.63        13.73 o                         
  -9   5  16         31.76          0.51        21.94 o                         
  -8   5  16         10.39          2.80        27.34 o                         
  -7   5  16         68.00         93.16        56.13 o                         
  -6   5  16        324.60        394.73        19.74 o                         
  -5   5  16        127.92        164.69        13.76 o                         
  -4   5  16        421.98        520.88        30.24 o                         
  -3   5  16        563.67        544.16        28.94 o                         
  -2   5  16         61.47         64.61         8.24 o                         
  -1   5  16       1681.14       1558.35        32.31 o                         
   0   5  16         29.82         31.13         6.53 o                         
   1   5  16       1680.24       1548.21        37.80 o                         
   2   5  16         79.58         93.69        11.02 o                         
   3   5  16        538.32        515.95        23.31 o                         
   4   5  16        411.60        509.21        29.72 o                         
   5   5  16        138.22        179.68        11.90 o                         
   6   5  16        321.23        402.66        14.94 o                         
   7   5  16         69.90        106.86        10.94 o                         
   8   5  16         13.57         38.89         7.72 o                         
   9   5  16         31.47         74.81         7.75 o                         
  -9   6  16         19.23          1.03        18.53 o                         
  -8   6  16         70.63        108.67        63.71 o                         
  -7   6  16         52.89         84.00        49.90 o                         
  -6   6  16         73.97        114.98        69.58 o                         
  -5   6  16          2.55          0.92         7.46 o                         
  -4   6  16          1.89          0.10         4.17 o                         
  -3   6  16        310.31        372.19        15.40 o                         
  -2   6  16        242.87        220.65        20.71 o                         
  -1   6  16       1122.50       1104.95        32.82 o                         
   0   6  16        759.97        746.64        31.96 o                         
   1   6  16       1072.84        990.45        46.75 o                         
   2   6  16        211.25        248.71        21.11 o                         
   3   6  16        299.63        367.61        14.49 o                         
   4   6  16          0.09          1.90         3.90 o                         
   5   6  16          2.20          4.23         4.81 o                         
   6   6  16         66.70        139.91         9.23 o                         
   7   6  16         50.62        113.96        10.68 o                         
   8   6  16         69.38        131.04        11.97 o                         
   9   6  16         18.88         50.20         6.26 o                         
  -8   7  16         76.06        179.69       105.61 o                         
  -7   7  16          3.76          9.74         7.81 o                         
  -6   7  16        164.14        224.35       136.53 o                         
  -5   7  16         22.95         14.07         6.86 o                         
  -4   7  16         62.21         63.47        10.47 o                         
  -3   7  16        313.91        392.75        20.21 o                         
  -2   7  16        133.63        106.00        19.12 o                         
  -1   7  16        336.60        322.35        12.54 o                         
   0   7  16         43.24         30.43         4.89 o                         
   1   7  16        319.54        310.11        13.35 o                         
   2   7  16        139.16        142.49        10.27 o                         
   3   7  16        316.80        255.63        17.45 o                         
   4   7  16         61.60         66.05         8.85 o                         
   5   7  16         15.53         13.73         5.72 o                         
   6   7  16        150.98        279.50        21.85 o                         
   7   7  16          3.22          4.49         6.87 o                         
   8   7  16         68.90        140.51         9.06 o                         
  -7   8  16          4.02          7.31         6.41 o                         
  -6   8  16          0.82          1.19         7.35 o                         
  -5   8  16         25.35         28.20         8.92 o                         
  -4   8  16         20.42         36.77         8.23 o                         
  -3   8  16         27.80         28.90         8.48 o                         
  -2   8  16         18.50         16.36         7.03 o                         
  -1   8  16        781.76        913.76        28.25 o                         
   0   8  16        426.65        386.97        19.28 o                         
   1   8  16        798.78        926.49        27.08 o                         
   2   8  16         18.42         10.82         6.28 o                         
   3   8  16         24.35         22.73         7.90 o                         
   4   8  16         22.55         40.26         7.36 o                         
   5   8  16         25.48         43.57         7.21 o                         
   6   8  16          0.95          3.98         6.38 o                         
   7   8  16          5.67         15.08         6.08 o                         
  -6   9  16         13.15         20.94        15.38 o                         
  -5   9  16         34.27         46.27        19.73 o                         
  -4   9  16         15.09         15.45         6.29 o                         
  -3   9  16         25.75         21.47        11.01 o                         
  -2   9  16          1.97          4.10         4.89 o                         
  -1   9  16         92.61        104.11        14.32 o                         
   0   9  16         12.84         25.77         6.95 o                         
   1   9  16        102.51        156.98        15.09 o                         
   2   9  16          2.30          0.00        11.61 o                         
   3   9  16         33.51         23.88        10.11 o                         
   4   9  16         17.04          7.05         5.75 o                         
   5   9  16         33.42         62.37         8.14 o                         
   6   9  16         13.13          8.48         5.64 o                         
  -4  10  16         57.35         91.40         7.76 o                         
  -3  10  16          8.65          5.77         4.76 o                         
  -2  10  16          8.90         14.25         8.76 o                         
  -1  10  16         31.55         17.24        14.18 o                         
   0  10  16         16.56         37.32         9.96 o                         
   1  10  16         29.50         39.70        10.15 o                         
   2  10  16         11.85         27.07        21.09 o                         
   3  10  16         10.56         20.40        23.37 o                         
   4  10  16         57.23        122.75        14.26 o                         
  -1  11  16          5.66          7.32         5.30 o                         
   0  11  16          1.04          1.95         3.53 o                         
   1  11  16          6.28         22.49         7.15 o                         
   1   0  17         58.40         44.03         5.16 o                         
   2   0  17         40.37         59.42         5.37 o                         
   3   0  17       1317.27       1403.81        29.17 o                         
   4   0  17        522.25        503.99        18.98 o                         
   5   0  17          3.99          7.90         6.57 o                         
   6   0  17        112.10        107.93        12.85 o                         
   7   0  17         88.55        179.29        10.88 o                         
   8   0  17          4.15         10.53        14.07 o                         
   9   0  17          1.36          8.58         7.48 o                         
  10   0  17         30.69          0.91         5.66 o                         
 -10   1  17          3.85         15.87        11.16 o                         
  -9   1  17         28.61          0.00         7.67 o                         
  -8   1  17         78.72          0.00         6.85 o                         
  -7   1  17         38.20         63.23         8.03 o                         
  -6   1  17         17.05         16.52         6.51 o                         
  -5   1  17        827.60       1123.65        35.16 o                         
  -4   1  17        557.15        679.64        25.83 o                         
  -3   1  17        107.36         75.35         8.13 o                         
  -2   1  17        776.09        680.32        18.92 o                         
  -1   1  17          3.59          6.84         3.38 o                         
   0   1  17       2012.61       1596.66        27.47 o                         
   1   1  17          2.72          2.68         4.37 o                         
   2   1  17        726.78        618.80        18.01 o                         
   3   1  17        138.69        105.48         8.68 o                         
   4   1  17        566.18        676.38        20.49 o                         
   5   1  17        801.87       1097.24        29.81 o                         
   6   1  17         15.78         16.14         6.28 o                         
   7   1  17         34.40         60.53         6.75 o                         
   8   1  17         69.05        214.17        29.82 o                         
   9   1  17         25.43         40.89        37.78 o                         
  10   1  17          3.76         11.93         9.27 o                         
 -10   2  17          6.46          0.00         6.17 o                         
  -9   2  17         11.50         10.28         7.59 o                         
  -8   2  17        159.03        243.33       149.99 o                         
  -7   2  17         86.24        129.22        80.88 o                         
  -6   2  17        140.68        176.04        13.34 o                         
  -5   2  17        334.38        313.69        19.59 o                         
  -4   2  17         29.47         20.12         6.60 o                         
  -3   2  17       1100.97       1000.65        25.33 o                         
  -2   2  17       1432.04       1367.55        24.65 o                         
  -1   2  17        141.98        132.38         7.93 o                         
   0   2  17       1390.78       1247.87        24.36 o                         
   1   2  17        102.53         96.39         9.92 o                         
   2   2  17       1435.46       1304.61        36.92 o                         
   3   2  17       1130.15       1046.90        25.05 o                         
   4   2  17         43.13         37.58         6.60 o                         
   5   2  17        336.90        350.43        16.72 o                         
   6   2  17        150.25        166.80        10.58 o                         
   7   2  17         81.25        120.55        39.91 o                         
   8   2  17        155.24        324.73        17.26 o                         
   9   2  17         15.29         18.34        20.32 o                         
  10   2  17          5.51          6.23         6.06 o                         
 -10   3  17         15.20          0.00         5.23 o                         
  -9   3  17         25.71          3.54         7.31 o                         
  -8   3  17         57.89         85.69        54.59 o                         
  -7   3  17        131.59        216.67       125.78 o                         
  -6   3  17        206.89        242.20        15.52 o                         
  -5   3  17        147.85        221.56        20.13 o                         
  -4   3  17        365.93        354.19        19.91 o                         
  -3   3  17        413.12        399.49        17.14 o                         
  -2   3  17        316.32        265.89        10.66 o                         
  -1   3  17        495.05        475.96        18.53 o                         
   0   3  17        111.18         81.84         7.88 o                         
   1   3  17        526.85        485.29        20.15 o                         
   2   3  17        365.35        297.02        16.37 o                         
   3   3  17        387.46        381.98        19.04 o                         
   4   3  17        389.41        402.56        17.33 o                         
   5   3  17        147.25        228.79        16.35 o                         
   6   3  17        214.12        227.57         9.16 o                         
   7   3  17        130.87        154.61        51.01 o                         
   8   3  17         55.17         73.43        16.82 o                         
   9   3  17         25.46         59.26         6.80 o                         
  10   3  17         14.89         41.83         8.41 o                         
 -10   4  17         15.18          3.62        16.84 o                         
  -9   4  17         32.14          0.00        22.72 o                         
  -8   4  17         16.79          0.33        28.29 o                         
  -7   4  17        306.68        459.51       270.71 o                         
  -6   4  17        229.72        251.54        89.02 o                         
  -5   4  17         59.18         38.75        13.41 o                         
  -4   4  17        166.62        155.25        13.41 o                         
  -3   4  17       1250.13       1212.09        50.98 o                         
  -2   4  17        678.35        645.66        20.61 o                         
  -1   4  17       1050.02       1010.78        31.29 o                         
   0   4  17        532.27        473.41        17.41 o                         
   1   4  17       1030.17        970.18        29.30 o                         
   2   4  17        708.75        702.31        25.61 o                         
   3   4  17       1198.33       1161.83        33.57 o                         
   4   4  17        178.00        155.33        14.02 o                         
   5   4  17         69.81         61.86         5.83 o                         
   6   4  17        253.97        265.93        61.63 o                         
   7   4  17        307.39        301.75       125.02 o                         
   8   4  17         17.05         31.73        14.44 o                         
   9   4  17         32.18         95.51         8.68 o                         
  10   4  17         14.28         57.36         8.05 o                         
  -9   5  17         12.75          0.46        20.34 o                         
  -8   5  17         19.19          0.00        26.18 o                         
  -7   5  17         67.82         85.62        53.52 o                         
  -6   5  17         44.62         78.25        10.03 o                         
  -5   5  17        121.26        126.10        34.32 o                         
  -4   5  17       1195.45       1366.54        28.73 o                         
  -3   5  17         98.00         95.82        11.87 o                         
  -2   5  17        184.28        217.20        13.10 o                         
  -1   5  17          4.91          6.74         5.70 o                         
   0   5  17          0.43          0.57         4.86 o                         
   1   5  17          1.28          3.07         6.33 o                         
   2   5  17        185.64        227.76        16.06 o                         
   3   5  17         96.48        103.42        12.06 o                         
   4   5  17       1172.87       1361.06        32.60 o                         
   5   5  17        114.89        163.15        10.26 o                         
   6   5  17         55.86        108.45         8.55 o                         
   7   5  17         64.45         98.38        10.88 o                         
   8   5  17         18.74         34.91         6.51 o                         
   9   5  17         14.12         68.68         6.44 o                         
  -9   6  17          1.02          2.69        16.52 o                         
  -8   6  17          4.75          0.08        22.92 o                         
  -7   6  17         62.57        101.67        62.40 o                         
  -6   6  17        106.90        114.52        74.31 o                         
  -5   6  17        388.13        485.13        21.74 o                         
  -4   6  17         59.08         59.89         8.51 o                         
  -3   6  17        804.40        849.16        23.02 o                         
  -2   6  17        248.33        255.51        13.83 o                         
  -1   6  17         85.62         87.80         9.49 o                         
   0   6  17         36.18         44.81         8.03 o                         
   1   6  17         95.48         94.10        11.75 o                         
   2   6  17        266.36        293.06        13.30 o                         
   3   6  17        836.75        918.79        41.52 o                         
   4   6  17         63.16         81.63         8.25 o                         
   5   6  17        375.94        504.87        47.93 o                         
   6   6  17         93.93        145.07        11.44 o                         
   7   6  17         59.28        117.34        10.56 o                         
   8   6  17          5.77          8.67         5.22 o                         
   9   6  17          1.48          6.20         3.38 o                         
  -8   7  17         25.47         51.26        27.42 o                         
  -7   7  17          1.24          4.19         6.42 o                         
  -6   7  17         99.57        139.63        89.36 o                         
  -5   7  17        586.97        835.07        27.62 o                         
  -4   7  17         76.27        105.53        11.78 o                         
  -3   7  17        645.29        623.29       109.41 o                         
  -2   7  17        165.48        181.89        12.63 o                         
  -1   7  17        155.49        130.72        13.25 o                         
   0   7  17          7.08          1.56         3.77 o                         
   1   7  17        177.65        188.86         9.77 o                         
   2   7  17        168.42        187.96        12.48 o                         
   3   7  17        640.93        788.48        71.61 o                         
   4   7  17         93.11        140.32        19.70 o                         
   5   7  17        598.30        906.31        87.89 o                         
   6   7  17        102.32        183.74        11.73 o                         
   7   7  17          0.41          3.86         6.52 o                         
   8   7  17         25.71         40.50         5.25 o                         
  -7   8  17         16.68         18.38         9.95 o                         
  -6   8  17         27.67         42.73        28.66 o                         
  -5   8  17         22.87         27.72         6.97 o                         
  -4   8  17          3.51          2.77         6.34 o                         
  -3   8  17        128.82        163.82        13.64 o                         
  -2   8  17         42.76         44.72         9.28 o                         
  -1   8  17         13.86         18.47         6.53 o                         
   0   8  17         51.21         46.01        15.07 o                         
   1   8  17         11.92         16.60         5.93 o                         
   2   8  17         47.95         54.04         9.23 o                         
   3   8  17        140.56        169.38        42.29 o                         
   4   8  17          2.95          3.75         4.94 o                         
   5   8  17         25.18         38.39         6.97 o                         
   6   8  17         32.91         52.37         7.66 o                         
   7   8  17         16.26         11.52         5.93 o                         
  -6   9  17         11.23         14.03         6.74 o                         
  -5   9  17         16.48         15.08         6.12 o                         
  -4   9  17         60.87         95.42         9.64 o                         
  -3   9  17         12.77         10.57         5.37 o                         
  -2   9  17          6.24          6.82         5.40 o                         
  -1   9  17        223.34        289.86        16.68 o                         
   0   9  17          0.03          7.09         6.32 o                         
   1   9  17        223.07        297.50        19.35 o                         
   2   9  17          5.19          2.72        11.93 o                         
   3   9  17         12.10         17.02        11.73 o                         
   4   9  17         63.18         50.63        21.01 o                         
   5   9  17         19.05         23.23         6.23 o                         
   6   9  17         11.66          7.97         5.11 o                         
  -4  10  17          6.96          8.97         4.15 o                         
  -3  10  17          4.05         10.70         4.73 o                         
  -2  10  17         30.04         31.95         9.74 o                         
  -1  10  17         12.26          5.34         8.77 o                         
   0  10  17        131.33        148.07        12.12 o                         
   1  10  17         13.00         30.06        16.20 o                         
   2  10  17         35.07         52.28        13.76 o                         
   3  10  17          3.23         18.55        23.48 o                         
   4  10  17          6.03         44.79        11.50 o                         
   0   0  18        168.91        160.78        19.71 o                         
   1   0  18        802.21        636.77        15.80 o                         
   2   0  18          5.06          3.73         3.68 o                         
   3   0  18        401.00        349.24        15.62 o                         
   4   0  18         55.31         55.90         9.70 o                         
   5   0  18          2.94          3.27         6.97 o                         
   6   0  18         35.39         53.42         6.28 o                         
   7   0  18         14.42         16.48         6.17 o                         
   8   0  18          1.29          0.00         8.80 o                         
   9   0  18         35.79         18.04        15.65 o                         
  10   0  18          0.93          6.50         5.30 o                         
 -10   1  18          4.51          4.12         5.60 o                         
  -9   1  18         38.65         31.13        19.91 o                         
  -8   1  18        147.71        208.80       124.59 o                         
  -7   1  18        153.04        200.18        20.67 o                         
  -6   1  18        128.25        195.00         8.73 o                         
  -5   1  18        381.45        375.16        21.56 o                         
  -4   1  18        342.48        311.44        18.39 o                         
  -3   1  18         16.17         19.02         5.71 o                         
  -2   1  18        302.91        286.22        13.06 o                         
  -1   1  18       1980.42       1642.05        22.97 o                         
   0   1  18         38.85         51.67         6.54 o                         
   1   1  18       1994.93       1666.49        28.81 o                         
   2   1  18        279.81        260.66        12.47 o                         
   3   1  18         22.65         20.04         5.63 o                         
   4   1  18        370.42        354.22        18.93 o                         
   5   1  18        386.33        382.38        23.64 o                         
   6   1  18        140.25        210.39         9.42 o                         
   7   1  18        125.06        184.89        13.98 o                         
   8   1  18        152.78        273.55        19.80 o                         
   9   1  18         46.16         29.76        30.26 o                         
  10   1  18          4.49          2.86         4.89 o                         
 -10   2  18         18.59          3.52        21.73 o                         
  -9   2  18          1.30          7.38         7.05 o                         
  -8   2  18         34.59         32.93        21.21 o                         
  -7   2  18         27.30         30.57        20.13 o                         
  -6   2  18        396.55        469.39        16.59 o                         
  -5   2  18        740.95        776.71        30.63 o                         
  -4   2  18        142.22        123.45        10.89 o                         
  -3   2  18        937.31        840.20        23.86 o                         
  -2   2  18        146.78        127.19         8.51 o                         
  -1   2  18        468.99        398.53        14.89 o                         
   0   2  18        322.35        234.66        14.20 o                         
   1   2  18        453.40        361.43        17.36 o                         
   2   2  18        153.56        121.52        11.27 o                         
   3   2  18        873.89        774.68        22.29 o                         
   4   2  18        149.28        155.45        10.34 o                         
   5   2  18        662.99        704.85        29.79 o                         
   6   2  18        379.02        468.67        15.30 o                         
   7   2  18         27.80         28.17         7.46 o                         
   8   2  18         36.05         50.01         8.38 o                         
   9   2  18          0.95          2.69         5.33 o                         
  10   2  18         17.32         11.99        10.65 o                         
 -10   3  18          3.90          0.00        18.77 o                         
  -9   3  18         67.38        149.70        88.86 o                         
  -8   3  18         84.53        188.33       111.95 o                         
  -7   3  18         14.14          6.45         8.20 o                         
  -6   3  18        173.62        261.58        18.32 o                         
  -5   3  18        482.42        534.44        30.55 o                         
  -4   3  18        153.21        147.49        12.93 o                         
  -3   3  18         58.86         55.17         8.23 o                         
  -2   3  18        452.66        441.70        13.80 o                         
  -1   3  18        119.81        115.49         9.19 o                         
   0   3  18        660.22        724.82        24.71 o                         
   1   3  18        149.44        127.81        12.10 o                         
   2   3  18        485.01        430.46        20.14 o                         
   3   3  18         52.63         58.03         9.24 o                         
   4   3  18        139.16        149.22        11.39 o                         
   5   3  18        452.39        478.09        23.31 o                         
   6   3  18        183.90        241.35        13.81 o                         
   7   3  18         15.83         12.13         5.57 o                         
   8   3  18         73.34        122.72        43.92 o                         
   9   3  18         62.32        163.19        11.10 o                         
  10   3  18          2.86         22.44        11.21 o                         
  -9   4  18         34.38          2.31        23.27 o                         
  -8   4  18         30.18         47.39        27.10 o                         
  -7   4  18         82.74        112.75        79.02 o                         
  -6   4  18         90.35        171.87        13.43 o                         
  -5   4  18        223.28        183.15        58.43 o                         
  -4   4  18        401.16        434.18        21.49 o                         
  -3   4  18        718.03        797.57        32.84 o                         
  -2   4  18       1348.91       1347.53        30.27 o                         
  -1   4  18         73.53         73.27         8.32 o                         
   0   4  18        387.94        402.78        16.45 o                         
   1   4  18         62.51         65.60         9.61 o                         
   2   4  18       1401.31       1446.13        39.09 o                         
   3   4  18        714.02        849.65        29.56 o                         
   4   4  18        424.74        453.09        22.61 o                         
   5   4  18        212.18        259.08        10.76 o                         
   6   4  18         79.15        133.99         9.46 o                         
   7   4  18         79.68        131.64        12.76 o                         
   8   4  18         28.89         51.82         7.39 o                         
   9   4  18         33.71        113.74         7.78 o                         
  -9   5  18         18.30          7.00        18.11 o                         
  -8   5  18        114.12          0.00        22.32 o                         
  -7   5  18          3.17          7.76         7.45 o                         
  -6   5  18         31.33         63.66        10.32 o                         
  -5   5  18        586.61        577.08       359.06 o                         
  -4   5  18        101.24        103.66         8.13 o                         
  -3   5  18        805.65        771.49        35.35 o                         
  -2   5  18        274.34        243.17        16.53 o                         
  -1   5  18        209.98        203.13        13.10 o                         
   0   5  18        460.01        397.41        17.30 o                         
   1   5  18        228.75        209.57        16.18 o                         
   2   5  18        231.00        223.42        16.45 o                         
   3   5  18        827.87        828.91        30.33 o                         
   4   5  18        106.78        125.82         9.48 o                         
   5   5  18        591.16        721.23        29.70 o                         
   6   5  18         40.99         78.69         7.58 o                         
   7   5  18          5.32          6.51         5.72 o                         
   8   5  18        119.54        314.53        68.55 o                         
   9   5  18         19.37         64.12         8.18 o                         
  -8   6  18          8.72          0.00        21.39 o                         
  -7   6  18         10.09         14.05        10.30 o                         
  -6   6  18         49.19         77.19        48.05 o                         
  -5   6  18         21.56         21.23         7.57 o                         
  -4   6  18        162.70        201.76        15.06 o                         
  -3   6  18        155.95        163.12        10.92 o                         
  -2   6  18       1078.81       1041.89        27.99 o                         
  -1   6  18         85.89         74.34         7.23 o                         
   0   6  18       1382.11       1374.34        30.75 o                         
   1   6  18         93.86         91.82         6.76 o                         
   2   6  18       1059.55       1093.26        25.63 o                         
   3   6  18        155.84        180.69        10.77 o                         
   4   6  18        201.72        232.97        47.77 o                         
   5   6  18         24.39         26.17         8.82 o                         
   6   6  18         58.70        112.29        10.57 o                         
   7   6  18          8.08         17.84         5.81 o                         
   8   6  18          9.33          9.74         4.32 o                         
  -8   7  18         38.63         69.25        39.76 o                         
  -7   7  18         23.67         39.58        19.51 o                         
  -6   7  18         90.89        137.52        87.50 o                         
  -5   7  18         77.27         89.43        10.62 o                         
  -4   7  18         56.66         46.36         8.98 o                         
  -3   7  18         71.39         83.65        11.07 o                         
  -2   7  18        146.66        132.52        12.78 o                         
  -1   7  18        523.60        536.66        23.33 o                         
   0   7  18       1044.75        865.40        56.79 o                         
   1   7  18        526.65        543.14        18.83 o                         
   2   7  18        121.45        111.78        11.56 o                         
   3   7  18         63.22         64.83        15.57 o                         
   4   7  18         57.18         59.26         8.71 o                         
   5   7  18         70.10         86.29         9.45 o                         
   6   7  18         98.58        212.64        12.33 o                         
   7   7  18         23.45         12.90        13.26 o                         
   8   7  18         39.03         43.71         6.90 o                         
  -7   8  18         28.37         55.73         8.95 o                         
  -6   8  18          8.16         16.45        11.97 o                         
  -5   8  18         27.39         43.92         7.72 o                         
  -4   8  18         47.28         62.96         9.39 o                         
  -3   8  18         36.84         38.78         8.64 o                         
  -2   8  18        298.41        342.02        18.60 o                         
  -1   8  18        185.58        182.60        11.60 o                         
   0   8  18         10.29         13.44         7.56 o                         
   1   8  18        172.59        183.36        11.22 o                         
   2   8  18        329.73        377.81        56.95 o                         
   3   8  18         39.88         46.55         8.99 o                         
   4   8  18         56.66         86.22         9.12 o                         
   5   8  18         26.84         45.49         6.80 o                         
   6   8  18          9.33         11.96         5.49 o                         
   7   8  18         31.05         14.78         9.58 o                         
  -5   9  18         10.36         16.60         4.88 o                         
  -4   9  18         37.37         51.46         7.62 o                         
  -3   9  18          1.15          0.00         4.39 o                         
  -2   9  18        136.65        193.45        13.20 o                         
  -1   9  18          9.20         17.76         8.93 o                         
   0   9  18         59.98         64.59         8.65 o                         
   1   9  18          6.35          8.64         6.59 o                         
   2   9  18        138.58        184.92        42.46 o                         
   3   9  18          2.23          3.08        11.19 o                         
   4   9  18         35.95         15.53         8.53 o                         
   5   9  18         10.37         11.43         5.17 o                         
  -4  10  18         32.60         54.45         5.93 o                         
  -3  10  18         22.74         26.36         5.32 o                         
  -2  10  18         48.30         88.32        12.34 o                         
  -1  10  18         13.14         14.05         5.92 o                         
   0  10  18         71.70        116.96         9.26 o                         
   1  10  18         11.33         22.01        11.02 o                         
   2  10  18         45.13         89.69        16.24 o                         
   3  10  18         19.08         22.93        18.90 o                         
   4  10  18         26.75         78.38        12.21 o                         
   1   0  19       1474.33       1144.54        23.59 o                         
   2   0  19          7.94          4.79         4.88 o                         
   3   0  19          0.36          0.45         6.84 o                         
   4   0  19        194.17        185.89        18.15 o                         
   5   0  19        219.21        263.71        22.46 o                         
   6   0  19         29.77         37.98         5.23 o                         
   7   0  19         18.66         20.96         5.33 o                         
   8   0  19         22.62         33.86        10.23 o                         
   9   0  19          8.72         15.50         9.53 o                         
  10   0  19          5.63         22.65        14.44 o                         
 -10   1  19         11.46         21.91        11.27 o                         
  -9   1  19          5.02         14.35         9.77 o                         
  -8   1  19         32.92         31.50        21.44 o                         
  -7   1  19         62.02         94.41         8.12 o                         
  -6   1  19        107.97        111.89         7.10 o                         
  -5   1  19        348.29        360.63        21.46 o                         
  -4   1  19         73.86         48.08         8.97 o                         
  -3   1  19        973.30        971.79        25.39 o                         
  -2   1  19        883.32        820.06        23.29 o                         
  -1   1  19       1108.42       1007.21        20.01 o                         
   0   1  19         10.39          9.58         4.98 o                         
   1   1  19       1026.88        895.82        26.50 o                         
   2   1  19        852.53        769.68        21.38 o                         
   3   1  19        880.79        856.75        23.37 o                         
   4   1  19         68.09         42.25         8.92 o                         
   5   1  19        285.54        266.30        18.11 o                         
   6   1  19        110.58        121.19         7.60 o                         
   7   1  19         66.32        105.14         8.57 o                         
   8   1  19         34.72         55.82         8.57 o                         
   9   1  19          3.59         14.88         8.48 o                         
  10   1  19         10.71         20.70        12.51 o                         
 -10   2  19          6.79         30.61        18.66 o                         
  -9   2  19         56.73         92.97        54.28 o                         
  -8   2  19         47.08         64.62        32.20 o                         
  -7   2  19        322.04        469.03        20.14 o                         
  -6   2  19        451.50        546.85        23.59 o                         
  -5   2  19        210.47        210.99        17.28 o                         
  -4   2  19        256.87        209.26        20.36 o                         
  -3   2  19         41.96         33.30         6.97 o                         
  -2   2  19         35.00         25.29         5.12 o                         
  -1   2  19        946.82        779.68        19.06 o                         
   0   2  19       1014.02        835.26        26.12 o                         
   1   2  19        880.86        680.52        29.91 o                         
   2   2  19         39.05         25.37         5.93 o                         
   3   2  19         38.53         35.29         5.91 o                         
   4   2  19        264.05        209.35        11.74 o                         
   5   2  19        210.12        216.43        16.62 o                         
   6   2  19        458.80        547.44        16.57 o                         
   7   2  19        281.79        446.12        15.96 o                         
   8   2  19         41.25         84.64         9.81 o                         
   9   2  19         56.77        106.39         9.25 o                         
  10   2  19          7.49         27.67        17.79 o                         
 -10   3  19         13.20          0.00        17.25 o                         
  -9   3  19          9.45         19.06        11.28 o                         
  -8   3  19          8.32         17.41        12.16 o                         
  -7   3  19         59.82         42.93        33.13 o                         
  -6   3  19        141.87        105.42        76.48 o                         
  -5   3  19         59.31         46.18         6.80 o                         
  -4   3  19        178.20        147.77        13.49 o                         
  -3   3  19        458.02        408.65        18.19 o                         
  -2   3  19        172.78        119.74         8.19 o                         
  -1   3  19       1211.72       1015.48        25.16 o                         
   0   3  19        318.61        240.34        17.91 o                         
   1   3  19       1173.26        997.83        30.12 o                         
   2   3  19        191.10        119.91        12.15 o                         
   3   3  19        446.15        392.54        20.26 o                         
   4   3  19        163.41        154.54        11.85 o                         
   5   3  19         80.64         79.43         5.84 o                         
   6   3  19        149.26        147.65         9.90 o                         
   7   3  19         59.34         58.72         6.78 o                         
   8   3  19          7.63         20.60         6.95 o                         
   9   3  19          7.91         19.60         5.57 o                         
  10   3  19         12.53         37.72        20.37 o                         
  -9   4  19         38.15          0.00        21.88 o                         
  -8   4  19        107.64        213.65       124.22 o                         
  -7   4  19          3.49         10.04         8.72 o                         
  -6   4  19        261.22        328.92        18.15 o                         
  -5   4  19         48.19         49.04         7.42 o                         
  -4   4  19        167.05        171.03        16.33 o                         
  -3   4  19        444.71        448.53        23.61 o                         
  -2   4  19         31.14         34.55         8.35 o                         
  -1   4  19        428.05        415.08        17.29 o                         
   0   4  19        477.44        380.01        19.69 o                         
   1   4  19        455.11        421.45        21.00 o                         
   2   4  19         41.52         47.61         9.24 o                         
   3   4  19        430.50        456.22        22.45 o                         
   4   4  19        173.33        169.60         9.67 o                         
   5   4  19         51.05         42.79         7.96 o                         
   6   4  19        234.81        287.40        17.77 o                         
   7   4  19          6.46         10.87         4.40 o                         
   8   4  19        103.64        241.69        14.07 o                         
   9   4  19         38.83        102.51         8.67 o                         
  -9   5  19         10.70          0.00        18.86 o                         
  -8   5  19          8.00          0.16        22.59 o                         
  -7   5  19         61.28         78.98         9.22 o                         
  -6   5  19        282.93        299.53       119.03 o                         
  -5   5  19         61.54         50.17        43.51 o                         
  -4   5  19        328.71        398.49        13.85 o                         
  -3   5  19        332.61        336.96        11.94 o                         
  -2   5  19        329.08        283.79        18.10 o                         
  -1   5  19        153.34        130.56        10.94 o                         
   0   5  19          0.52          0.00         6.09 o                         
   1   5  19        153.42        123.28        13.10 o                         
   2   5  19        337.30        302.70        19.13 o                         
   3   5  19        306.65        312.27        12.40 o                         
   4   5  19        307.25        379.04        15.08 o                         
   5   5  19         54.74         65.43         9.97 o                         
   6   5  19        264.73        397.08        14.70 o                         
   7   5  19         63.30         72.81         6.84 o                         
   8   5  19          8.25         10.98         5.45 o                         
   9   5  19         12.11         43.19         5.68 o                         
  -8   6  19         20.04          3.45        17.72 o                         
  -7   6  19         38.98         68.28        43.14 o                         
  -6   6  19         82.97        113.36        11.13 o                         
  -5   6  19         74.97        144.09        12.80 o                         
  -4   6  19         39.39         38.57         8.69 o                         
  -3   6  19        626.25        626.67        22.38 o                         
  -2   6  19        353.52        270.10        18.79 o                         
  -1   6  19        315.38        292.13        12.57 o                         
   0   6  19        125.65        134.15         7.71 o                         
   1   6  19        301.60        305.70        11.23 o                         
   2   6  19        344.16        289.78        14.20 o                         
   3   6  19        614.88        632.61        18.97 o                         
   4   6  19         40.46         30.17         8.66 o                         
   5   6  19         69.72        139.28        11.83 o                         
   6   6  19         85.05        122.37        10.61 o                         
   7   6  19         42.18         81.12         8.67 o                         
   8   6  19         21.94         75.39        10.91 o                         
  -7   7  19         23.71         45.82        32.25 o                         
  -6   7  19          1.39          6.19         8.08 o                         
  -5   7  19         23.97         41.63         8.11 o                         
  -4   7  19        662.84        706.26        26.17 o                         
  -3   7  19        120.21        165.45        13.88 o                         
  -2   7  19        421.10        479.79        22.49 o                         
  -1   7  19        220.96        236.67        15.89 o                         
   0   7  19        284.09        282.56        15.59 o                         
   1   7  19        219.98        253.36        18.75 o                         
   2   7  19        471.83        573.70        40.11 o                         
   3   7  19        121.07        150.03        23.75 o                         
   4   7  19        664.46        765.52        69.51 o                         
   5   7  19         22.59         45.09         7.60 o                         
   6   7  19          0.44          4.94         4.59 o                         
   7   7  19         23.11         22.89        12.96 o                         
  -6   8  19         25.06         49.36        10.15 o                         
  -5   8  19         67.44        112.47        10.15 o                         
  -4   8  19         38.01         41.19         8.08 o                         
  -3   8  19        149.49        198.18        14.43 o                         
  -2   8  19        203.33        195.81        14.61 o                         
  -1   8  19          8.23          8.56         5.76 o                         
   0   8  19        275.43        337.49        23.40 o                         
   1   8  19          7.80          7.51         5.19 o                         
   2   8  19        192.80        207.68        31.96 o                         
   3   8  19        145.47        171.41        28.98 o                         
   4   8  19         38.94         42.89         8.72 o                         
   5   8  19         65.47         99.10        12.73 o                         
   6   8  19         26.58         17.78         7.07 o                         
  -5   9  19          5.08         15.60         4.62 o                         
  -4   9  19         71.64        118.32         9.71 o                         
  -3   9  19         48.59         64.79         8.55 o                         
  -2   9  19         31.94         55.51         8.22 o                         
  -1   9  19         10.94          8.34         7.04 o                         
   0   9  19          0.13          1.01         5.90 o                         
   1   9  19         12.66          7.12         7.22 o                         
   2   9  19         23.30         22.34        37.38 o                         
   3   9  19         42.56         29.52         9.99 o                         
   4   9  19         63.11         58.29        29.93 o                         
   5   9  19          6.76         16.47        10.32 o                         
  -3  10  19          9.37         15.13         3.91 o                         
  -2  10  19         60.83         96.71        11.92 o                         
  -1  10  19         19.65         16.07         5.92 o                         
   0  10  19         23.04         25.35         5.58 o                         
   1  10  19         18.63         38.44        10.98 o                         
   2  10  19         56.48        110.13        12.94 o                         
   3  10  19          9.89         40.38        29.13 o                         
   0   0  20        225.83        135.49        19.55 o                         
   1   0  20       1084.70       1013.28        27.17 o                         
   2   0  20         57.02         32.56         6.74 o                         
   3   0  20       1053.39        996.52        37.45 o                         
   4   0  20        710.99        759.02        35.06 o                         
   5   0  20        214.54        210.67        26.58 o                         
   6   0  20        368.04        457.62        13.70 o                         
   7   0  20         25.03         33.17         6.19 o                         
   8   0  20          3.63          8.60         5.39 o                         
   9   0  20         52.61        129.69        73.59 o                         
  10   0  20         12.17         22.49        12.59 o                         
 -10   1  20          8.85         38.16        22.80 o                         
  -9   1  20         18.09         23.49        15.45 o                         
  -8   1  20         30.02         20.56        14.26 o                         
  -7   1  20         65.37        107.27         8.82 o                         
  -6   1  20         27.92         24.84         4.43 o                         
  -5   1  20        180.06        191.91        16.65 o                         
  -4   1  20        181.22        178.64        15.25 o                         
  -3   1  20        629.22        647.69        21.40 o                         
  -2   1  20         67.63         60.17         7.37 o                         
  -1   1  20        714.51        598.41        21.23 o                         
   0   1  20         50.20         32.23         6.57 o                         
   1   1  20        726.58        600.48        22.71 o                         
   2   1  20         71.48         66.33         7.82 o                         
   3   1  20        599.72        599.38        20.29 o                         
   4   1  20        176.73        169.64        14.31 o                         
   5   1  20        158.70        176.14        15.28 o                         
   6   1  20         25.17         26.82         4.87 o                         
   7   1  20         73.03        130.38         9.34 o                         
   8   1  20         31.09         46.90         7.85 o                         
   9   1  20         21.62         27.99        20.46 o                         
  10   1  20          8.83         34.97        26.86 o                         
 -10   2  20          6.10         12.87         8.27 o                         
  -9   2  20          6.19         20.63        14.65 o                         
  -8   2  20         32.12         28.53        20.48 o                         
  -7   2  20          2.48          7.25         5.40 o                         
  -6   2  20        280.84        352.68        22.79 o                         
  -5   2  20        129.57        154.05         9.52 o                         
  -4   2  20         22.63         30.15         7.50 o                         
  -3   2  20        154.95        135.23        10.97 o                         
  -2   2  20        171.75        158.84        11.19 o                         
  -1   2  20         49.56         42.99         5.84 o                         
   0   2  20          0.19         10.79         9.44 o                         
   1   2  20         57.49         51.46         8.87 o                         
   2   2  20        155.39        127.17        10.24 o                         
   3   2  20        173.79        145.70         9.75 o                         
   4   2  20         17.01         25.40         6.17 o                         
   5   2  20        146.94        159.73         9.84 o                         
   6   2  20        281.68        363.76        13.76 o                         
   7   2  20          2.70          8.57         4.83 o                         
   8   2  20         33.03         38.78         7.53 o                         
   9   2  20          8.03         27.70         6.05 o                         
  10   2  20          5.17         13.40         8.40 o                         
  -9   3  20         62.63        133.74        78.24 o                         
  -8   3  20         20.90         63.24        39.25 o                         
  -7   3  20         12.45         17.58        14.29 o                         
  -6   3  20        580.01        824.80        49.87 o                         
  -5   3  20        268.22        259.68        12.79 o                         
  -4   3  20         45.64         61.51         9.19 o                         
  -3   3  20        525.00        496.36        17.97 o                         
  -2   3  20        178.02        162.94        10.34 o                         
  -1   3  20        603.09        588.01        19.89 o                         
   0   3  20        913.27        901.40        29.25 o                         
   1   3  20        580.66        551.13        23.47 o                         
   2   3  20        154.83        146.37        13.52 o                         
   3   3  20        530.14        525.77        23.84 o                         
   4   3  20         44.71         66.24         9.04 o                         
   5   3  20        264.54        238.13         9.33 o                         
   6   3  20        575.25        796.75        25.24 o                         
   7   3  20         17.50         20.17         5.26 o                         
   8   3  20         16.78         83.36         9.51 o                         
   9   3  20         62.78        147.04         9.94 o                         
  -9   4  20          5.84          0.00        19.14 o                         
  -8   4  20         43.14        102.62        55.97 o                         
  -7   4  20         91.06        113.07        70.07 o                         
  -6   4  20        106.57        139.25        12.60 o                         
  -5   4  20        142.41        155.70        11.33 o                         
  -4   4  20        354.92        418.05        12.98 o                         
  -3   4  20        369.36        341.90        16.93 o                         
  -2   4  20        140.27         88.91        10.55 o                         
  -1   4  20         31.99         30.96         6.90 o                         
   0   4  20        121.89         98.18        11.57 o                         
   1   4  20         24.33         17.46         7.61 o                         
   2   4  20        140.44         99.95        12.27 o                         
   3   4  20        362.45        338.34        20.31 o                         
   4   4  20        357.19        422.82        14.69 o                         
   5   4  20        125.94        122.64         9.40 o                         
   6   4  20        108.06        136.23         9.54 o                         
   7   4  20         90.12        152.61        12.08 o                         
   8   4  20         41.49        116.71         8.88 o                         
   9   4  20          5.68          8.75         4.18 o                         
  -9   5  20          6.07          0.00        15.66 o                         
  -8   5  20         71.27          0.66        20.98 o                         
  -7   5  20         81.42        159.38        11.84 o                         
  -6   5  20         76.62        119.14        11.68 o                         
  -5   5  20        106.70        156.75        19.75 o                         
  -4   5  20         88.75         89.27         6.81 o                         
  -3   5  20         48.22         46.46         5.41 o                         
  -2   5  20        393.91        391.59        12.73 o                         
  -1   5  20        212.52        150.96        11.53 o                         
   0   5  20         46.43         30.60         8.46 o                         
   1   5  20        212.85        161.26        14.77 o                         
   2   5  20        395.92        400.96        14.58 o                         
   3   5  20         45.26         38.89         5.35 o                         
   4   5  20         93.93         90.54         8.28 o                         
   5   5  20        102.37        139.30        11.96 o                         
   6   5  20         71.78        118.76        10.57 o                         
   7   5  20         85.31        162.60        12.89 o                         
   8   5  20         61.28        148.68        10.21 o                         
   9   5  20          6.38          5.11         3.32 o                         
  -8   6  20          5.34          1.03        16.81 o                         
  -7   6  20         11.96         15.60         7.43 o                         
  -6   6  20         14.88         29.59         9.12 o                         
  -5   6  20         51.28         76.62        10.13 o                         
  -4   6  20        273.62        300.62        18.09 o                         
  -3   6  20         74.28         63.23         9.79 o                         
  -2   6  20        850.14        787.60        24.84 o                         
  -1   6  20        180.24        157.68        10.00 o                         
   0   6  20          0.98          4.35         3.61 o                         
   1   6  20        177.34        170.96         8.94 o                         
   2   6  20        833.53        818.38        33.26 o                         
   3   6  20         66.32         48.35         7.72 o                         
   4   6  20        264.65        289.26        19.62 o                         
   5   6  20         49.52         78.51         9.38 o                         
   6   6  20         10.42         12.40         5.37 o                         
   7   6  20         11.43         11.87         4.61 o                         
   8   6  20          5.20         15.31         4.29 o                         
  -7   7  20          2.23          3.76         5.94 o                         
  -6   7  20        129.59        228.76        19.70 o                         
  -5   7  20         18.80         32.34         7.45 o                         
  -4   7  20          4.50          9.82         6.88 o                         
  -3   7  20        115.94        120.20        12.30 o                         
  -2   7  20         34.03         33.62         8.66 o                         
  -1   7  20        209.26        206.70        15.18 o                         
   0   7  20       1455.80       1426.13        33.41 o                         
   1   7  20        209.78        223.08        14.06 o                         
   2   7  20         48.23         57.91         9.58 o                         
   3   7  20        112.71        112.77        18.33 o                         
   4   7  20          3.80          4.17         5.26 o                         
   5   7  20         20.23         26.22         8.51 o                         
   6   7  20        118.25        202.22        18.98 o                         
   7   7  20          2.12          7.86         5.62 o                         
  -6   8  20         30.56         71.83        10.83 o                         
  -5   8  20         16.72         36.14         6.77 o                         
  -4   8  20         74.66        130.98        11.47 o                         
  -3   8  20         52.11         54.60         9.06 o                         
  -2   8  20        229.06        244.55        15.68 o                         
  -1   8  20         49.75         40.39         7.11 o                         
   0   8  20        113.33        126.46        16.13 o                         
   1   8  20         50.72         56.82         7.12 o                         
   2   8  20        225.09        273.03        36.74 o                         
   3   8  20         47.48         40.75         8.72 o                         
   4   8  20         57.49         90.28        43.29 o                         
   5   8  20         15.36         26.95         6.44 o                         
   6   8  20         29.20         40.33         6.42 o                         
  -5   9  20          0.25          2.76         3.68 o                         
  -4   9  20          0.37          0.00         3.40 o                         
  -3   9  20         18.22         19.27         7.18 o                         
  -2   9  20         29.39         30.97        10.33 o                         
  -1   9  20        168.43        154.33        55.39 o                         
   0   9  20         27.97         20.55         6.57 o                         
   1   9  20        164.08        178.32        19.79 o                         
   2   9  20         28.59         37.35        17.31 o                         
   3   9  20         19.91          2.75        15.22 o                         
   4   9  20          0.22          0.00        11.90 o                         
   5   9  20          0.36         13.04        19.37 o                         
  -3  10  20         14.24         19.63         8.56 o                         
  -2  10  20          9.45          7.01         4.15 o                         
  -1  10  20         10.29          5.13         4.53 o                         
   0  10  20         21.90         37.77         5.78 o                         
   1  10  20          9.54         16.65        13.10 o                         
   2  10  20         12.38         17.51         4.99 o                         
   3  10  20         14.51         37.96        23.57 o                         
   1   0  21       2161.55       1755.91        36.95 o                         
   2   0  21         59.59         63.10        10.84 o                         
   3   0  21       1436.20       1271.15        43.22 o                         
   4   0  21         38.21         31.90        10.41 o                         
   5   0  21         83.19         93.77         6.81 o                         
   6   0  21         17.92         14.99         4.41 o                         
   7   0  21         25.83         47.72         6.79 o                         
   8   0  21         20.31         16.99         6.45 o                         
   9   0  21         95.09        164.16        98.18 o                         
  10   0  21         17.37         46.07        27.56 o                         
 -10   1  21         10.95         40.29        24.92 o                         
  -9   1  21          8.73          6.09         6.70 o                         
  -8   1  21         18.20         23.38        18.37 o                         
  -7   1  21         63.24         90.78         8.14 o                         
  -6   1  21         10.91         18.13         5.61 o                         
  -5   1  21         61.79         83.36         7.62 o                         
  -4   1  21        170.37        137.99        13.94 o                         
  -3   1  21       1058.25       1057.49        32.85 o                         
  -2   1  21        232.87        245.80        13.25 o                         
  -1   1  21        125.44        128.83        14.50 o                         
   0   1  21        126.93        151.71        11.05 o                         
   1   1  21        142.19        109.40        14.00 o                         
   2   1  21        215.08        224.29        14.60 o                         
   3   1  21       1178.75       1165.66        28.69 o                         
   4   1  21        156.82        119.27        11.22 o                         
   5   1  21         59.52         86.09         6.46 o                         
   6   1  21          7.87         12.05         5.11 o                         
   7   1  21         62.92         87.42         7.98 o                         
   8   1  21         18.34         29.92         7.10 o                         
   9   1  21         10.76          4.37         6.99 o                         
  10   1  21         11.38         45.19        31.54 o                         
  -9   2  21         30.43         63.29        36.36 o                         
  -8   2  21          8.77         13.97        14.97 o                         
  -7   2  21         82.22        115.76        11.12 o                         
  -6   2  21        223.34        214.19        47.97 o                         
  -5   2  21        138.06        148.55         9.70 o                         
  -4   2  21          3.64         15.55         7.59 o                         
  -3   2  21        438.25        381.45        17.51 o                         
  -2   2  21        401.41        345.38        15.87 o                         
  -1   2  21        284.46        260.54        16.35 o                         
   0   2  21        923.59        714.84        25.97 o                         
   1   2  21        278.93        255.40        16.46 o                         
   2   2  21        366.19        298.94        15.06 o                         
   3   2  21        408.48        364.76        17.20 o                         
   4   2  21          1.24          3.75         4.76 o                         
   5   2  21        160.92        160.17        10.42 o                         
   6   2  21        241.37        278.94        13.23 o                         
   7   2  21         96.79        143.57        11.28 o                         
   8   2  21         11.32         33.66         7.29 o                         
   9   2  21         30.52         74.82         7.75 o                         
  -9   3  21          0.31          2.51         5.19 o                         
  -8   3  21          6.03          4.49        10.05 o                         
  -7   3  21         73.72         50.37         8.28 o                         
  -6   3  21         60.81         76.75        13.66 o                         
  -5   3  21        473.73        530.65        18.56 o                         
  -4   3  21       1091.82       1201.06        26.48 o                         
  -3   3  21         10.31          3.95         5.06 o                         
  -2   3  21        399.37        424.58        17.88 o                         
  -1   3  21          4.98          3.33         4.48 o                         
   0   3  21        511.57        469.45        22.10 o                         
   1   3  21          7.84          6.56         6.57 o                         
   2   3  21        397.02        394.40        20.87 o                         
   3   3  21          7.80          6.57         5.66 o                         
   4   3  21       1124.57       1206.90        40.38 o                         
   5   3  21        495.54        537.02        16.84 o                         
   6   3  21         67.86         70.24         7.52 o                         
   7   3  21         78.75         60.10         6.93 o                         
   8   3  21          6.57          9.22         5.78 o                         
   9   3  21          0.83          2.82         4.15 o                         
  -9   4  21          4.54          1.46        16.37 o                         
  -8   4  21         58.40         80.90        49.29 o                         
  -7   4  21         47.29         50.57        34.62 o                         
  -6   4  21         39.65         68.15         9.45 o                         
  -5   4  21        122.31        105.14        11.04 o                         
  -4   4  21        470.03        458.43        13.70 o                         
  -3   4  21        150.72        157.21         8.16 o                         
  -2   4  21         25.89         30.67         7.98 o                         
  -1   4  21         97.32         88.44         9.39 o                         
   0   4  21        163.63        151.04        13.93 o                         
   1   4  21        106.97         96.93        12.22 o                         
   2   4  21         23.36         32.27         8.63 o                         
   3   4  21        151.97        153.63        11.10 o                         
   4   4  21        460.25        451.39        15.30 o                         
   5   4  21        132.02         88.00        17.60 o                         
   6   4  21         34.52         60.52         7.12 o                         
   7   4  21         40.87         57.43         7.05 o                         
   8   4  21         65.73        111.09         9.70 o                         
   9   4  21          6.06         18.40         4.51 o                         
  -8   5  21         11.38          0.00        17.91 o                         
  -7   5  21         58.64         84.28         9.00 o                         
  -6   5  21         39.57         49.03         8.57 o                         
  -5   5  21        381.32        446.52        20.33 o                         
  -4   5  21         14.17          8.11         4.81 o                         
  -3   5  21         56.97         83.76         6.84 o                         
  -2   5  21         25.46         25.18         4.97 o                         
  -1   5  21        349.08        302.98        10.75 o                         
   0   5  21         23.95         26.20         5.30 o                         
   1   5  21        331.56        270.13        10.38 o                         
   2   5  21         25.28         23.07         5.47 o                         
   3   5  21         53.67         75.80         6.73 o                         
   4   5  21          9.55          1.75         5.09 o                         
   5   5  21        366.33        415.12        23.17 o                         
   6   5  21         47.50         55.67        10.28 o                         
   7   5  21         54.73         76.79         6.72 o                         
   8   5  21         12.01         16.67         5.15 o                         
  -8   6  21          5.14          1.59        14.30 o                         
  -7   6  21         28.52         47.21        34.85 o                         
  -6   6  21         78.35        109.75        10.48 o                         
  -5   6  21        248.22        299.31        16.92 o                         
  -4   6  21       1007.43       1089.90        32.61 o                         
  -3   6  21         94.83         73.77        10.48 o                         
  -2   6  21        166.83        158.63        13.83 o                         
  -1   6  21        558.30        528.85        22.57 o                         
   0   6  21        595.71        600.71        15.29 o                         
   1   6  21        576.25        584.68        17.01 o                         
   2   6  21        151.75        132.94        15.68 o                         
   3   6  21         96.62         75.09        10.00 o                         
   4   6  21        994.66       1086.05        29.51 o                         
   5   6  21        235.35        274.77        15.14 o                         
   6   6  21         86.14        117.15        12.12 o                         
   7   6  21         27.06         17.45        10.47 o                         
   8   6  21          6.89         13.54         8.17 o                         
  -7   7  21          4.13         13.67         6.13 o                         
  -6   7  21         20.11         40.26        10.16 o                         
  -5   7  21        118.00        133.51         9.20 o                         
  -4   7  21        352.28        442.14        20.48 o                         
  -3   7  21         18.93         24.64         8.22 o                         
  -2   7  21        236.49        251.70        16.60 o                         
  -1   7  21         68.20         57.28         9.37 o                         
   0   7  21        108.22        149.67         8.93 o                         
   1   7  21         59.16         74.41         8.17 o                         
   2   7  21        208.73        239.14        22.93 o                         
   3   7  21         17.78         18.05         7.89 o                         
   4   7  21        337.19        428.68        26.37 o                         
   5   7  21        115.83        123.46        17.56 o                         
   6   7  21         23.39         38.48        11.03 o                         
   7   7  21          3.77          6.65         5.36 o                         
  -6   8  21          6.19         14.89         6.50 o                         
  -5   8  21          8.64         12.43         5.19 o                         
  -4   8  21         16.07         19.71         6.53 o                         
  -3   8  21         47.18         43.87         8.52 o                         
  -2   8  21        225.22        244.22        15.50 o                         
  -1   8  21         19.31         16.72         6.43 o                         
   0   8  21        320.11        370.18        31.54 o                         
   1   8  21         21.76         24.65         5.62 o                         
   2   8  21        226.29        257.96        18.32 o                         
   3   8  21         41.82         40.11         8.18 o                         
   4   8  21         14.97         10.30        10.11 o                         
   5   8  21         10.39          7.29         5.81 o                         
   6   8  21          4.07          2.19         5.26 o                         
  -4   9  21         33.02         57.71         6.79 o                         
  -3   9  21         31.84         39.82        11.69 o                         
  -2   9  21         39.35         59.16         7.71 o                         
  -1   9  21         57.27         43.63        16.95 o                         
   0   9  21         19.87         12.99         5.90 o                         
   1   9  21         53.53         72.03        11.20 o                         
   2   9  21         46.63         63.25        29.75 o                         
   3   9  21         27.56         29.17        10.46 o                         
   4   9  21         39.25         37.28        24.95 o                         
  -2  10  21         26.03         43.63        18.65 o                         
  -1  10  21          7.22          7.76         3.68 o                         
   0  10  21          0.19          0.00         3.29 o                         
   1  10  21          6.83         10.22         4.89 o                         
   2  10  21         21.43         28.71         6.30 o                         
   0   0  22         10.69         12.52         7.35 o                         
   1   0  22        570.21        461.34        19.86 o                         
   2   0  22         31.23         26.30         8.48 o                         
   3   0  22       2835.83       2741.79        64.99 o                         
   4   0  22          5.68         17.66         9.37 o                         
   5   0  22         24.46         21.46         4.73 o                         
   6   0  22         10.78          0.58         4.47 o                         
   7   0  22          0.24          1.83         4.52 o                         
   8   0  22        135.37        189.10        13.00 o                         
   9   0  22          1.72          0.00         6.11 o                         
  -9   1  22         36.64         47.19        30.55 o                         
  -8   1  22         42.14         66.87        42.12 o                         
  -7   1  22         21.06         41.86         6.32 o                         
  -6   1  22        110.69        107.29         9.10 o                         
  -5   1  22          1.29          0.87         3.85 o                         
  -4   1  22        806.66        769.16        46.92 o                         
  -3   1  22         24.13         22.13         9.47 o                         
  -2   1  22         10.62         20.05         6.53 o                         
  -1   1  22       2813.53       2241.01        62.01 o                         
   0   1  22       1661.17       1368.66        33.35 o                         
   1   1  22       2936.28       2355.18        47.25 o                         
   2   1  22         19.56         23.84         6.12 o                         
   3   1  22         18.17         16.80         7.70 o                         
   4   1  22        875.49        844.79        30.89 o                         
   5   1  22          0.12          1.40         3.71 o                         
   6   1  22        124.35        124.51         9.46 o                         
   7   1  22         23.04         46.45         6.57 o                         
   8   1  22         43.39         93.44         9.70 o                         
   9   1  22         33.67         46.75        28.86 o                         
  -9   2  22         42.60         79.13        48.71 o                         
  -8   2  22         26.37         43.70        27.94 o                         
  -7   2  22         71.64        103.95         8.29 o                         
  -6   2  22         56.33         64.13         7.61 o                         
  -5   2  22         78.04         76.93         7.55 o                         
  -4   2  22        356.95        426.64        17.85 o                         
  -3   2  22        244.72        206.65        18.05 o                         
  -2   2  22       1067.72        971.72        26.45 o                         
  -1   2  22        314.22        268.05        17.12 o                         
   0   2  22        223.08        181.52        14.58 o                         
   1   2  22        327.74        281.42        17.75 o                         
   2   2  22       1045.64        934.61        31.26 o                         
   3   2  22        301.57        266.46        15.08 o                         
   4   2  22        376.17        447.39        13.13 o                         
   5   2  22         98.65        104.65         7.25 o                         
   6   2  22         67.61         79.14         7.96 o                         
   7   2  22         68.00         94.24         7.92 o                         
   8   2  22         31.08         65.48         8.56 o                         
   9   2  22         41.18         92.78         7.91 o                         
  -9   3  22         43.43         95.26        56.38 o                         
  -8   3  22         87.93        176.49       106.04 o                         
  -7   3  22          5.57          5.11         5.50 o                         
  -6   3  22        212.31        267.32        15.94 o                         
  -5   3  22        403.22        370.81        21.22 o                         
  -4   3  22        588.82        585.14        14.73 o                         
  -3   3  22        125.14        109.68         9.68 o                         
  -2   3  22        308.15        278.75        17.21 o                         
  -1   3  22        179.42        159.91        14.04 o                         
   0   3  22         96.01         76.83        10.43 o                         
   1   3  22        155.49        146.65        13.77 o                         
   2   3  22        323.49        287.17        18.78 o                         
   3   3  22        145.75        130.33        11.63 o                         
   4   3  22        566.00        592.09        18.43 o                         
   5   3  22        433.56        404.28        18.21 o                         
   6   3  22        215.51        276.54        12.88 o                         
   7   3  22          4.01          4.92         4.35 o                         
   8   3  22         97.02        232.19        21.49 o                         
   9   3  22         47.72        115.66         8.24 o                         
  -9   4  22         16.04          0.00        14.70 o                         
  -8   4  22          8.45          8.75         6.59 o                         
  -7   4  22        130.48        184.98        12.54 o                         
  -6   4  22          3.70          6.20         5.64 o                         
  -5   4  22         25.18         23.75         7.44 o                         
  -4   4  22         73.60         94.10         6.63 o                         
  -3   4  22        325.11        290.88        10.69 o                         
  -2   4  22        365.67        326.84        11.71 o                         
  -1   4  22        536.11        569.02        25.45 o                         
   0   4  22         93.48         96.75        12.09 o                         
   1   4  22        483.14        435.61        39.12 o                         
   2   4  22        372.86        333.92        15.27 o                         
   3   4  22        324.18        271.81        15.22 o                         
   4   4  22         90.32        103.75         7.61 o                         
   5   4  22         31.38         22.61         8.99 o                         
   6   4  22          3.71          7.60         4.35 o                         
   7   4  22        139.53        223.67        10.50 o                         
   8   4  22          9.70         11.77         5.32 o                         
   9   4  22         14.62         31.41         4.68 o                         
  -8   5  22         52.16          0.00        18.03 o                         
  -7   5  22          8.91          9.85         7.42 o                         
  -6   5  22         59.21         87.24        10.20 o                         
  -5   5  22        611.89        671.65        24.18 o                         
  -4   5  22          4.59          2.17         4.87 o                         
  -3   5  22        242.94        274.42        12.07 o                         
  -2   5  22        233.88        194.53         9.65 o                         
  -1   5  22         86.71         79.18         8.02 o                         
   0   5  22         36.95         27.55         5.43 o                         
   1   5  22         73.94         70.89         5.76 o                         
   2   5  22        256.18        241.30        11.81 o                         
   3   5  22        246.88        258.56        15.35 o                         
   4   5  22          3.26          1.72         5.24 o                         
   5   5  22        616.57        679.25        58.92 o                         
   6   5  22         65.51         92.25        10.28 o                         
   7   5  22          9.80         16.62         3.98 o                         
   8   5  22         50.03         83.89         9.21 o                         
  -7   6  22         74.16        135.89        13.62 o                         
  -6   6  22         64.71         96.06         9.69 o                         
  -5   6  22          6.88         10.91         6.17 o                         
  -4   6  22         11.18         16.07         7.18 o                         
  -3   6  22        143.52        158.83        11.20 o                         
  -2   6  22        110.62        111.67        12.30 o                         
  -1   6  22        574.37        506.55        23.02 o                         
   0   6  22        270.76        273.32        13.01 o                         
   1   6  22        582.96        523.19        17.80 o                         
   2   6  22        122.62        122.39        11.52 o                         
   3   6  22        153.65        144.77        33.00 o                         
   4   6  22         16.24         12.64         5.89 o                         
   5   6  22          5.50          3.00         5.25 o                         
   6   6  22         70.16         84.80        12.96 o                         
   7   6  22         67.19        122.72         8.69 o                         
  -7   7  22         18.14         16.16         4.58 o                         
  -6   7  22         29.29         53.09        10.52 o                         
  -5   7  22        101.50        116.99         8.39 o                         
  -4   7  22         31.95         41.72         8.65 o                         
  -3   7  22         57.32         80.00         8.35 o                         
  -2   7  22        131.83        151.87        13.31 o                         
  -1   7  22        199.59        202.91        14.89 o                         
   0   7  22        104.46        126.24         8.23 o                         
   1   7  22        190.52        214.25        16.99 o                         
   2   7  22        146.56        183.13        13.77 o                         
   3   7  22         49.87         64.47         9.70 o                         
   4   7  22         32.49         34.57         6.63 o                         
   5   7  22         91.13         98.72        23.78 o                         
   6   7  22         31.00         46.21        18.28 o                         
   7   7  22         17.72         16.25        11.40 o                         
  -5   8  22         12.99         19.22         5.06 o                         
  -4   8  22         93.95        117.78        10.20 o                         
  -3   8  22         90.81         99.13        12.65 o                         
  -2   8  22        304.93        408.86        19.05 o                         
  -1   8  22        138.41        134.44        11.85 o                         
   0   8  22         76.15         95.02        11.08 o                         
   1   8  22        155.65        168.95        14.21 o                         
   2   8  22        295.97        448.34        27.15 o                         
   3   8  22         92.76        116.90        13.60 o                         
   4   8  22         97.95        100.26        53.29 o                         
   5   8  22         12.07         21.46         4.97 o                         
  -4   9  22         47.16         59.05         6.49 o                         
  -3   9  22         84.62        108.64         8.85 o                         
  -2   9  22          9.78          4.61         3.45 o                         
  -1   9  22         53.72         69.77        22.86 o                         
   0   9  22        206.53        298.81        13.00 o                         
   1   9  22         56.62         93.76         7.95 o                         
   2   9  22          9.79          1.74         6.94 o                         
   3   9  22         94.33         85.30        10.21 o                         
   4   9  22         44.05         31.41        22.42 o                         
  -1  10  22         10.03          6.90         3.69 o                         
   0  10  22         16.39         16.39         3.85 o                         
   1  10  22         12.36         14.77         4.53 o                         
   1   0  23        718.55        618.31        25.78 o                         
   2   0  23        300.77        226.69        30.45 o                         
   3   0  23       1145.37        960.43        39.46 o                         
   4   0  23        172.02        136.49         8.39 o                         
   5   0  23        397.49        365.89        12.50 o                         
   6   0  23        131.11        148.82        10.43 o                         
   7   0  23         28.67         78.87         7.67 o                         
   8   0  23         40.47         43.45         7.24 o                         
   9   0  23          1.69          4.29         6.12 o                         
  -9   1  23          1.20          2.31         5.59 o                         
  -8   1  23         26.85         24.14        14.43 o                         
  -7   1  23        174.47        258.39        12.32 o                         
  -6   1  23        258.28        322.73        14.28 o                         
  -5   1  23        306.95        351.88        13.19 o                         
  -4   1  23         20.43         20.57         5.05 o                         
  -3   1  23        467.03        474.08        36.20 o                         
  -2   1  23        678.74        602.16        24.36 o                         
  -1   1  23         77.24         86.73        10.92 o                         
   0   1  23        194.86        160.61        13.13 o                         
   1   1  23         94.03         85.44        13.45 o                         
   2   1  23        643.40        553.07        28.83 o                         
   3   1  23        448.01        420.09        26.71 o                         
   4   1  23         16.92         15.83         4.24 o                         
   5   1  23        340.46        396.22        12.91 o                         
   6   1  23        287.82        360.07        14.99 o                         
   7   1  23        179.56        260.57        12.40 o                         
   8   1  23         32.16         37.42         7.22 o                         
   9   1  23          1.37          6.72         6.23 o                         
  -9   2  23          3.48          3.42         5.66 o                         
  -8   2  23          3.73          5.54         7.55 o                         
  -7   2  23         23.90         43.33         6.19 o                         
  -6   2  23         75.70         78.40         8.11 o                         
  -5   2  23        135.64        206.70        14.78 o                         
  -4   2  23        842.65        790.74        22.15 o                         
  -3   2  23        555.24        412.16        29.76 o                         
  -2   2  23        120.87        126.59        10.87 o                         
  -1   2  23       1101.91        888.30        39.78 o                         
   0   2  23         39.40         38.56        12.27 o                         
   1   2  23       1185.17        974.15        32.31 o                         
   2   2  23        148.61        149.64        14.19 o                         
   3   2  23        585.85        493.65        20.41 o                         
   4   2  23        844.94        835.24        32.53 o                         
   5   2  23        132.59        193.49        11.27 o                         
   6   2  23         76.06         73.42         7.79 o                         
   7   2  23         30.20         51.39         6.43 o                         
   8   2  23          4.52         11.34         5.49 o                         
   9   2  23          2.34          2.78         3.73 o                         
  -9   3  23         21.74         55.53        31.33 o                         
  -8   3  23         13.26         21.01        13.13 o                         
  -7   3  23         47.58         72.48         9.05 o                         
  -6   3  23        282.81        372.66        20.60 o                         
  -5   3  23        409.20        426.79        16.65 o                         
  -4   3  23        221.59        217.06        11.25 o                         
  -3   3  23        121.97        122.54         6.72 o                         
  -2   3  23        240.54        204.29        15.40 o                         
  -1   3  23        789.54        693.35        27.80 o                         
   0   3  23        221.15        212.97        16.45 o                         
   1   3  23        812.44        703.88        28.35 o                         
   2   3  23        218.23        171.88        21.83 o                         
   3   3  23        135.04        132.39         7.47 o                         
   4   3  23        211.17        205.79        10.08 o                         
   5   3  23        392.61        389.04        52.52 o                         
   6   3  23        281.33        358.95        14.26 o                         
   7   3  23         49.48         78.36         7.18 o                         
   8   3  23         14.43         43.14         6.58 o                         
   9   3  23         23.41         75.40         6.58 o                         
  -8   4  23         11.56         15.47        20.29 o                         
  -7   4  23        153.53        245.65        13.75 o                         
  -6   4  23        174.04        212.71        11.44 o                         
  -5   4  23        404.35        453.66        17.04 o                         
  -4   4  23        113.98        125.76         9.86 o                         
  -3   4  23        220.48        181.22         8.33 o                         
  -2   4  23         67.14         67.98         5.70 o                         
  -1   4  23        192.02        167.27         7.29 o                         
   0   4  23         68.31         67.06         5.12 o                         
   1   4  23        221.90        192.76         7.59 o                         
   2   4  23         51.25         49.03         4.97 o                         
   3   4  23        242.93        186.31        18.52 o                         
   4   4  23         96.75         96.67        25.44 o                         
   5   4  23        437.04        433.14        56.14 o                         
   6   4  23        173.09        228.60        11.28 o                         
   7   4  23        143.70        238.49        10.55 o                         
   8   4  23         14.45         38.35         6.03 o                         
  -8   5  23          5.24          8.20         4.94 o                         
  -7   5  23         97.95        136.49        11.21 o                         
  -6   5  23          7.12          4.54         5.79 o                         
  -5   5  23        288.25        395.97        13.45 o                         
  -4   5  23        132.34        109.84         9.56 o                         
  -3   5  23        167.80        204.09        10.55 o                         
  -2   5  23         45.74         47.72         5.40 o                         
  -1   5  23        293.76        308.99        13.44 o                         
   0   5  23         18.43         16.08         5.22 o                         
   1   5  23        336.00        372.11        10.49 o                         
   2   5  23         61.26         71.73         7.98 o                         
   3   5  23        154.53        119.05        12.48 o                         
   4   5  23        153.38        127.92        19.85 o                         
   5   5  23        294.12        390.44        37.19 o                         
   6   5  23         10.59          4.62         5.01 o                         
   7   5  23        102.53        158.36        10.02 o                         
   8   5  23          5.61         11.07         3.31 o                         
  -7   6  23          4.90          8.59         3.36 o                         
  -6   6  23         30.36         57.81         8.01 o                         
  -5   6  23         50.35         79.44         7.77 o                         
  -4   6  23         92.71        126.87        12.34 o                         
  -3   6  23         78.60         68.55         8.26 o                         
  -2   6  23        136.12        125.59        12.72 o                         
  -1   6  23         46.35         56.17         9.98 o                         
   0   6  23          3.18          1.44         4.58 o                         
   1   6  23         38.67         48.14         7.14 o                         
   2   6  23        128.27        125.68         9.75 o                         
   3   6  23         85.98         74.48        12.59 o                         
   4   6  23         91.70        113.29        17.79 o                         
   5   6  23         48.68         66.76        16.62 o                         
   6   6  23         33.38         78.68         8.06 o                         
   7   6  23          6.01         11.50         4.87 o                         
  -6   7  23         45.53         65.42         7.06 o                         
  -5   7  23         58.51         70.38         6.91 o                         
  -4   7  23        117.70        162.12        12.80 o                         
  -3   7  23        106.33         95.99         8.79 o                         
  -2   7  23         31.73         21.20         7.85 o                         
  -1   7  23         96.36         87.47        10.81 o                         
   0   7  23        210.71        201.23         9.84 o                         
   1   7  23        104.32        106.16         9.82 o                         
   2   7  23         40.06         32.72         6.36 o                         
   3   7  23        109.73         92.00        16.41 o                         
   4   7  23        122.84         82.55        35.55 o                         
   5   7  23         59.28         28.44        19.82 o                         
   6   7  23         39.99         64.69         6.40 o                         
  -5   8  23          6.29          8.91         6.97 o                         
  -4   8  23          1.90          1.50         4.97 o                         
  -3   8  23         76.63         96.26         8.05 o                         
  -2   8  23        145.08        152.59         9.90 o                         
  -1   8  23          9.51          9.29         5.28 o                         
   0   8  23         92.44        100.90        16.06 o                         
   1   8  23          8.39         13.06         4.88 o                         
   2   8  23        138.47        172.19        10.35 o                         
   3   8  23         83.51        111.48        17.53 o                         
   4   8  23          1.64          4.00         5.28 o                         
   5   8  23          9.55         11.48         3.82 o                         
  -3   9  23         38.60         41.98        11.31 o                         
  -2   9  23         65.99         69.78         6.14 o                         
  -1   9  23         27.73         29.84         7.53 o                         
   0   9  23          0.05          3.33         4.08 o                         
   1   9  23         23.98         34.69         6.19 o                         
   2   9  23         74.98         76.47        12.25 o                         
   3   9  23         39.28         46.45         8.78 o                         
   0   0  24         13.08          9.11         7.89 o                         
   1   0  24        297.54        247.22        19.67 o                         
   2   0  24         29.28         32.60        15.97 o                         
   3   0  24         18.13         19.38         9.55 o                         
   4   0  24          2.13          4.68         4.16 o                         
   5   0  24         18.24         10.54         5.04 o                         
   6   0  24          2.50          0.00         4.92 o                         
   7   0  24          3.28          3.25         4.43 o                         
   8   0  24         25.77         40.68         6.90 o                         
   9   0  24         18.00         68.01        40.81 o                         
  -9   1  24         42.01         91.09        52.15 o                         
  -8   1  24         29.99         44.17         6.58 o                         
  -7   1  24         21.89         20.49         5.25 o                         
  -6   1  24        124.40        160.50        10.62 o                         
  -5   1  24        370.56        374.54        23.93 o                         
  -4   1  24          1.89          1.91         4.13 o                         
  -3   1  24        382.29        358.95        17.74 o                         
  -2   1  24       1742.27       1503.19        49.31 o                         
  -1   1  24        610.15        521.55        23.25 o                         
   0   1  24        673.36        537.71        28.71 o                         
   1   1  24        577.30        481.50        27.58 o                         
   2   1  24       1725.84       1404.72        48.23 o                         
   3   1  24        391.68        360.07        17.65 o                         
   4   1  24          2.83          2.75         3.42 o                         
   5   1  24        366.40        378.66        28.56 o                         
   6   1  24        109.79        149.76        10.11 o                         
   7   1  24         27.51         29.66         5.74 o                         
   8   1  24         27.63         49.69         7.39 o                         
   9   1  24         39.04         86.70        10.13 o                         
  -9   2  24         17.68         71.29        41.68 o                         
  -8   2  24         13.01         10.68         8.87 o                         
  -7   2  24         27.40         37.03         5.81 o                         
  -6   2  24         24.43         23.70         5.84 o                         
  -5   2  24        271.78        270.85        24.83 o                         
  -4   2  24        633.06        613.36        16.43 o                         
  -3   2  24        849.62        813.67        21.46 o                         
  -2   2  24        282.98        300.41        19.20 o                         
  -1   2  24        988.98        830.20        36.31 o                         
   0   2  24       1953.82       1618.38        42.17 o                         
   1   2  24        926.96        812.27        30.47 o                         
   2   2  24        331.39        339.06        20.62 o                         
   3   2  24        833.51        832.61        16.63 o                         
   4   2  24        621.16        654.16        18.52 o                         
   5   2  24        274.28        251.72        12.58 o                         
   6   2  24         15.96         16.44         5.42 o                         
   7   2  24         31.47         40.25         6.03 o                         
   8   2  24         12.06         17.00         5.69 o                         
   9   2  24         19.46         91.91        17.41 o                         
  -8   3  24         12.24         14.43        10.89 o                         
  -7   3  24        137.69        224.94        13.70 o                         
  -6   3  24         30.00         53.15         7.06 o                         
  -5   3  24        216.51        246.48        13.03 o                         
  -4   3  24         49.93         47.94         9.12 o                         
  -3   3  24        249.70        220.87         9.88 o                         
  -2   3  24        635.89        588.02        13.43 o                         
  -1   3  24        194.23        183.78        15.50 o                         
   0   3  24          0.16          9.40         7.07 o                         
   1   3  24        173.62        169.82        15.47 o                         
   2   3  24        602.98        543.66        14.45 o                         
   3   3  24        227.76        205.31         9.45 o                         
   4   3  24         33.22         26.69         7.13 o                         
   5   3  24        220.31        274.02        17.62 o                         
   6   3  24         26.30         45.15         6.49 o                         
   7   3  24        146.07        253.92        11.12 o                         
   8   3  24         13.90         21.38         5.50 o                         
  -8   4  24         19.84         51.47        38.95 o                         
  -7   4  24         32.91         71.05         8.24 o                         
  -6   4  24         50.77         76.47         7.58 o                         
  -5   4  24        135.60        179.17        11.29 o                         
  -4   4  24        200.92        197.13        12.08 o                         
  -3   4  24        164.66        174.06         9.91 o                         
  -2   4  24        207.37        178.09         9.03 o                         
  -1   4  24        527.16        491.20        12.10 o                         
   0   4  24        414.37        390.32        10.85 o                         
   1   4  24        494.03        488.35        14.03 o                         
   2   4  24        183.95        156.13         7.71 o                         
   3   4  24        178.84        199.97        13.75 o                         
   4   4  24        181.27        189.36        20.77 o                         
   5   4  24        138.24        181.84        15.79 o                         
   6   4  24         43.81         81.22         9.31 o                         
   7   4  24         40.56         87.23         6.73 o                         
   8   4  24         21.84         70.95         7.40 o                         
  -7   5  24         33.82         37.90         5.65 o                         
  -6   5  24         69.92         94.01         9.81 o                         
  -5   5  24         96.10         95.49         8.46 o                         
  -4   5  24         72.47         74.68         8.19 o                         
  -3   5  24        326.96        395.71        14.16 o                         
  -2   5  24         86.62         83.62         7.87 o                         
  -1   5  24        116.30         88.86         8.70 o                         
   0   5  24         28.77         29.85         6.61 o                         
   1   5  24        111.84        105.35         6.95 o                         
   2   5  24         84.06         79.45         8.23 o                         
   3   5  24        344.39        386.87        27.24 o                         
   4   5  24         75.17         68.84         9.10 o                         
   5   5  24         94.13        114.23        10.42 o                         
   6   5  24         62.21         93.94         8.97 o                         
   7   5  24         32.23         53.34         6.80 o                         
   8   5  24          5.45         10.44         6.04 o                         
  -7   6  24         26.27         35.26         4.18 o                         
  -6   6  24         23.82         27.67         6.04 o                         
  -5   6  24          1.48          2.88         5.79 o                         
  -4   6  24        192.40        202.32        14.35 o                         
  -3   6  24         76.33         78.25         8.57 o                         
  -2   6  24        124.47        125.08        10.28 o                         
  -1   6  24        472.78        407.78        16.97 o                         
   0   6  24         19.41         13.40         5.16 o                         
   1   6  24        466.75        428.27        16.82 o                         
   2   6  24        132.71        146.99        12.58 o                         
   3   6  24         79.80         71.55        14.49 o                         
   4   6  24        180.14        167.74        25.29 o                         
   5   6  24          1.06          1.99         4.75 o                         
   6   6  24         26.89         43.15         6.43 o                         
   7   6  24         31.29         56.85         5.69 o                         
  -6   7  24          6.60         12.62         4.39 o                         
  -5   7  24        123.14        151.58        10.77 o                         
  -4   7  24         14.78         18.92         6.34 o                         
  -3   7  24          4.93          4.77         4.89 o                         
  -2   7  24        168.90        153.64        10.68 o                         
  -1   7  24        304.24        322.86        14.61 o                         
   0   7  24         13.21         10.62         4.05 o                         
   1   7  24        318.96        350.27        18.28 o                         
   2   7  24        159.82        159.36        12.36 o                         
   3   7  24          9.54          9.50         6.60 o                         
   4   7  24         15.36         12.77         6.79 o                         
   5   7  24        136.89        199.50        10.71 o                         
   6   7  24          7.96         11.19         4.31 o                         
  -5   8  24          1.70          0.00         4.34 o                         
  -4   8  24          3.45          3.17         3.15 o                         
  -3   8  24          9.11          8.87         3.99 o                         
  -2   8  24         84.74         84.86         7.58 o                         
  -1   8  24         87.87         83.61         7.84 o                         
   0   8  24         17.30         19.75         6.02 o                         
   1   8  24         71.67         62.48         7.47 o                         
   2   8  24         77.06         85.36        10.08 o                         
   3   8  24          7.87         11.68         5.88 o                         
   4   8  24          3.13          8.33         5.04 o                         
  -3   9  24         71.97         73.87         7.91 o                         
  -2   9  24         18.06         25.47         4.30 o                         
  -1   9  24         32.02         30.39         7.93 o                         
   0   9  24        260.94        312.31        12.54 o                         
   1   9  24         34.18         39.33         6.11 o                         
   2   9  24         21.83         31.81         5.49 o                         
   3   9  24         70.00         83.92        21.79 o                         
   1   0  25        479.23        399.23        25.65 o                         
   2   0  25         61.47         86.52        21.53 o                         
   3   0  25         11.27          7.78         3.56 o                         
   4   0  25       1016.26        945.00        29.94 o                         
   5   0  25         17.28          8.90         5.20 o                         
   6   0  25        110.07        125.14         9.41 o                         
   7   0  25          2.50          0.94         4.43 o                         
   8   0  25         37.09         68.98         6.11 o                         
   9   0  25         19.66         25.49        13.74 o                         
  -9   1  25         11.25         28.69        15.27 o                         
  -8   1  25         24.20         37.68         4.83 o                         
  -7   1  25         47.18         87.59         7.65 o                         
  -6   1  25        312.29        410.02        15.59 o                         
  -5   1  25         18.68         16.27         5.71 o                         
  -4   1  25        192.81        172.92         9.63 o                         
  -3   1  25         45.81         28.53         4.06 o
[truncated: 82,785 more chars]
