# Supplementary material for: The crystal structures of 3-O-benzyl-1,2-O-iso­propyl­idene-5-O-methane­sulfonyl-6-O-tri­phenyl­methyl-α-d-gluco­furan­ose and its azide displacement product
Source: Acta Crystallogr E Crystallogr Commun. 2018 May 31;74(Pt 6):862–7. doi: 10.1107/S205698901800765X (PMC6002814; doi:10.1107/S205698901800765X)
Supplement: Supplementary file 3 [file e-74-00862-4sup2.hkl]

data_4                                                                          
_shelx_title ' 4'                                                               
_shelx_refln_list_code          4                                               
_shelx_F_calc_maximum      198.98                                               
_exptl_crystal_F_000      1224.00                                               
_reflns_d_resolution_high  0.7929                                               
                                                                                
loop_                                                                           
 _space_group_symop_operation_xyz                                               
 'x, y, z'                                                                      
 '-x+1/2, -y, z+1/2'                                                            
 'x+1/2, -y+1/2, -z'                                                            
 '-x, y+1/2, -z+1/2'                                                            
                                                                                
_cell_length_a    10.0943                                                       
_cell_length_b    10.9625                                                       
_cell_length_c    27.5392                                                       
_cell_angle_alpha  90.000                                                       
_cell_angle_beta   90.000                                                       
_cell_angle_gamma  90.000                                                       
                                                                                
_shelx_F_squared_multiplier     1.000                                           
                                                                                
loop_                                                                           
 _refln_index_h                                                                 
 _refln_index_k                                                                 
 _refln_index_l                                                                 
 _refln_F_squared_calc                                                          
 _refln_F_squared_meas                                                          
 _refln_F_squared_sigma                                                         
 _refln_observed_status                                                         
   2   0   0       6018.87       5604.91        53.26 o                         
   4   0   0       1929.24       1919.02        17.03 o                         
   6   0   0       4859.55       5011.46        48.93 o                         
   8   0   0        892.46        861.06        10.42 o                         
  10   0   0        194.33        212.63         5.08 o                         
  12   0   0          2.67          1.01         0.93 o                         
   1   1   0         43.45         34.64         1.49 o                         
   2   1   0      13127.16      12828.49        69.95 o                         
   3   1   0       5270.50       5008.57        22.37 o                         
   4   1   0        656.80        598.77         5.89 o                         
   5   1   0        293.64        323.33         5.37 o                         
   6   1   0        808.76        792.54        12.27 o                         
   7   1   0          1.49          0.68         1.38 o                         
   8   1   0         83.57         76.79         1.95 o                         
   9   1   0        263.55        258.10         4.02 o                         
  10   1   0         49.48         49.31         1.82 o                         
  11   1   0         34.85         30.28         1.29 o                         
  12   1   0         10.95          8.03         0.73 o                         
   0   2   0      31710.88      31213.13       196.82 o                         
   1   2   0       4528.34       4219.75        29.93 o                         
   2   2   0      11379.50      10710.99        51.29 o                         
   3   2   0       7654.60       7398.13        42.93 o                         
   4   2   0          0.21          0.62         0.61 o                         
   5   2   0        387.90        386.27         5.49 o                         
   6   2   0        126.04        126.44         4.25 o                         
   7   2   0        158.85        195.67         6.85 o                         
   8   2   0          5.22          4.81         0.64 o                         
   9   2   0          2.78          2.38         0.77 o                         
  10   2   0         59.75         57.29         1.82 o                         
  11   2   0        144.48        160.95         2.85 o                         
  12   2   0        101.30         89.09         2.22 o                         
   1   3   0        918.02        717.38         5.19 o                         
   2   3   0        293.75        275.78         3.18 o                         
   3   3   0       3527.55       3395.39        22.34 o                         
   4   3   0       8622.87       8715.04        70.52 o                         
   5   3   0       1013.04       1082.71        12.25 o                         
   6   3   0        742.74        707.29         8.73 o                         
   7   3   0         17.68         22.37         2.32 o                         
   8   3   0         24.76         25.57         1.03 o                         
   9   3   0        137.46        129.61         2.72 o                         
  10   3   0        761.75        841.88         6.82 o                         
  11   3   0          1.53          1.69         0.61 o                         
  12   3   0        333.26        351.45         6.90 o                         
   0   4   0        129.10        110.28         2.66 o                         
   1   4   0       5647.60       5193.68        40.77 o                         
   2   4   0        470.47        417.97         4.70 o                         
   3   4   0       1823.38       1818.94        13.52 o                         
   4   4   0        284.82        270.57         4.04 o                         
   5   4   0         64.08         83.45         3.45 o                         
   6   4   0        494.76        476.95         7.56 o                         
   7   4   0        405.27        366.08         4.07 o                         
   8   4   0         33.80         32.83         1.27 o                         
   9   4   0         68.32         64.87         1.96 o                         
  10   4   0         17.76         18.10         1.12 o                         
  11   4   0         72.52         80.81         2.10 o                         
  12   4   0         38.11         30.53         1.34 o                         
   1   5   0         28.81         25.70         1.56 o                         
   2   5   0        640.88        643.22         5.96 o                         
   3   5   0       3893.53       3975.51        28.81 o                         
   4   5   0        281.26        289.60         4.24 o                         
   5   5   0       1795.64       1822.16        20.86 o                         
   6   5   0         10.18          5.02         1.28 o                         
   7   5   0         22.86         13.08         0.85 o                         
   8   5   0        183.47        192.57         3.19 o                         
   9   5   0       1130.91       1188.17         9.67 o                         
  10   5   0        115.45        135.88         2.66 o                         
  11   5   0          2.50          2.16         0.68 o                         
   0   6   0       8202.61       8405.10        62.45 o                         
   1   6   0        115.91        116.82         2.57 o                         
   2   6   0        209.34        234.88         3.82 o                         
   3   6   0        680.91        642.88         7.27 o                         
   4   6   0        619.72        553.56         6.84 o                         
   5   6   0         67.87         72.18         4.17 o                         
   6   6   0        330.54        313.10         3.64 o                         
   7   6   0         36.76         37.82         1.43 o                         
   8   6   0        840.77        803.11         7.67 o                         
   9   6   0         20.50         18.05         1.33 o                         
  10   6   0          4.13          5.09         0.73 o                         
  11   6   0         41.10         46.35         1.37 o                         
   1   7   0         59.27         73.58         2.39 o                         
   2   7   0        502.15        435.39         6.01 o                         
   3   7   0        909.26        958.51         9.38 o                         
   4   7   0        315.94        329.38         5.62 o                         
   5   7   0        289.77        267.28         3.19 o                         
   6   7   0          1.65          2.54         0.57 o                         
   7   7   0          2.56          1.38         0.79 o                         
   8   7   0          8.10          8.81         0.89 o                         
   9   7   0          0.66          0.42         0.85 o                         
  10   7   0         96.18        101.97         1.87 o                         
   0   8   0        317.30        322.36         9.46 o                         
   1   8   0       1982.67       1964.71        16.45 o                         
   2   8   0        811.37        791.74         9.07 o                         
   3   8   0        791.06        805.17         5.17 o                         
   4   8   0        140.82        150.42         2.36 o                         
   5   8   0        320.97        312.48         3.59 o                         
   6   8   0         34.50         33.51         1.31 o                         
   7   8   0        268.08        253.39         3.53 o                         
   8   8   0        189.13        159.05         2.94 o                         
   9   8   0          8.54          9.40         0.79 o                         
  10   8   0          3.46          2.59         0.59 o                         
   1   9   0        415.29        358.35         3.90 o                         
   2   9   0        984.42        931.47         6.03 o                         
   3   9   0        102.60         95.73         1.94 o                         
   4   9   0         22.78         21.88         1.01 o                         
   5   9   0        206.57        198.52         3.20 o                         
   6   9   0         16.86         19.48         1.09 o                         
   7   9   0         51.26         53.54         1.64 o                         
   8   9   0         49.51         49.95         1.66 o                         
   9   9   0         76.15         78.49         1.72 o                         
   0  10   0        183.02        160.67         3.36 o                         
   1  10   0         10.41         10.34         0.73 o                         
   2  10   0         12.56         11.28         0.78 o                         
   3  10   0        195.19        204.16         2.88 o                         
   4  10   0         53.36         49.68         1.65 o                         
   5  10   0          6.64          8.20         0.88 o                         
   6  10   0        296.76        296.06         3.88 o                         
   7  10   0         35.38         46.01         1.35 o                         
   8  10   0          6.64          7.80         0.66 o                         
   1  11   0        363.66        330.55         3.67 o                         
   2  11   0         24.73         26.63         1.33 o                         
   3  11   0         82.56         70.21         1.99 o                         
   4  11   0        233.03        251.14         3.72 o                         
   5  11   0        210.88        232.40         2.93 o                         
   6  11   0          8.07          9.97         0.71 o                         
   7  11   0          0.68         -0.23         0.52 o                         
   0  12   0         60.34         75.77         2.51 o                         
   1  12   0          4.05          3.06         0.59 o                         
   2  12   0         33.69         38.51         1.16 o                         
   3  12   0         19.54         23.04         0.95 o                         
   4  12   0          8.12          5.39         0.63 o                         
   5  12   0         44.11         54.83         1.33 o                         
   6  12   0          0.77         -0.57         0.65 o                         
   1  13   0          0.70          0.60         0.47 o                         
   2  13   0         18.20         17.52         0.83 o                         
   3  13   0          2.19          0.38         0.54 o                         
   4  13   0         43.42         41.49         1.46 o                         
   1   0   1      11420.67      11455.54       410.56 o                         
   2   0   1      13526.26      13116.97       149.57 o                         
   3   0   1        735.59        642.41         5.08 o                         
   4   0   1        399.14        368.92         4.33 o                         
   5   0   1        167.55        171.31         4.00 o                         
   6   0   1        280.31        306.70         6.24 o                         
   7   0   1       2271.64       2315.95        27.02 o                         
   8   0   1          6.05          6.35         0.91 o                         
   9   0   1          0.15         -0.51         0.77 o                         
  10   0   1        452.64        464.37         5.25 o                         
  11   0   1         15.35         16.96         1.10 o                         
  12   0   1        386.81        416.52         3.77 o                         
 -12   1   1         76.20         68.45         1.53 o                         
 -11   1   1        167.11        177.45         2.95 o                         
 -10   1   1         94.64         97.54         2.31 o                         
  -9   1   1        381.53        354.85         4.66 o                         
  -8   1   1         98.54         87.27         1.98 o                         
  -7   1   1         78.12         64.39         3.51 o                         
  -6   1   1       1343.74       1358.62        16.33 o                         
  -5   1   1        805.13        820.39         7.67 o                         
  -4   1   1       1475.53       1474.34         9.63 o                         
  -3   1   1       1037.72       1063.60         6.76 o                         
  -2   1   1       1357.41       1270.20        12.35 o                         
  -1   1   1        698.79        632.63         6.19 o                         
   0   1   1       6853.53       6460.96        45.00 o                         
   1   1   1        703.72        618.92         8.59 o                         
   2   1   1       1366.71       1270.46        12.70 o                         
   3   1   1       1053.71       1082.22         9.15 o                         
   4   1   1       1476.96       1483.97         9.28 o                         
   5   1   1        800.97        813.69         9.68 o                         
   6   1   1       1347.50       1354.83        16.62 o                         
   7   1   1         78.10         64.94         3.85 o                         
   8   1   1         98.64         87.14         2.09 o                         
   9   1   1        384.37        352.91         4.97 o                         
  10   1   1         96.81         98.78         2.41 o                         
  11   1   1        165.32        173.82         2.90 o                         
  12   1   1         78.24         73.95         1.79 o                         
 -12   2   1        274.34        284.15         4.25 o                         
 -11   2   1        121.82        122.36         2.61 o                         
 -10   2   1         99.58         97.20         2.35 o                         
  -9   2   1        496.16        476.72         5.39 o                         
  -8   2   1         12.93         13.76         0.85 o                         
  -7   2   1        202.13        215.11         9.58 o                         
  -6   2   1       1435.11       1475.44        12.81 o                         
  -5   2   1        393.05        399.68         6.02 o                         
  -4   2   1        567.36        527.52         4.98 o                         
  -3   2   1       4677.78       4497.01        21.08 o                         
  -2   2   1       3007.05       2865.28        18.00 o                         
  -1   2   1       3235.60       3112.48        25.58 o                         
   0   2   1      24988.62      24067.25       176.42 o                         
   1   2   1       3252.15       3089.19        24.24 o                         
   2   2   1       3002.56       2818.93        16.79 o                         
   3   2   1       4671.37       4511.42        26.36 o                         
   4   2   1        567.08        529.71         7.14 o                         
   5   2   1        395.69        409.97         5.66 o                         
   6   2   1       1440.21       1463.29        17.30 o                         
   7   2   1        197.69        221.93         6.49 o                         
   8   2   1         13.38         13.73         0.90 o                         
   9   2   1        493.37        479.91         5.57 o                         
  10   2   1         99.11         97.20         2.48 o                         
  11   2   1        123.19        125.96         2.27 o                         
  12   2   1        276.93        295.27         3.75 o                         
 -12   3   1         17.14         21.47         1.02 o                         
 -11   3   1        167.09        186.36         2.84 o                         
 -10   3   1        261.52        271.54         3.73 o                         
  -9   3   1        813.64        812.38         6.74 o                         
  -8   3   1        346.76        318.03         3.74 o                         
  -7   3   1        174.94        155.68         7.02 o                         
  -6   3   1        991.80       1046.12        11.09 o                         
  -5   3   1        100.88         88.41         3.24 o                         
  -4   3   1         12.80         22.92         1.36 o                         
  -3   3   1       3381.89       3369.60        24.01 o                         
  -2   3   1       1530.23       1441.60        12.71 o                         
  -1   3   1       3993.06       3883.28        23.81 o                         
   0   3   1          0.46          1.97         0.46 o                         
   1   3   1       3987.34       3790.12        27.93 o                         
   2   3   1       1526.93       1411.28        11.37 o                         
   3   3   1       3371.28       3349.27        17.10 o                         
   4   3   1         12.66         21.38         1.52 o                         
   5   3   1        100.78         91.87         2.81 o                         
   6   3   1        991.53       1051.99        11.82 o                         
   7   3   1        177.69        149.51         5.69 o                         
   8   3   1        342.85        312.22         3.78 o                         
   9   3   1        812.12        812.98         6.98 o                         
  10   3   1        257.72        271.55         4.41 o                         
  11   3   1        168.93        185.20         2.89 o                         
  12   3   1         17.15         21.53         0.84 o                         
 -12   4   1         33.02         32.30         1.14 o                         
 -11   4   1        233.77        232.58         3.31 o                         
 -10   4   1        136.92        150.46         2.75 o                         
  -9   4   1        448.12        428.09         4.94 o                         
  -8   4   1        155.13        148.49         2.87 o                         
  -7   4   1        485.74        466.85         5.01 o                         
  -6   4   1        541.42        583.75         8.40 o                         
  -5   4   1          8.51         13.42         1.60 o                         
  -4   4   1        765.19        830.26         8.32 o                         
  -3   4   1       2232.35       2118.91        14.65 o                         
  -2   4   1        408.54        421.12         4.70 o                         
  -1   4   1       8380.22       8161.13        38.93 o                         
   0   4   1        180.86        144.45         1.89 o                         
   1   4   1       8380.96       8052.57        36.60 o                         
   2   4   1        409.49        427.93         5.72 o                         
   3   4   1       2226.57       2110.47        15.68 o                         
   4   4   1        760.79        818.90        10.41 o                         
   5   4   1          9.20         14.27         1.42 o                         
   6   4   1        544.73        579.20         8.13 o                         
   7   4   1        476.90        449.89         4.79 o                         
   8   4   1        154.69        151.89         2.72 o                         
   9   4   1        450.49        434.11         4.96 o                         
  10   4   1        137.89        153.66         2.97 o                         
  11   4   1        233.35        232.55         3.11 o                         
  12   4   1         32.36         32.34         1.36 o                         
 -11   5   1        282.16        304.40         3.66 o                         
 -10   5   1       1070.81       1163.23         9.06 o                         
  -9   5   1        107.60         95.50         2.53 o                         
  -8   5   1        169.57        157.18         2.98 o                         
  -7   5   1        761.12        699.86         5.97 o                         
  -6   5   1        648.60        667.18        10.76 o                         
  -5   5   1          8.02          4.70         1.67 o                         
  -4   5   1        739.73        858.53         9.07 o                         
  -3   5   1        999.36        977.28         8.30 o                         
  -2   5   1        519.66        562.62         5.36 o                         
  -1   5   1       2664.18       2671.82        17.23 o                         
   0   5   1       1033.15        981.20         7.19 o                         
   1   5   1       2667.44       2681.62        15.23 o                         
   2   5   1        519.35        563.51         5.24 o                         
   3   5   1       1001.31        999.24         7.88 o                         
   4   5   1        742.26        859.95         7.71 o                         
   5   5   1          8.80          9.24         1.82 o                         
   6   5   1        652.49        692.42        10.78 o                         
   7   5   1        759.03        694.81         6.00 o                         
   8   5   1        169.99        159.27         3.01 o                         
   9   5   1        107.98         96.39         2.72 o                         
  10   5   1       1068.23       1156.37         8.92 o                         
  11   5   1        281.18        300.53         3.66 o                         
 -11   6   1         91.51         93.43         2.07 o                         
 -10   6   1          0.33          0.75         0.60 o                         
  -9   6   1        666.40        679.15         7.55 o                         
  -8   6   1        257.31        255.14         3.96 o                         
  -7   6   1        445.17        431.16         4.74 o                         
  -6   6   1        533.48        490.13         4.55 o                         
  -5   6   1        109.05        106.44         4.93 o                         
  -4   6   1        164.77        173.69         3.54 o                         
  -3   6   1        643.87        584.21         7.14 o                         
  -2   6   1        432.18        427.19         5.26 o                         
  -1   6   1        178.34        192.95         3.23 o                         
   0   6   1        107.59        116.43         2.41 o                         
   1   6   1        181.55        191.05         3.25 o                         
   2   6   1        430.51        423.10         5.01 o                         
   3   6   1        640.02        581.84         6.13 o                         
   4   6   1        165.45        168.06         3.63 o                         
   5   6   1        109.98        108.80         4.54 o                         
   6   6   1        533.30        484.09         5.02 o                         
   7   6   1        446.05        426.41         4.69 o                         
   8   6   1        257.17        258.16         4.09 o                         
   9   6   1        660.89        661.98         7.01 o                         
  10   6   1          0.45          0.97         0.60 o                         
  11   6   1         89.99         89.46         1.86 o                         
 -10   7   1         16.78         14.47         0.81 o                         
  -9   7   1        116.96        115.78         2.52 o                         
  -8   7   1        334.34        340.71         5.28 o                         
  -7   7   1        329.17        346.68         4.05 o                         
  -6   7   1       1003.94        959.69         6.81 o                         
  -5   7   1         47.31         43.78         1.36 o                         
  -4   7   1         13.32          8.22         1.03 o                         
  -3   7   1        260.57        235.66         4.67 o                         
  -2   7   1          3.44          1.93         0.75 o                         
  -1   7   1         56.45         56.04         2.05 o                         
   0   7   1          0.26          0.28         0.66 o                         
   1   7   1         58.55         56.14         2.09 o                         
   2   7   1          3.61          3.51         0.79 o                         
   3   7   1        259.22        232.83         4.65 o                         
   4   7   1         12.88         10.07         1.09 o                         
   5   7   1         46.87         44.99         1.42 o                         
   6   7   1       1002.67        958.51         7.60 o                         
   7   7   1        329.58        352.25         4.56 o                         
   8   7   1        332.96        332.41         4.39 o                         
   9   7   1        118.88        121.03         3.07 o                         
  10   7   1         16.20         14.16         0.78 o                         
 -10   8   1         38.99         39.67         1.28 o                         
  -9   8   1         25.77         23.46         1.02 o                         
  -8   8   1         69.30         71.46         2.02 o                         
  -7   8   1        223.66        219.02         3.30 o                         
  -6   8   1       1176.58       1120.33         8.16 o                         
  -5   8   1        806.02        793.07         6.02 o                         
  -4   8   1        325.33        306.86         3.21 o                         
  -3   8   1        172.32        159.26         2.23 o                         
  -2   8   1        847.40        786.30         9.85 o                         
  -1   8   1        230.41        236.88         4.94 o                         
   0   8   1       1113.33       1055.44        12.72 o                         
   1   8   1        230.90        231.17         5.65 o                         
   2   8   1        843.95        782.61         9.98 o                         
   3   8   1        173.93        161.56         2.20 o                         
   4   8   1        323.76        304.62         3.22 o                         
   5   8   1        805.27        809.48         6.20 o                         
   6   8   1       1176.93       1128.78         7.78 o                         
   7   8   1        223.45        212.11         3.24 o                         
   8   8   1         67.91         73.10         2.19 o                         
   9   8   1         26.06         22.19         1.07 o                         
  10   8   1         39.63         41.87         1.37 o                         
  -9   9   1         16.88         16.99         0.94 o                         
  -8   9   1          2.66          1.88         0.73 o                         
  -7   9   1        101.11        114.90         2.34 o                         
  -6   9   1        183.99        186.19         2.92 o                         
  -5   9   1        129.33        142.03         2.54 o                         
  -4   9   1        116.19        112.85         2.11 o                         
  -3   9   1        167.51        158.12         2.40 o                         
  -2   9   1        175.68        189.54         2.69 o                         
  -1   9   1        705.06        660.47         5.22 o                         
   0   9   1        552.11        493.62         4.10 o                         
   1   9   1        702.41        660.55         5.22 o                         
   2   9   1        175.62        195.03         2.69 o                         
   3   9   1        166.49        154.85         2.42 o                         
   4   9   1        116.26        114.47         2.18 o                         
   5   9   1        126.95        138.79         2.62 o                         
   6   9   1        187.29        191.58         3.10 o                         
   7   9   1         99.37        115.17         2.37 o                         
   8   9   1          2.60          2.12         0.71 o                         
   9   9   1         16.58         16.92         0.81 o                         
  -8  10   1         21.29         22.00         0.90 o                         
  -7  10   1        172.63        172.88         2.52 o                         
  -6  10   1         49.76         55.54         1.61 o                         
  -5  10   1        291.18        283.22         4.05 o                         
  -4  10   1        337.35        342.38         4.34 o                         
  -3  10   1         95.35         98.76         2.05 o                         
  -2  10   1        253.99        263.26         3.42 o                         
  -1  10   1        350.99        324.29         3.36 o                         
   0  10   1         86.97         87.40         1.72 o                         
   1  10   1        347.33        322.12         3.67 o                         
   2  10   1        253.99        258.95         3.16 o                         
   3  10   1         95.42         99.13         2.02 o                         
   4  10   1        336.83        334.97         4.14 o                         
   5  10   1        291.88        280.86         3.85 o                         
   6  10   1         51.07         57.16         1.75 o                         
   7  10   1        172.53        172.85         2.55 o                         
   8  10   1         20.97         21.50         0.91 o                         
  -7  11   1         12.51         12.49         0.73 o                         
  -6  11   1          3.38          3.58         0.57 o                         
  -5  11   1          4.43          4.17         0.65 o                         
  -4  11   1         56.55         58.93         1.79 o                         
  -3  11   1         42.09         33.47         1.34 o                         
  -2  11   1         19.02         21.42         1.13 o                         
  -1  11   1         21.79         26.28         1.07 o                         
   0  11   1          9.14          6.58         0.61 o                         
   1  11   1         22.59         26.59         1.12 o                         
   2  11   1         18.98         21.75         1.23 o                         
   3  11   1         42.47         31.80         1.32 o                         
   4  11   1         57.32         62.20         1.80 o                         
   5  11   1          4.05          3.52         0.60 o                         
   6  11   1          3.24          3.35         0.56 o                         
   7  11   1         12.81         11.75         0.71 o                         
  -6  12   1          1.21          0.19         0.58 o                         
  -5  12   1         25.09         29.44         1.00 o                         
  -4  12   1         61.67         75.13         1.51 o                         
  -3  12   1        107.73        120.01         2.02 o                         
  -2  12   1         39.54         42.55         1.21 o                         
  -1  12   1         30.69         32.50         1.07 o                         
   0  12   1         13.81          9.58         0.68 o                         
   1  12   1         31.72         33.34         1.19 o                         
   2  12   1         39.86         42.03         1.30 o                         
   3  12   1        106.97        119.38         2.09 o                         
   4  12   1         62.68         77.95         1.69 o                         
   5  12   1         24.68         30.52         1.10 o                         
   6  12   1          1.31          0.84         0.80 o                         
  -4  13   1         11.03         10.47         0.80 o                         
  -3  13   1        128.14        135.46         3.35 o                         
  -2  13   1         46.15         54.09         1.45 o                         
  -1  13   1          9.44         10.34         0.65 o                         
   0  13   1          0.13          0.21         0.44 o                         
   1  13   1          9.02          9.68         0.62 o                         
   2  13   1         47.74         54.82         1.80 o                         
   3  13   1        128.97        133.79         2.14 o                         
   4  13   1         10.58         11.30         1.13 o                         
   0   0   2         59.34         47.91         2.73 o                         
   1   0   2       8346.06       8189.67       149.98 o                         
   2   0   2        904.56        867.41         8.25 o                         
   3   0   2        521.31        488.87         4.34 o                         
   4   0   2         68.54         62.13         1.70 o                         
   5   0   2        209.47        223.19         4.89 o                         
   6   0   2       1305.57       1243.75        13.80 o                         
   7   0   2         38.45         39.34         2.82 o                         
   8   0   2        197.18        208.38         3.29 o                         
   9   0   2         36.89         36.89         1.53 o                         
  10   0   2        227.75        225.29         3.76 o                         
  11   0   2        457.60        442.71         4.68 o                         
  12   0   2         46.38         48.47         1.25 o                         
 -12   1   2          9.80          9.80         0.72 o                         
 -11   1   2         60.54         54.80         1.66 o                         
 -10   1   2         92.15         95.87         2.35 o                         
  -9   1   2         20.89         21.30         1.19 o                         
  -8   1   2          2.95          2.27         0.53 o                         
  -7   1   2        183.69        155.61         5.46 o                         
  -6   1   2        927.99        980.00        12.56 o                         
  -5   1   2       2568.90       2726.22        21.60 o                         
  -4   1   2        715.04        688.02         6.62 o                         
  -3   1   2       7008.46       6750.69        36.77 o                         
  -2   1   2       2235.73       2224.43        19.09 o                         
  -1   1   2       6299.69       5947.05        35.02 o                         
   0   1   2        358.19        329.48         3.67 o                         
   1   1   2       6309.41       6086.48        67.68 o                         
   2   1   2       2232.71       2204.47        39.60 o                         
   3   1   2       6987.56       6768.65        36.25 o                         
   4   1   2        716.72        701.56         8.41 o                         
   5   1   2       2561.04       2712.63        18.27 o                         
   6   1   2        926.30        969.54        11.55 o                         
   7   1   2        185.80        151.56         5.48 o                         
   8   1   2          3.07          1.19         0.68 o                         
   9   1   2         22.22         21.71         1.28 o                         
  10   1   2         91.28         95.40         2.38 o                         
  11   1   2         62.03         56.52         1.65 o                         
  12   1   2          9.79          8.73         0.72 o                         
 -12   2   2          0.24         -0.14         0.50 o                         
 -11   2   2         33.71         36.48         1.38 o                         
 -10   2   2         36.50         35.26         1.35 o                         
  -9   2   2        431.77        423.32         5.08 o                         
  -8   2   2        486.62        484.92         4.65 o                         
  -7   2   2        232.87        239.99         9.57 o                         
  -6   2   2        421.85        452.33         7.85 o                         
  -5   2   2         42.03         58.10         2.41 o                         
  -4   2   2        158.21        150.99         2.54 o                         
  -3   2   2        116.07        139.48         2.05 o                         
  -2   2   2       2145.14       2075.63        22.54 o                         
  -1   2   2      15806.30      15417.21        80.17 o                         
   0   2   2       3233.04       2980.83        25.14 o                         
   1   2   2      15779.05      15843.34       363.78 o                         
   2   2   2       2147.58       2120.64        10.98 o                         
   3   2   2        115.62        136.72         2.61 o                         
   4   2   2        160.27        154.00         3.08 o                         
   5   2   2         40.19         53.10         2.23 o                         
   6   2   2        427.31        448.15         8.16 o                         
   7   2   2        231.47        228.00         5.44 o                         
   8   2   2        489.52        489.45         4.78 o                         
   9   2   2        428.36        420.46         5.02 o                         
  10   2   2         35.18         36.20         1.73 o                         
  11   2   2         33.81         37.34         1.28 o                         
  12   2   2          0.25          1.16         0.61 o                         
 -12   3   2         34.92         33.84         1.24 o                         
 -11   3   2         45.11         46.01         1.49 o                         
 -10   3   2        443.77        444.68         4.98 o                         
  -9   3   2        567.95        576.67         5.51 o                         
  -8   3   2          7.38          5.94         0.62 o                         
  -7   3   2        102.43        101.29         6.30 o                         
  -6   3   2         42.34         42.61         2.54 o                         
  -5   3   2        335.53        375.13         6.71 o                         
  -4   3   2       2083.58       2040.25        20.00 o                         
  -3   3   2       6944.36       6829.85        67.56 o                         
  -2   3   2         57.17         57.28         1.20 o                         
  -1   3   2        750.47        700.35         7.83 o                         
   0   3   2       1497.28       1463.36        13.12 o                         
   1   3   2        752.80        714.84         7.35 o                         
   2   3   2         58.68         57.77         1.22 o                         
   3   3   2       6942.20       6910.65        38.84 o                         
   4   3   2       2085.98       2061.36        14.27 o                         
   5   3   2        337.63        376.24         5.72 o                         
   6   3   2         42.49         47.82         2.72 o                         
   7   3   2        101.54        103.30         4.56 o                         
   8   3   2          7.16          6.24         0.73 o                         
   9   3   2        569.97        573.05         5.78 o                         
  10   3   2        438.43        440.81         5.64 o                         
  11   3   2         45.00         46.05         1.49 o                         
  12   3   2         34.27         31.65         1.18 o                         
 -12   4   2        146.24        147.03         2.49 o                         
 -11   4   2        418.37        461.06         5.00 o                         
 -10   4   2         26.53         24.24         1.30 o                         
  -9   4   2          9.02          7.70         0.89 o                         
  -8   4   2        287.30        282.47         3.98 o                         
  -7   4   2        111.63        112.34         2.29 o                         
  -6   4   2         60.91         73.41         3.64 o                         
  -5   4   2        119.46        140.89         5.16 o                         
  -4   4   2       1273.07       1367.15        11.40 o                         
  -3   4   2        461.58        455.41         5.22 o                         
  -2   4   2        622.30        608.76         5.60 o                         
  -1   4   2        819.91        781.81         5.79 o                         
   0   4   2       1592.54       1579.30         9.93 o                         
   1   4   2        818.60        775.14         6.20 o                         
   2   4   2        628.33        618.46         4.60 o                         
   3   4   2        461.73        475.52         4.96 o                         
   4   4   2       1272.32       1378.14        12.92 o                         
   5   4   2        117.36        133.37         3.51 o                         
   6   4   2         62.13         76.90         3.26 o                         
   7   4   2        110.90        109.91         2.06 o                         
   8   4   2        288.86        282.60         3.85 o                         
   9   4   2          9.38          8.26         0.91 o                         
  10   4   2         26.38         22.46         1.30 o                         
  11   4   2        417.78        456.76         4.43 o                         
  12   4   2        147.28        156.69         2.80 o                         
 -11   5   2        297.41        321.84         3.73 o                         
 -10   5   2         43.10         46.99         1.82 o                         
  -9   5   2        479.70        475.19         5.58 o                         
  -8   5   2        215.49        217.91         3.61 o                         
  -7   5   2         24.47         26.71         1.51 o                         
  -6   5   2        620.42        645.61        13.08 o                         
  -5   5   2          2.43          4.38         1.43 o                         
  -4   5   2        252.58        253.33         5.15 o                         
  -3   5   2        623.71        671.48         7.36 o                         
  -2   5   2       1624.00       1547.19        12.21 o                         
  -1   5   2       2897.24       3146.73        17.99 o                         
   0   5   2         57.64         52.79         1.30 o                         
   1   5   2       2902.85       3102.93        20.10 o                         
   2   5   2       1625.93       1560.52        13.98 o                         
   3   5   2        624.01        679.75         6.81 o                         
   4   5   2        245.81        246.78         4.47 o                         
   5   5   2          2.38          0.97         1.06 o                         
   6   5   2        622.24        641.58        11.98 o                         
   7   5   2         24.07         24.62         1.12 o                         
   8   5   2        215.14        219.85         3.65 o                         
   9   5   2        483.38        481.22         5.62 o                         
  10   5   2         42.48         46.47         1.76 o                         
  11   5   2        295.13        321.46         3.57 o                         
 -11   6   2         75.77         64.28         1.69 o                         
 -10   6   2        131.43        134.96         2.60 o                         
  -9   6   2        162.18        151.45         2.85 o                         
  -8   6   2        492.26        492.11         5.57 o                         
  -7   6   2        167.26        167.77         2.83 o                         
  -6   6   2          3.93          4.26         0.50 o                         
  -5   6   2        730.91        745.48        13.17 o                         
  -4   6   2         60.66         69.57         2.66 o                         
  -3   6   2        548.90        460.31         6.69 o                         
  -2   6   2       1461.04       1545.26        11.56 o                         
  -1   6   2       2685.60       2873.60        16.68 o                         
   0   6   2         21.24         20.99         1.22 o                         
   1   6   2       2691.69       2867.95        17.60 o                         
   2   6   2       1461.96       1531.86         9.95 o                         
   3   6   2        551.03        457.60         6.06 o                         
   4   6   2         61.47         69.70         3.18 o                         
   5   6   2        736.22        762.23        13.06 o                         
   6   6   2          3.94          4.54         0.86 o                         
   7   6   2        164.48        157.81         3.01 o                         
   8   6   2        488.13        491.15         5.69 o                         
   9   6   2        163.87        151.92         3.14 o                         
  10   6   2        130.36        138.16         2.51 o                         
  11   6   2         74.50         65.20         1.55 o                         
 -10   7   2         83.41         90.77         1.75 o                         
  -9   7   2          0.43          0.18         0.66 o                         
  -8   7   2        216.70        216.00         3.67 o                         
  -7   7   2        413.17        399.04         4.35 o                         
  -6   7   2        189.25        189.47         2.95 o                         
  -5   7   2        272.08        254.37         2.91 o                         
  -4   7   2          2.93          2.99         0.83 o                         
  -3   7   2        211.11        213.01         4.47 o                         
  -2   7   2        112.69        103.20         2.91 o                         
  -1   7   2         17.48         11.79         1.29 o                         
   0   7   2        449.15        441.02         6.16 o                         
   1   7   2         17.15         11.90         0.95 o                         
   2   7   2        110.61        101.35         3.00 o                         
   3   7   2        208.84        201.23         4.83 o                         
   4   7   2          3.01          3.74         0.68 o                         
   5   7   2        271.12        258.15         3.15 o                         
   6   7   2        189.29        185.67         3.08 o                         
   7   7   2        415.53        394.85         4.55 o                         
   8   7   2        214.04        212.74         3.51 o                         
   9   7   2          0.49          0.31         0.69 o                         
  10   7   2         84.04         92.27         1.93 o                         
 -10   8   2         84.68         82.26         2.04 o                         
  -9   8   2        132.01        139.14         2.44 o                         
  -8   8   2        108.95        105.27         2.42 o                         
  -7   8   2        143.80        143.39         2.85 o                         
  -6   8   2        207.31        196.07         2.94 o                         
  -5   8   2        392.74        400.22         3.79 o                         
  -4   8   2       1006.36        989.11         6.08 o                         
  -3   8   2         33.31         24.75         0.94 o                         
  -2   8   2       1191.96       1218.91        11.94 o                         
  -1   8   2        450.58        420.09         6.93 o                         
   0   8   2        396.25        400.72         7.48 o                         
   1   8   2        448.39        420.44         7.71 o                         
   2   8   2       1195.99       1205.21        14.94 o                         
   3   8   2         34.10         25.36         0.93 o                         
   4   8   2       1003.29        986.56         5.98 o                         
   5   8   2        392.94        403.23         4.57 o                         
   6   8   2        208.34        192.85         3.30 o                         
   7   8   2        143.43        141.72         2.65 o                         
   8   8   2        109.77        104.27         2.45 o                         
   9   8   2        131.17        137.30         2.68 o                         
  10   8   2         84.09         85.57         2.02 o                         
  -9   9   2         26.79         26.38         0.97 o                         
  -8   9   2        108.46        113.51         2.35 o                         
  -7   9   2         62.21         50.68         1.70 o                         
  -6   9   2         75.40         68.95         1.94 o                         
  -5   9   2        255.25        266.40         3.39 o                         
  -4   9   2        881.90        861.54         5.90 o                         
  -3   9   2        315.62        310.15         3.56 o                         
  -2   9   2        169.90        166.27         2.34 o                         
  -1   9   2        487.76        453.85         4.11 o                         
   0   9   2        127.30        150.02         2.39 o                         
   1   9   2        487.22        457.30         4.22 o                         
   2   9   2        171.25        162.89         2.40 o                         
   3   9   2        316.59        311.89         3.30 o                         
   4   9   2        883.85        868.39         6.61 o                         
   5   9   2        253.75        260.36         3.43 o                         
   6   9   2         75.03         66.33         1.79 o                         
   7   9   2         60.93         48.39         1.52 o                         
   8   9   2        106.57        108.78         2.50 o                         
   9   9   2         27.16         29.59         1.12 o                         
  -8  10   2         63.60         59.76         1.48 o                         
  -7  10   2        106.02        121.98         2.26 o                         
  -6  10   2        109.93        104.41         2.07 o                         
  -5  10   2        123.61        127.27         2.70 o                         
  -4  10   2         65.39         68.13         1.83 o                         
  -3  10   2         41.27         34.71         1.26 o                         
  -2  10   2        327.83        339.01         3.77 o                         
  -1  10   2         63.43         59.98         1.50 o                         
   0  10   2       1105.30       1127.76         6.80 o                         
   1  10   2         63.66         61.36         1.72 o                         
   2  10   2        323.19        331.49         3.58 o                         
   3  10   2         41.49         34.63         1.29 o                         
   4  10   2         63.77         66.13         1.65 o                         
   5  10   2        124.29        126.84         2.38 o                         
   6  10   2        111.92        104.40         2.31 o                         
   7  10   2        104.95        121.37         2.03 o                         
   8  10   2         62.13         52.61         1.71 o                         
  -7  11   2        138.78        129.75         3.05 o                         
  -6  11   2          0.46         -0.46         0.46 o                         
  -5  11   2        352.03        396.28         3.89 o                         
  -4  11   2         19.35         19.28         1.11 o                         
  -3  11   2         17.88         16.77         0.94 o                         
  -2  11   2         29.84         29.78         1.16 o                         
  -1  11   2        285.13        262.38         3.24 o                         
   0  11   2        382.51        375.12         3.72 o                         
   1  11   2        287.19        267.85         3.38 o                         
   2  11   2         29.66         28.35         1.38 o                         
   3  11   2         17.42         16.45         1.00 o                         
   4  11   2         18.81         21.13         1.10 o                         
   5  11   2        352.42        399.24         4.45 o                         
   6  11   2          0.57          0.80         0.50 o                         
   7  11   2        137.91        125.28         2.55 o                         
  -6  12   2          1.43          0.50         0.66 o                         
  -5  12   2         26.23         24.71         0.92 o                         
  -4  12   2          3.45          3.52         0.54 o                         
  -3  12   2         97.43        103.58         1.86 o                         
  -2  12   2         37.35         42.28         1.27 o                         
  -1  12   2         22.32         26.13         1.01 o                         
   0  12   2         33.42         28.15         1.15 o                         
   1  12   2         21.88         25.89         1.26 o                         
   2  12   2         37.13         42.52         1.31 o                         
   3  12   2         98.28        109.42         2.00 o                         
   4  12   2          3.27          2.67         0.60 o                         
   5  12   2         25.99         25.28         1.02 o                         
   6  12   2          1.44          1.15         0.66 o                         
  -4  13   2         55.83         56.20         1.74 o                         
  -3  13   2         15.44         18.06         0.95 o                         
  -2  13   2         80.35         94.38         2.20 o                         
  -1  13   2         37.02         36.11         1.03 o                         
   0  13   2         27.70         24.79         0.84 o                         
   1  13   2         36.05         35.67         0.94 o                         
   2  13   2         80.11         93.57         2.16 o                         
   3  13   2         14.90         17.93         0.82 o                         
   4  13   2         55.87         56.41         1.81 o                         
   1   0   3       8605.91       7809.29        59.16 o                         
   2   0   3      13346.57      12578.22       197.51 o                         
   3   0   3        687.79        577.33         5.43 o                         
   4   0   3        755.94        634.76         5.79 o                         
   5   0   3         26.83         38.90         3.12 o                         
   6   0   3          4.73          3.18         1.27 o                         
   7   0   3         25.93         25.32         2.14 o                         
   8   0   3         68.27         56.43         1.82 o                         
   9   0   3        236.22        238.07         3.65 o                         
  10   0   3        637.83        656.68         6.24 o                         
  11   0   3        153.01        161.27         3.05 o                         
  12   0   3          4.88          5.22         0.56 o                         
 -12   1   3          4.12          3.89         0.55 o                         
 -11   1   3         45.04         48.39         1.56 o                         
 -10   1   3        854.09        847.38         7.19 o                         
  -9   1   3       1030.85        986.99         7.61 o                         
  -8   1   3         47.37         46.68         1.63 o                         
  -7   1   3        483.25        460.63        13.42 o                         
  -6   1   3        805.03        796.20        11.60 o                         
  -5   1   3        179.65        177.21         3.71 o                         
  -4   1   3        297.42        317.66         3.98 o                         
  -3   1   3       7777.08       7400.33        36.68 o                         
  -2   1   3       9880.98       9815.09        50.13 o                         
  -1   1   3       1249.10       1132.47        13.80 o                         
   0   1   3         71.47         56.00         2.38 o                         
   1   1   3       1254.89       1159.27        15.99 o                         
   2   1   3       9913.95       9729.10       232.14 o                         
   3   1   3       7760.34       7453.07        32.08 o                         
   4   1   3        299.51        322.30         4.28 o                         
   5   1   3        177.94        177.05         4.12 o                         
   6   1   3        798.83        794.90        11.67 o                         
   7   1   3        484.71        466.45         9.64 o                         
   8   1   3         46.70         47.10         1.64 o                         
   9   1   3       1030.99        991.08         8.08 o                         
  10   1   3        855.35        845.99         7.48 o                         
  11   1   3         45.33         48.89         1.69 o                         
  12   1   3          3.63          4.78         0.72 o                         
 -12   2   3          8.09          8.00         0.63 o                         
 -11   2   3          2.17          2.10         0.63 o                         
 -10   2   3        132.29        131.74         2.50 o                         
  -9   2   3        159.35        163.73         3.03 o                         
  -8   2   3        295.57        286.77         3.71 o                         
  -7   2   3        297.70        301.97        10.83 o                         
  -6   2   3        286.14        298.65         6.76 o                         
  -5   2   3        911.51        980.02         9.98 o                         
  -4   2   3        455.65        444.47         4.69 o                         
  -3   2   3        474.98        486.13         4.71 o                         
  -2   2   3      10113.63       9660.29        84.97 o                         
  -1   2   3       7162.49       7047.03        90.51 o                         
   0   2   3        980.39       1017.86         8.03 o                         
   1   2   3       7174.98       7046.39        49.36 o                         
   2   2   3      10183.87       9959.86        72.96 o                         
   3   2   3        474.76        487.31         4.91 o                         
   4   2   3        455.18        442.50         5.41 o                         
   5   2   3        916.16        962.55        11.04 o                         
   6   2   3        285.23        283.85         6.47 o                         
   7   2   3        300.07        301.66         9.49 o                         
   8   2   3        296.77        285.56         3.74 o                         
   9   2   3        161.69        168.91         3.49 o                         
  10   2   3        132.77        133.16         3.04 o                         
  11   2   3          2.02          2.48         0.65 o                         
  12   2   3          8.27          9.06         0.75 o                         
 -12   3   3         89.20         97.03         1.96 o                         
 -11   3   3         87.75         98.95         2.02 o                         
 -10   3   3        207.07        189.50         3.19 o                         
  -9   3   3         32.82         28.43         1.26 o                         
  -8   3   3        169.43        162.31         2.85 o                         
  -7   3   3        301.75        335.45         8.20 o                         
  -6   3   3        373.81        381.78         7.99 o                         
  -5   3   3        289.54        327.03         8.07 o                         
  -4   3   3        363.95        357.38         5.97 o                         
  -3   3   3        651.41        622.93         8.37 o                         
  -2   3   3         64.71         59.60         1.35 o                         
  -1   3   3       1858.06       1589.59        12.10 o                         
   0   3   3        198.68        142.41         2.12 o                         
   1   3   3       1851.30       1613.90        10.97 o                         
   2   3   3         63.38         57.16         1.23 o                         
   3   3   3        657.10        639.09         5.21 o                         
   4   3   3        372.83        366.47         5.08 o                         
   5   3   3        289.31        326.67         5.49 o                         
   6   3   3        373.80        369.85         7.55 o                         
   7   3   3        306.56        326.46         7.76 o                         
   8   3   3        170.12        166.40         2.94 o                         
   9   3   3         33.84         29.60         1.45 o                         
  10   3   3        207.11        195.39         3.50 o                         
  11   3   3         88.15        101.36         2.11 o                         
  12   3   3         89.17         96.62         1.93 o                         
 -12   4   3        201.88        199.51         4.52 o                         
 -11   4   3         42.88         45.87         1.61 o                         
 -10   4   3        311.41        312.85         4.15 o                         
  -9   4   3        194.77        195.76         3.15 o                         
  -8   4   3        152.76        160.78         3.10 o                         
  -7   4   3         46.94         50.34         1.49 o                         
  -6   4   3        371.83        382.77         9.68 o                         
  -5   4   3        459.76        462.76         8.04 o                         
  -4   4   3        936.02        894.88        11.05 o                         
  -3   4   3       1525.92       1530.33        12.33 o                         
  -2   4   3        264.80        307.84         3.98 o                         
  -1   4   3        461.56        482.16         4.47 o                         
   0   4   3       1455.12       1534.03        11.58 o                         
   1   4   3        459.08        472.57         4.62 o                         
   2   4   3        261.19        300.40         3.25 o                         
   3   4   3       1518.80       1504.53        10.13 o                         
   4   4   3        940.15        890.36         7.53 o                         
   5   4   3        462.91        475.80         6.70 o                         
   6   4   3        371.00        378.89         8.27 o                         
   7   4   3         48.35         50.82         1.45 o                         
   8   4   3        149.88        160.15         2.90 o                         
   9   4   3        194.15        198.73         3.49 o                         
  10   4   3        311.46        314.75         4.14 o                         
  11   4   3         43.93         48.51         1.47 o                         
  12   4   3        201.82        202.62         2.88 o                         
 -11   5   3        148.81        147.53         2.45 o                         
 -10   5   3        268.23        256.84         3.66 o                         
  -9   5   3        242.21        238.41         3.58 o                         
  -8   5   3         33.50         39.64         1.67 o                         
  -7   5   3        765.48        724.07         6.36 o                         
  -6   5   3         22.99         20.54         2.47 o                         
  -5   5   3         25.39         24.82         2.41 o                         
  -4   5   3        146.01        161.39         4.09 o                         
  -3   5   3       1222.34       1240.64         9.75 o                         
  -2   5   3       1009.93       1086.88        10.44 o                         
  -1   5   3       4078.71       4121.82        19.34 o                         
   0   5   3        209.02        264.77         3.19 o                         
   1   5   3       4081.45       4115.55        17.39 o                         
   2   5   3       1000.76       1078.35         7.95 o                         
   3   5   3       1224.16       1226.12         9.34 o                         
   4   5   3        149.05        162.06         3.46 o                         
   5   5   3         26.07         22.77         1.74 o                         
   6   5   3         24.52         16.98         5.64 o                         
   7   5   3        761.75        714.60         7.24 o                         
   8   5   3         34.62         37.62         1.47 o                         
   9   5   3        242.69        239.24         3.70 o                         
  10   5   3        272.34        265.50         4.23 o                         
  11   5   3        149.95        151.09         2.88 o                         
 -11   6   3         71.80         76.25         1.79 o                         
 -10   6   3         26.15         26.05         1.28 o                         
  -9   6   3         98.97         94.58         2.26 o                         
  -8   6   3        112.18        103.98         2.55 o                         
  -7   6   3         75.57         67.18         1.89 o                         
  -6   6   3        123.98        134.43         2.19 o                         
  -5   6   3         85.29         78.50         3.69 o                         
  -4   6   3        218.15        230.81         5.38 o                         
  -3   6   3         25.43         41.63         1.89 o                         
  -2   6   3        411.44        423.35         5.79 o                         
  -1   6   3       1098.31       1066.32         9.62 o                         
   0   6   3        165.93        206.93         3.64 o                         
   1   6   3       1101.02       1067.04         8.62 o                         
   2   6   3        412.69        412.82         5.12 o                         
   3   6   3         27.54         42.37         1.88 o                         
   4   6   3        216.59        242.86         4.72 o                         
   5   6   3         85.74         76.77         4.40 o                         
   6   6   3        126.02        135.50         2.50 o                         
   7   6   3         75.39         67.21         2.08 o                         
   8   6   3        110.32        101.38         2.88 o                         
   9   6   3         99.84         98.45         2.53 o                         
  10   6   3         26.09         28.00         1.17 o                         
  11   6   3         72.15         75.64         1.83 o                         
 -10   7   3         44.78         43.85         1.35 o                         
  -9   7   3         21.91         21.98         1.11 o                         
  -8   7   3        282.95        291.24         4.09 o                         
  -7   7   3        172.15        171.36         2.65 o                         
  -6   7   3         84.57         79.99         1.90 o                         
  -5   7   3        102.67         90.60         1.60 o                         
  -4   7   3        251.34        250.45         5.07 o                         
  -3   7   3       1129.24       1136.26        11.12 o                         
  -2   7   3        537.01        517.91         7.37 o                         
  -1   7   3        179.84        171.75         3.54 o                         
   0   7   3        221.68        203.37         4.13 o                         
   1   7   3        180.90        169.49         4.25 o                         
   2   7   3        540.23        523.04         9.48 o                         
   3   7   3       1137.34       1148.60        15.44 o                         
   4   7   3        253.63        260.91         5.33 o                         
   5   7   3        101.04         89.94         1.95 o                         
   6   7   3         84.47         82.15         2.12 o                         
   7   7   3        172.95        172.82         3.25 o                         
   8   7   3        281.16        290.44         4.62 o                         
   9   7   3         22.40         20.66         1.13 o                         
  10   7   3         44.38         43.49         1.30 o                         
 -10   8   3        147.44        144.56         2.13 o                         
  -9   8   3         22.61         19.93         1.08 o                         
  -8   8   3         34.19         34.54         1.45 o                         
  -7   8   3        279.50        290.12         4.23 o                         
  -6   8   3        760.63        742.86         6.13 o                         
  -5   8   3        653.80        648.62         5.04 o                         
  -4   8   3         20.08         21.68         0.83 o                         
  -3   8   3        533.10        510.06         4.25 o                         
  -2   8   3        310.23        293.78         4.44 o                         
  -1   8   3        752.91        727.38         9.43 o                         
   0   8   3        114.01         97.17         3.05 o                         
   1   8   3        755.29        713.02         9.92 o                         
   2   8   3        311.63        297.29         3.75 o                         
   3   8   3        531.18        510.83         4.14 o                         
   4   8   3         20.76         23.23         0.94 o                         
   5   8   3        650.99        651.05         5.74 o                         
   6   8   3        754.56        734.96         6.43 o                         
   7   8   3        277.57        285.16         3.47 o                         
   8   8   3         34.28         34.60         1.37 o                         
   9   8   3         21.93         18.18         1.08 o                         
  10   8   3        146.34        149.08         2.74 o                         
  -9   9   3         17.28         14.77         0.77 o                         
  -8   9   3         60.35         67.26         1.82 o                         
  -7   9   3         72.33         76.41         1.89 o                         
  -6   9   3         86.90         86.68         2.10 o                         
  -5   9   3        213.79        210.61         2.96 o                         
  -4   9   3        210.45        210.69         2.96 o                         
  -3   9   3         45.79         47.75         1.42 o                         
  -2   9   3         94.41         92.91         1.86 o                         
  -1   9   3        298.66        274.02         2.84 o                         
   0   9   3          3.43          5.05         0.66 o                         
   1   9   3        298.47        273.52         3.30 o                         
   2   9   3         94.35         91.91         1.78 o                         
   3   9   3         46.44         50.16         1.34 o                         
   4   9   3        211.54        205.71         3.10 o                         
   5   9   3        213.20        207.91         3.42 o                         
   6   9   3         85.66         88.29         2.10 o                         
   7   9   3         71.11         76.79         1.99 o                         
   8   9   3         59.55         67.96         1.98 o                         
   9   9   3         17.92         16.24         1.11 o                         
  -8  10   3          4.11          5.31         0.68 o                         
  -7  10   3         22.26         21.35         1.04 o                         
  -6  10   3          9.69          8.24         0.81 o                         
  -5  10   3        146.12        143.70         2.71 o                         
  -4  10   3         37.98         34.41         1.29 o                         
  -3  10   3         24.88         21.52         0.97 o                         
  -2  10   3        197.79        178.87         2.85 o                         
  -1  10   3        803.76        774.76         5.59 o                         
   0  10   3        390.50        364.24         3.79 o                         
   1  10   3        798.71        774.95         6.39 o                         
   2  10   3        197.86        178.34         2.77 o                         
   3  10   3         24.59         21.46         0.99 o                         
   4  10   3         37.95         34.31         1.25 o                         
   5  10   3        148.00        142.82         2.61 o                         
   6  10   3          9.44          7.32         0.74 o                         
   7  10   3         22.30         20.08         0.93 o                         
   8  10   3          3.86          3.85         0.60 o                         
  -7  11   3        138.77        147.35         3.99 o                         
  -6  11   3         22.59         28.25         0.92 o                         
  -5  11   3         47.47         46.66         1.35 o                         
  -4  11   3         14.74         14.53         0.96 o                         
  -3  11   3        180.73        178.22         2.67 o                         
  -2  11   3         67.50         76.38         1.74 o                         
  -1  11   3        101.05        108.24         2.14 o                         
   0  11   3         47.76         44.99         1.46 o                         
   1  11   3        104.04        111.95         2.32 o                         
   2  11   3         68.30         77.21         2.27 o                         
   3  11   3        184.13        183.97         2.90 o                         
   4  11   3         13.73         12.66         0.99 o                         
   5  11   3         46.42         45.35         1.45 o                         
   6  11   3         23.74         29.34         1.03 o                         
   7  11   3        139.47        140.18         2.23 o                         
  -6  12   3         38.19         35.27         1.71 o                         
  -5  12   3          3.54          3.33         0.50 o                         
  -4  12   3          7.19          7.50         0.65 o                         
  -3  12   3          4.97          7.06         0.62 o                         
  -2  12   3          8.31          9.40         0.82 o                         
  -1  12   3         50.32         47.73         1.38 o                         
   0  12   3          4.87          4.07         0.60 o                         
   1  12   3         50.46         46.86         1.63 o                         
   2  12   3          8.28          9.09         0.71 o                         
   3  12   3          5.32          6.19         0.66 o                         
   4  12   3          7.44          7.78         0.69 o                         
   5  12   3          3.54          3.10         0.62 o                         
   6  12   3         37.96         39.30         2.14 o                         
  -4  13   3         17.52         20.48         1.12 o                         
  -3  13   3        121.27        130.49         2.25 o                         
  -2  13   3         17.78         19.40         0.85 o                         
  -1  13   3         47.77         42.71         1.31 o                         
   0  13   3          0.10          0.04         0.39 o                         
   1  13   3         48.44         41.39         1.00 o                         
   2  13   3         17.34         20.37         0.80 o                         
   3  13   3        122.32        126.74         2.00 o                         
   4  13   3         18.12         20.86         1.15 o                         
   0   0   4      39593.87      45733.96       861.16 o                         
   1   0   4       1189.95       1228.07        58.07 o                         
   2   0   4      14883.23      14418.50        84.23 o                         
   3   0   4       3388.66       3286.65        32.08 o                         
   4   0   4         17.12         20.11         0.84 o                         
   5   0   4        269.16        313.66         5.75 o                         
   6   0   4        395.82        437.07         8.66 o                         
   7   0   4         51.11         41.38         3.00 o                         
   8   0   4         30.11         31.64         1.28 o                         
   9   0   4        122.89        113.55         2.54 o                         
  10   0   4        100.13         95.45         2.34 o                         
  11   0   4          1.84          2.37         0.62 o                         
  12   0   4         44.68         43.55         1.30 o                         
 -12   1   4        265.30        274.52         3.13 o                         
 -11   1   4        169.78        173.80         2.97 o                         
 -10   1   4        221.01        206.47         3.32 o                         
  -9   1   4        108.56        106.89         2.47 o                         
  -8   1   4        561.54        578.48         5.60 o                         
  -7   1   4       1073.32       1044.58        15.41 o                         
  -6   1   4        316.83        319.60         6.30 o                         
  -5   1   4        700.07        743.42         7.98 o                         
  -4   1   4       3563.03       3576.44        20.48 o                         
  -3   1   4         62.63         70.75         6.81 o                         
  -2   1   4       8792.29       8557.77        94.77 o                         
  -1   1   4       6362.23       5889.65        45.60 o                         
   0   1   4       8485.44       8808.39       178.45 o                         
   1   1   4       6368.08       6902.87       320.22 o                         
   2   1   4       8773.25       8574.16        61.02 o                         
   3   1   4         65.87         58.34         2.13 o                         
   4   1   4       3578.89       3610.10        28.00 o                         
   5   1   4        704.35        746.65         9.65 o                         
   6   1   4        320.13        314.09         6.34 o                         
   7   1   4       1076.55       1065.30        20.06 o                         
   8   1   4        559.11        566.20         5.12 o                         
   9   1   4        110.96        109.96         2.40 o                         
  10   1   4        221.18        206.16         3.69 o                         
  11   1   4        170.41        177.64         3.19 o                         
  12   1   4        261.10        263.91         3.14 o                         
 -12   2   4         94.54         98.68         1.71 o                         
 -11   2   4        146.08        162.17         2.63 o                         
 -10   2   4        631.39        622.57         5.88 o                         
  -9   2   4        230.45        233.18         3.61 o                         
  -8   2   4        305.29        285.75         4.26 o                         
  -7   2   4         87.65         87.07         5.96 o                         
  -6   2   4        847.33        850.93         9.96 o                         
  -5   2   4       1894.79       2009.70        13.77 o                         
  -4   2   4       1334.39       1266.42         9.11 o                         
  -3   2   4       1352.76       1369.61        14.58 o                         
  -2   2   4        334.60        322.76         4.09 o                         
  -1   2   4       8492.43       7979.55        63.44 o                         
   0   2   4       7507.63       7322.86        90.55 o                         
   1   2   4       8499.77       8066.58        57.87 o                         
   2   2   4        338.26        332.42         3.10 o                         
   3   2   4       1355.24       1353.69        11.48 o                         
   4   2   4       1330.99       1260.45        11.00 o                         
   5   2   4       1894.92       1989.83        17.64 o                         
   6   2   4        852.37        827.64        10.93 o                         
   7   2   4         87.40         94.12         5.36 o                         
   8   2   4        308.90        283.26         3.74 o                         
   9   2   4        230.77        234.21         4.14 o                         
  10   2   4        634.46        632.21         6.15 o                         
  11   2   4        144.93        165.64         2.71 o                         
  12   2   4         96.63        103.85         2.00 o                         
 -12   3   4         36.85         36.68         1.23 o                         
 -11   3   4         14.37         16.71         0.93 o                         
 -10   3   4         41.84         39.27         1.46 o                         
  -9   3   4        403.11        389.14         4.34 o                         
  -8   3   4        223.89        214.88         3.64 o                         
  -7   3   4        257.43        277.07         7.48 o                         
  -6   3   4        319.54        312.47         8.33 o                         
  -5   3   4       1097.07       1143.37        12.55 o                         
  -4   3   4       1601.52       1652.98        16.64 o                         
  -3   3   4        202.49        202.84         2.68 o                         
  -2   3   4         87.21         92.39         1.58 o                         
  -1   3   4        121.84        139.51         1.91 o                         
   0   3   4       2304.23       2136.01        15.15 o                         
   1   3   4        120.26        138.08         1.98 o                         
   2   3   4         91.37         93.02         2.16 o                         
   3   3   4        204.01        206.97         2.51 o                         
   4   3   4       1595.36       1598.67        18.15 o                         
   5   3   4       1093.34       1116.63        14.96 o                         
   6   3   4        319.45        315.26         6.98 o                         
   7   3   4        258.67        253.05         8.61 o                         
   8   3   4        224.98        218.54         3.31 o                         
   9   3   4        404.23        395.03         5.79 o                         
  10   3   4         41.91         40.50         1.69 o                         
  11   3   4         15.07         18.82         0.99 o                         
  12   3   4         36.27         33.67         1.18 o                         
 -12   4   4        170.27        173.26         3.21 o                         
 -11   4   4        302.73        314.18         4.00 o                         
 -10   4   4        396.49        389.02         4.80 o                         
  -9   4   4        395.53        381.45         4.41 o                         
  -8   4   4        664.81        656.26         6.70 o                         
  -7   4   4        102.73         94.25         1.91 o                         
  -6   4   4        258.51        262.71         8.07 o                         
  -5   4   4        309.11        324.85         6.74 o                         
  -4   4   4       1111.89       1142.25        11.34 o                         
  -3   4   4       2297.04       2449.45        15.77 o                         
  -2   4   4       2573.79       2588.77        24.94 o                         
  -1   4   4       2812.21       2768.30        14.22 o                         
   0   4   4        111.83        114.51         1.74 o                         
   1   4   4       2805.06       2745.98        23.84 o                         
   2   4   4       2564.52       2622.44        20.62 o                         
   3   4   4       2310.53       2514.79        19.42 o                         
   4   4   4       1114.78       1135.11         9.86 o                         
   5   4   4        310.87        322.21         6.33 o                         
   6   4   4        257.91        265.66         6.92 o                         
   7   4   4        102.40         91.77         1.97 o                         
   8   4   4        663.14        651.91         6.41 o                         
   9   4   4        395.81        386.55         4.68 o                         
  10   4   4        398.77        401.79         5.03 o                         
  11   4   4        303.77        317.55         3.79 o                         
  12   4   4        169.76        177.26         3.44 o                         
 -11   5   4         60.00         65.19         1.86 o                         
 -10   5   4        103.43        103.38         2.30 o                         
  -9   5   4         26.58         25.54         1.24 o                         
  -8   5   4         97.49        105.95         2.79 o                         
  -7   5   4        362.57        366.14         4.19 o                         
  -6   5   4         53.52         63.53         2.02 o                         
  -5   5   4        886.07        873.67        11.97 o                         
  -4   5   4        141.62        132.41         3.75 o                         
  -3   5   4        349.07        403.12         6.09 o                         
  -2   5   4        554.46        597.97         6.34 o                         
  -1   5   4        950.07       1016.36         7.58 o                         
   0   5   4       1118.90       1183.88         7.75 o                         
   1   5   4        947.34       1004.57         8.71 o                         
   2   5   4        553.21        581.60         5.11 o                         
   3   5   4        352.30        411.40         4.34 o                         
   4   5   4        138.62        128.77         2.78 o                         
   5   5   4        880.63        871.00        19.25 o                         
   6   5   4         53.73         59.47         2.49 o                         
   7   5   4        367.11        368.68         4.30 o                         
   8   5   4         94.41        103.83         2.36 o                         
   9   5   4         25.86         26.83         1.28 o                         
  10   5   4        103.99        105.98         2.53 o                         
  11   5   4         60.67         64.19         1.57 o                         
 -11   6   4        321.41        319.67         7.13 o                         
 -10   6   4         28.30         29.37         1.33 o                         
  -9   6   4        468.53        471.84         5.15 o                         
  -8   6   4        467.11        458.23         5.37 o                         
  -7   6   4        371.16        366.91         4.29 o                         
  -6   6   4         45.05         46.40         1.28 o                         
  -5   6   4          4.64          4.27         1.34 o                         
  -4   6   4         80.21         87.50         3.31 o                         
  -3   6   4        407.02        411.72         6.06 o                         
  -2   6   4       1697.66       1686.73        12.81 o                         
  -1   6   4       1381.47       1412.15        11.19 o                         
   0   6   4        583.20        707.78         9.99 o                         
   1   6   4       1370.07       1395.56        10.38 o                         
   2   6   4       1698.56       1673.97        12.13 o                         
   3   6   4        406.82        417.73         5.82 o                         
   4   6   4         81.99         83.59         2.68 o                         
   5   6   4          4.91          4.32         1.27 o                         
   6   6   4         48.36         51.74         1.49 o                         
   7   6   4        365.09        359.98         4.54 o                         
   8   6   4        467.84        464.11         5.83 o                         
   9   6   4        463.68        466.49         5.19 o                         
  10   6   4         29.12         29.73         1.31 o                         
  11   6   4        320.74        333.83         7.15 o                         
 -10   7   4          9.71          9.02         0.68 o                         
  -9   7   4        245.14        255.19         3.43 o                         
  -8   7   4         97.73        100.53         2.30 o                         
  -7   7   4          4.90          4.43         0.58 o                         
  -6   7   4        395.44        380.63         3.98 o                         
  -5   7   4        202.52        211.31         2.53 o                         
  -4   7   4        275.67        260.67         4.27 o                         
  -3   7   4        136.35        127.01         3.46 o                         
  -2   7   4        110.10        128.37         3.23 o                         
  -1   7   4       1122.77       1114.60        10.11 o                         
   0   7   4        999.89       1097.32        11.40 o                         
   1   7   4       1131.07       1112.89        11.71 o                         
   2   7   4        111.38        133.23         4.16 o                         
   3   7   4        138.91        135.27         4.21 o                         
   4   7   4        271.20        255.39         3.34 o                         
   5   7   4        205.08        209.86         2.98 o                         
   6   7   4        391.49        369.71         4.41 o                         
   7   7   4          4.52          4.65         0.81 o                         
   8   7   4         98.14        103.33         2.45 o                         
   9   7   4        246.90        260.51         3.60 o                         
  10   7   4          9.78          9.85         0.72 o                         
 -10   8   4          3.02          3.31         0.60 o                         
  -9   8   4        195.60        201.93         3.02 o                         
  -8   8   4         78.79         70.00         1.98 o                         
  -7   8   4        230.81        235.69         3.79 o                         
  -6   8   4         95.02         91.93         2.13 o                         
  -5   8   4        606.68        592.05         4.78 o                         
  -4   8   4        120.72        103.02         1.70 o                         
  -3   8   4       1058.10       1031.39         6.00 o                         
  -2   8   4          6.23          7.64         0.92 o                         
  -1   8   4         46.13         44.33         3.22 o                         
   0   8   4         32.90         32.40         1.82 o                         
   1   8   4         47.61         48.84         2.62 o                         
   2   8   4          6.16          7.03         0.95 o                         
   3   8   4       1064.40       1039.68         6.52 o                         
   4   8   4        119.52        101.28         1.87 o                         
   5   8   4        611.64        608.67         5.70 o                         
   6   8   4         96.02         95.16         2.27 o                         
   7   8   4        233.06        233.67         3.24 o                         
   8   8   4         81.39         74.73         1.96 o                         
   9   8   4        194.90        203.79         3.36 o                         
  10   8   4          3.09          3.99         0.66 o                         
  -9   9   4         68.50         58.86         1.40 o                         
  -8   9   4        154.89        162.09         2.80 o                         
  -7   9   4        434.89        445.45         4.78 o                         
  -6   9   4         84.49         87.89         1.97 o                         
  -5   9   4        275.80        245.94         3.11 o                         
  -4   9   4         35.11         40.59         1.31 o                         
  -3   9   4         95.87         88.64         1.81 o                         
  -2   9   4         84.54         81.32         1.79 o                         
  -1   9   4        364.21        352.09         3.28 o                         
   0   9   4         59.86         64.95         1.60 o                         
   1   9   4        368.02        354.77         3.74 o                         
   2   9   4         83.75         79.69         1.64 o                         
   3   9   4         96.40         88.88         1.71 o                         
   4   9   4         34.39         39.10         1.40 o                         
   5   9   4        276.01        243.40         3.56 o                         
   6   9   4         83.74         84.12         1.97 o                         
   7   9   4        434.05        446.13         4.56 o                         
   8   9   4        153.01        160.78         2.97 o                         
   9   9   4         68.37         64.08         1.63 o                         
  -8  10   4         20.38         21.64         1.06 o                         
  -7  10   4         57.10         64.44         1.73 o                         
  -6  10   4         78.35         89.30         2.04 o                         
  -5  10   4         53.02         58.60         1.65 o                         
  -4  10   4        202.51        205.29         2.98 o                         
  -3  10   4        213.05        226.00         2.83 o                         
  -2  10   4         59.52         60.93         1.58 o                         
  -1  10   4        257.68        237.26         3.15 o                         
   0  10   4        105.52         93.54         1.91 o                         
   1  10   4        256.33        245.30         3.31 o                         
   2  10   4         58.87         61.17         1.61 o                         
   3  10   4        213.48        227.73         3.01 o                         
   4  10   4        200.51        204.73         2.79 o                         
   5  10   4         52.12         57.64         1.77 o                         
   6  10   4         79.32         90.31         1.86 o                         
   7  10   4         56.98         63.66         1.54 o                         
   8  10   4         20.14         20.42         1.28 o                         
  -7  11   4         16.60         12.09         0.79 o                         
  -6  11   4         23.69         19.36         0.81 o                         
  -5  11   4          9.07          8.46         0.67 o                         
  -4  11   4        138.90        154.68         2.51 o                         
  -3  11   4         30.53         28.29         1.17 o                         
  -2  11   4         41.91         40.24         1.34 o                         
  -1  11   4         26.99         25.35         1.16 o                         
   0  11   4         18.74         10.85         0.91 o                         
   1  11   4         28.40         27.34         1.25 o                         
   2  11   4         43.06         40.90         1.46 o                         
   3  11   4         29.88         28.43         1.17 o                         
   4  11   4        138.28        150.69         2.55 o                         
   5  11   4          8.53          7.77         0.69 o                         
   6  11   4         23.52         21.27         0.93 o                         
   7  11   4         17.20         12.29         0.71 o                         
  -6  12   4         12.56         13.44         1.40 o                         
  -5  12   4         35.38         37.91         1.19 o                         
  -4  12   4         71.19         71.10         1.48 o                         
  -3  12   4         87.00         93.72         2.01 o                         
  -2  12   4         15.87         15.33         0.96 o                         
  -1  12   4        152.71        138.93         2.39 o                         
   0  12   4        178.85        212.20         3.05 o                         
   1  12   4        153.47        138.72         2.57 o                         
   2  12   4         15.91         15.58         0.87 o                         
   3  12   4         88.16         95.17         1.86 o                         
   4  12   4         71.56         73.99         1.67 o                         
   5  12   4         36.18         42.01         1.26 o                         
   6  12   4         12.76         10.87         1.71 o                         
  -4  13   4         11.95         13.03         1.23 o                         
  -3  13   4          4.63          5.48         0.61 o                         
  -2  13   4          0.45          0.24         0.50 o                         
  -1  13   4         17.17         15.82         0.82 o                         
   0  13   4          3.83          3.08         0.46 o                         
   1  13   4         17.88         15.56         0.65 o                         
   2  13   4          0.41          0.97         0.53 o                         
   3  13   4          4.62          4.65         0.65 o                         
   4  13   4         11.55         11.72         1.17 o                         
   1   0   5       2001.38       2064.19        25.38 o                         
   2   0   5      17844.45      17831.50       423.91 o                         
   3   0   5       1611.05       1711.61        18.31 o                         
   4   0   5        212.58        195.73         2.29 o                         
   5   0   5          0.75          1.47         0.76 o                         
   6   0   5        204.01        190.70         5.61 o                         
   7   0   5        532.03        480.04        10.61 o                         
   8   0   5        109.66        107.84         2.14 o                         
   9   0   5         62.07         61.57         1.83 o                         
  10   0   5        836.55        831.80         6.81 o                         
  11   0   5          8.68          4.78         0.61 o                         
  12   0   5         21.02         19.77         0.91 o                         
 -12   1   5         92.23         90.10         1.89 o                         
 -11   1   5         70.25         68.72         1.86 o                         
 -10   1   5         35.32         37.27         1.51 o                         
  -9   1   5        321.54        306.89         4.26 o                         
  -8   1   5        289.50        292.23         3.92 o                         
  -7   1   5        887.28        908.73        17.83 o                         
  -6   1   5        724.09        758.16         9.83 o                         
  -5   1   5       1583.33       1620.57        14.23 o                         
  -4   1   5       1585.05       1610.87        11.47 o                         
  -3   1   5       2370.21       2345.47        17.98 o                         
  -2   1   5      16176.07      15852.05       227.75 o                         
  -1   1   5       7046.56       7126.32       267.83 o                         
   0   1   5         41.65         22.23         1.33 o                         
   1   1   5       7048.65       8123.18       458.64 o                         
   2   1   5      16202.45      16046.14       194.60 o                         
   3   1   5       2355.72       2307.27        23.99 o                         
   4   1   5       1588.23       1586.81        15.84 o                         
   5   1   5       1574.59       1631.80        12.61 o                         
   6   1   5        724.00        727.83        11.56 o                         
   7   1   5        883.53        881.85        16.40 o                         
   8   1   5        288.92        284.35         3.58 o                         
   9   1   5        320.25        307.19         4.02 o                         
  10   1   5         34.78         34.82         1.57 o                         
  11   1   5         68.62         67.05         1.95 o                         
  12   1   5         92.60         88.21         1.72 o                         
 -12   2   5         10.86         12.86         0.77 o                         
 -11   2   5         29.33         32.37         1.29 o                         
 -10   2   5         15.22         13.44         0.99 o                         
  -9   2   5        540.24        496.14         5.33 o                         
  -8   2   5        745.96        706.18         6.61 o                         
  -7   2   5        116.39        141.88         6.00 o                         
  -6   2   5        952.20        937.66        11.14 o                         
  -5   2   5        213.97        212.87         3.87 o                         
  -4   2   5        159.77        172.92         3.35 o                         
  -3   2   5        230.75        223.82         2.97 o                         
  -2   2   5        241.26        208.91         3.04 o                         
  -1   2   5      13865.11      13937.62       228.82 o                         
   0   2   5       1660.47       1591.54        24.04 o                         
   1   2   5      13866.37      13912.66       224.79 o                         
   2   2   5        238.82        213.43         2.52 o                         
   3   2   5        231.01        231.90         2.99 o                         
   4   2   5        160.71        170.62         2.81 o                         
   5   2   5        215.83        215.56         4.88 o                         
   6   2   5        961.39        927.35        11.34 o                         
   7   2   5        113.62        137.31         6.40 o                         
   8   2   5        747.01        703.99         5.99 o                         
   9   2   5        540.93        499.97         6.12 o                         
  10   2   5         16.16         14.87         0.99 o                         
  11   2   5         28.57         32.50         1.31 o                         
  12   2   5         11.20         13.27         0.82 o                         
 -12   3   5         70.61         70.11         1.77 o                         
 -11   3   5         91.17         90.82         2.20 o                         
 -10   3   5         92.67         89.71         2.34 o                         
  -9   3   5        202.72        185.58         3.21 o                         
  -8   3   5        274.37        270.68         3.78 o                         
  -7   3   5        509.98        500.97         5.50 o                         
  -6   3   5        817.22        916.40        14.67 o                         
  -5   3   5        366.58        385.83         5.92 o                         
  -4   3   5       4027.26       4116.35        38.43 o                         
  -3   3   5       2692.62       2576.56        54.37 o                         
  -2   3   5        603.20        561.31         5.93 o                         
  -1   3   5         29.96         28.29         0.80 o                         
   0   3   5       1224.82       1160.22        12.30 o                         
   1   3   5         29.33         29.85         1.06 o                         
   2   3   5        599.00        563.37         6.40 o                         
   3   3   5       2690.97       2690.63        22.02 o                         
   4   3   5       4052.69       4169.75        22.64 o                         
   5   3   5        365.73        367.96         6.36 o                         
   6   3   5        812.73        889.57        10.72 o                         
   7   3   5        510.78        502.61         6.87 o                         
   8   3   5        275.20        272.41         4.09 o                         
   9   3   5        203.04        185.96         3.37 o                         
  10   3   5         92.61         93.78         2.32 o                         
  11   3   5         92.84         93.93         2.04 o                         
  12   3   5         71.31         74.77         1.63 o                         
 -12   4   5         15.82         13.36         1.57 o                         
 -11   4   5          8.89          8.56         0.82 o                         
 -10   4   5        442.46        479.08         5.30 o                         
  -9   4   5        306.11        280.37         3.69 o                         
  -8   4   5        160.97        159.83         2.83 o                         
  -7   4   5        797.10        743.60         6.28 o                         
  -6   4   5        831.60        902.34        23.48 o                         
  -5   4   5        699.81        670.95        10.61 o                         
  -4   4   5        391.26        415.25         6.73 o                         
  -3   4   5        223.89        211.59         4.04 o                         
  -2   4   5        162.34        145.68         2.10 o                         
  -1   4   5       1861.16       1830.01        11.73 o                         
   0   4   5          0.06          1.76         0.52 o                         
   1   4   5       1855.87       1850.19        24.23 o                         
   2   4   5        162.25        147.32         2.18 o                         
   3   4   5        225.19        214.84         2.90 o                         
   4   4   5        396.01        419.67         5.36 o                         
   5   4   5        694.01        649.26        12.73 o                         
   6   4   5        839.81        883.54        16.05 o                         
   7   4   5        790.51        747.35         6.14 o                         
   8   4   5        161.95        165.77         3.11 o                         
   9   4   5        308.22        283.94         3.98 o                         
  10   4   5        440.89        490.81         5.55 o                         
  11   4   5          8.79          9.43         0.81 o                         
  12   4   5         16.48         14.70         1.26 o                         
 -11   5   5        187.93        201.89         3.41 o                         
 -10   5   5        115.47        111.33         2.44 o                         
  -9   5   5        273.73        262.34         3.76 o                         
  -8   5   5         60.17         59.76         1.91 o                         
  -7   5   5         48.24         44.34         1.54 o                         
  -6   5   5         30.55         26.43         1.28 o                         
  -5   5   5        446.27        487.15         8.89 o                         
  -4   5   5       1105.49       1120.32        13.70 o                         
  -3   5   5        636.31        666.41         8.20 o                         
  -2   5   5        543.09        571.37         6.70 o                         
  -1   5   5       1300.54       1378.18         9.28 o                         
   0   5   5        315.92        326.94         3.68 o                         
   1   5   5       1295.47       1358.32         9.23 o                         
   2   5   5        540.48        573.78         6.09 o                         
   3   5   5        629.76        654.41         6.51 o                         
   4   5   5       1114.17       1131.75        10.41 o                         
   5   5   5        444.42        481.19        11.46 o                         
   6   5   5         29.92         27.59         1.44 o                         
   7   5   5         47.20         48.63         1.59 o                         
   8   5   5         61.59         58.68         1.98 o                         
   9   5   5        276.84        269.19         3.74 o                         
  10   5   5        113.00        112.77         2.59 o                         
  11   5   5        185.43        196.47         2.63 o                         
 -11   6   5        105.26        110.35         2.92 o                         
 -10   6   5        120.73        123.80         2.55 o                         
  -9   6   5         70.43         64.55         1.95 o                         
  -8   6   5        306.67        333.30         4.36 o                         
  -7   6   5         43.01         42.68         1.42 o                         
  -6   6   5         48.89         47.79         1.29 o                         
  -5   6   5        244.22        227.97         6.30 o                         
  -4   6   5         56.86         74.76         3.41 o                         
  -3   6   5        233.26        259.71         5.00 o                         
  -2   6   5       1304.63       1254.87        10.52 o                         
  -1   6   5         53.58         66.41         2.01 o                         
   0   6   5       1344.96       1378.43        10.96 o                         
   1   6   5         52.88         66.25         2.03 o                         
   2   6   5       1297.85       1262.36         9.26 o                         
   3   6   5        235.63        260.58         4.40 o                         
   4   6   5         57.89         76.77         2.90 o                         
   5   6   5        242.63        236.48         7.05 o                         
   6   6   5         48.96         44.53         1.37 o                         
   7   6   5         44.08         41.52         1.64 o                         
   8   6   5        302.02        327.79         4.79 o                         
   9   6   5         69.19         67.29         1.99 o                         
  10   6   5        119.24        120.85         2.45 o                         
  11   6   5        105.73        109.28         2.25 o                         
 -10   7   5          5.76          6.39         0.87 o                         
  -9   7   5         27.83         31.43         1.20 o                         
  -8   7   5        148.88        135.58         2.54 o                         
  -7   7   5        406.27        389.39         4.09 o                         
  -6   7   5       1614.37       1548.24         8.94 o                         
  -5   7   5        196.69        174.96         2.31 o                         
  -4   7   5         35.53         28.17         1.13 o                         
  -3   7   5        255.39        267.63         5.09 o                         
  -2   7   5        622.84        609.03         7.47 o                         
  -1   7   5        117.26        111.24         3.13 o                         
   0   7   5        161.37        191.44         4.49 o                         
   1   7   5        118.34        116.42         3.52 o                         
   2   7   5        631.52        602.99        10.01 o                         
   3   7   5        256.16        267.15         5.79 o                         
   4   7   5         34.36         31.94         1.29 o                         
   5   7   5        195.45        173.73         2.79 o                         
   6   7   5       1607.37       1556.24         9.49 o                         
   7   7   5        406.90        398.45         4.88 o                         
   8   7   5        148.99        135.86         2.88 o                         
   9   7   5         28.34         30.13         1.27 o                         
  10   7   5          5.90          5.67         0.62 o                         
 -10   8   5         60.47         66.66         1.67 o                         
  -9   8   5          8.62          8.72         0.71 o                         
  -8   8   5        299.76        320.14         4.16 o                         
  -7   8   5        283.66        276.53         3.79 o                         
  -6   8   5        321.58        320.06         3.58 o                         
  -5   8   5        152.25        132.68         2.26 o                         
  -4   8   5         73.21         69.87         1.41 o                         
  -3   8   5        457.00        418.35         3.80 o                         
  -2   8   5       1586.84       1490.69         9.37 o                         
  -1   8   5         70.90         66.81         3.08 o                         
   0   8   5        294.37        273.91         5.32 o                         
   1   8   5         71.47         67.07         2.90 o                         
   2   8   5       1583.76       1485.42        11.20 o                         
   3   8   5        455.07        425.22         4.40 o                         
   4   8   5         72.06         67.87         1.65 o                         
   5   8   5        150.78        133.68         2.62 o                         
   6   8   5        316.00        314.51         4.24 o                         
   7   8   5        284.59        278.70         3.52 o                         
   8   8   5        301.07        322.64         4.25 o                         
   9   8   5          8.53          8.14         0.87 o                         
  10   8   5         60.19         67.08         2.05 o                         
  -9   9   5         89.34         75.01         2.35 o                         
  -8   9   5         51.05         47.73         1.55 o                         
  -7   9   5         47.58         47.76         1.60 o                         
  -6   9   5        191.59        196.35         3.22 o                         
  -5   9   5        104.90         96.27         1.90 o                         
  -4   9   5         43.54         46.72         1.44 o                         
  -3   9   5        468.36        470.76         4.14 o                         
  -2   9   5        567.99        570.11         5.08 o                         
  -1   9   5        146.15        148.42         2.16 o                         
   0   9   5       1098.24       1085.68         7.15 o                         
   1   9   5        146.24        150.02         2.61 o                         
   2   9   5        567.58        559.31         4.75 o                         
   3   9   5        469.48        470.83         4.02 o                         
   4   9   5         42.99         45.89         1.37 o                         
   5   9   5        106.28         98.43         2.27 o                         
   6   9   5        189.31        188.62         3.15 o                         
   7   9   5         46.49         45.79         1.48 o                         
   8   9   5         49.86         44.61         1.65 o                         
   9   9   5         88.93         79.25         1.75 o                         
  -8  10   5         26.72         28.45         1.14 o                         
  -7  10   5         31.50         30.24         1.20 o                         
  -6  10   5         20.19         20.65         0.93 o                         
  -5  10   5         34.35         29.95         1.16 o                         
  -4  10   5         11.45         10.34         0.77 o                         
  -3  10   5        252.52        247.65         2.90 o                         
  -2  10   5        181.77        180.18         2.51 o                         
  -1  10   5         52.06         52.26         1.39 o                         
   0  10   5        284.75        268.17         3.26 o                         
   1  10   5         53.37         50.78         1.54 o                         
   2  10   5        183.58        179.64         2.55 o                         
   3  10   5        252.11        247.24         3.11 o                         
   4  10   5         10.97          8.50         0.72 o                         
   5  10   5         34.79         30.39         1.22 o                         
   6  10   5         20.72         20.51         0.95 o                         
   7  10   5         31.26         29.87         1.21 o                         
   8  10   5         26.81         26.67         1.55 o                         
  -7  11   5          2.45          2.87         0.65 o                         
  -6  11   5        146.61        150.48         2.26 o                         
  -5  11   5         19.30         23.24         1.08 o                         
  -4  11   5        122.57        127.79         2.30 o                         
  -3  11   5         78.46         61.75         1.58 o                         
  -2  11   5         77.86         79.51         1.87 o                         
  -1  11   5        299.29        290.71         3.65 o                         
   0  11   5         11.55         10.38         0.92 o                         
   1  11   5        301.33        295.54         3.97 o                         
   2  11   5         79.09         79.01         1.96 o                         
   3  11   5         79.50         64.01         1.70 o                         
   4  11   5        124.19        127.29         2.46 o                         
   5  11   5         19.68         21.44         1.05 o                         
   6  11   5        148.42        153.34         2.28 o                         
   7  11   5          2.36          3.47         0.60 o                         
  -6  12   5         18.30         16.36         1.37 o                         
  -5  12   5         66.52         72.55         1.44 o                         
  -4  12   5         40.37         39.03         1.31 o                         
  -3  12   5         34.29         35.71         1.28 o                         
  -2  12   5         59.44         64.94         1.65 o                         
  -1  12   5         86.21         90.88         1.85 o                         
   0  12   5         23.78         21.65         0.99 o                         
   1  12   5         88.39         94.12         2.11 o                         
   2  12   5         59.86         64.11         1.61 o                         
   3  12   5         35.14         37.89         1.24 o                         
   4  12   5         40.24         37.83         1.23 o                         
   5  12   5         65.33         75.98         2.45 o                         
   6  12   5         18.53         14.22         1.49 o                         
  -3  13   5          1.69          2.38         0.78 o                         
  -2  13   5         55.69         62.72         1.34 o                         
  -1  13   5         14.79         13.69         0.73 o                         
   0  13   5          8.09         10.70         0.57 o                         
   1  13   5         14.75         11.61         0.59 o                         
   2  13   5         57.62         60.80         1.64 o                         
   3  13   5          1.63          0.70         0.48 o                         
   0   0   6       1457.04       1830.58       126.47 o                         
   1   0   6         79.98         67.55         1.75 o                         
   2   0   6        948.09        757.49         6.65 o                         
   3   0   6       1324.28       1302.57        14.80 o                         
   4   0   6       1284.55       1275.88         7.19 o                         
   5   0   6        352.23        431.97         5.47 o                         
   6   0   6        644.02        589.37        12.48 o                         
   7   0   6         23.50         21.22         2.38 o                         
   8   0   6       1342.03       1226.53         7.48 o                         
   9   0   6         19.60         25.78         1.23 o                         
  10   0   6         31.92         31.99         1.40 o                         
  11   0   6        202.44        184.85         2.79 o                         
  12   0   6        101.03        121.42         2.20 o                         
 -12   1   6          2.26          1.44         0.56 o                         
 -11   1   6         10.73         12.77         0.88 o                         
 -10   1   6        114.11        124.68         2.76 o                         
  -9   1   6        624.10        597.43         6.04 o                         
  -8   1   6          2.40          1.48         0.67 o                         
  -7   1   6         19.30         13.16         2.58 o                         
  -6   1   6        867.67        899.41        13.02 o                         
  -5   1   6        819.43        869.13         8.46 o                         
  -4   1   6        399.03        414.02         9.16 o                         
  -3   1   6        961.15        888.60        16.72 o                         
  -2   1   6       4502.38       4234.56        40.97 o                         
  -1   1   6       7129.47       7386.10       166.54 o                         
   0   1   6      38316.73      39453.11      1309.78 o                         
   1   1   6       7101.71       7533.67       205.93 o                         
   2   1   6       4496.23       4338.53       103.73 o                         
   3   1   6        960.48        945.12         7.83 o                         
   4   1   6        401.63        426.74         4.70 o                         
   5   1   6        819.95        887.54         8.21 o                         
   6   1   6        865.25        870.94        11.90 o                         
   7   1   6         18.08         12.74         2.11 o                         
   8   1   6          2.39          1.77         0.76 o                         
   9   1   6        616.85        577.39         5.60 o                         
  10   1   6        112.51        125.46         2.69 o                         
  11   1   6         11.20         14.08         0.96 o                         
  12   1   6          2.33          1.25         0.50 o                         
 -12   2   6         92.23        100.63         1.69 o                         
 -11   2   6         59.54         60.58         1.68 o                         
 -10   2   6         47.80         54.05         1.86 o                         
  -9   2   6        299.20        304.04         4.68 o                         
  -8   2   6        321.05        304.25         4.26 o                         
  -7   2   6          8.80         12.53         1.86 o                         
  -6   2   6        833.64        891.03        10.95 o                         
  -5   2   6        908.46        890.35         8.56 o                         
  -4   2   6       1159.62       1135.84        12.09 o                         
  -3   2   6        461.65        451.91         5.47 o                         
  -2   2   6       4866.92       4901.38        52.97 o                         
  -1   2   6       2152.74       2004.97        43.88 o                         
   0   2   6          2.72          0.63         0.45 o                         
   1   2   6       2170.63       1993.06        34.24 o                         
   2   2   6       4875.42       4946.37        36.77 o                         
   3   2   6        464.95        462.99         5.11 o                         
   4   2   6       1164.01       1150.26        11.33 o                         
   5   2   6        898.82        862.25         9.80 o                         
   6   2   6        833.60        882.85        17.52 o                         
   7   2   6          8.78         15.50         2.39 o                         
   8   2   6        320.48        300.19         4.16 o                         
   9   2   6        296.72        299.49         4.30 o                         
  10   2   6         47.37         53.69         1.81 o                         
  11   2   6         59.71         63.21         1.91 o                         
  12   2   6         90.43         95.50         3.26 o                         
 -12   3   6         46.95         45.64         2.30 o                         
 -11   3   6         13.46         13.09         0.95 o                         
 -10   3   6        197.53        205.80         3.47 o                         
  -9   3   6        342.01        328.82         4.30 o                         
  -8   3   6        186.77        177.15         3.20 o                         
  -7   3   6        102.36         86.91         2.09 o                         
  -6   3   6       1361.64       1376.21        20.10 o                         
  -5   3   6       1504.30       1480.32        12.97 o                         
  -4   3   6        484.13        482.53         6.01 o                         
  -3   3   6       3465.13       3313.45        36.32 o                         
  -2   3   6        608.37        623.80         6.74 o                         
  -1   3   6       2168.59       2169.04        19.31 o                         
   0   3   6        764.55        732.58         6.43 o                         
   1   3   6       2185.56       2202.11        23.58 o                         
   2   3   6        610.81        616.67         7.01 o                         
   3   3   6       3441.35       3353.64        22.19 o                         
   4   3   6        488.18        492.50         4.67 o                         
   5   3   6       1498.54       1449.98        14.29 o                         
   6   3   6       1354.90       1376.83        17.56 o                         
   7   3   6        100.81         86.92         2.43 o                         
   8   3   6        186.60        176.88         3.11 o                         
   9   3   6        345.51        333.77         4.52 o                         
  10   3   6        195.97        198.93         3.31 o                         
  11   3   6         13.22         15.66         0.95 o                         
  12   3   6         46.30         48.56         1.46 o                         
 -11   4   6         78.85         81.98         1.88 o                         
 -10   4   6         57.55         62.43         1.84 o                         
  -9   4   6        544.63        530.39         5.13 o                         
  -8   4   6        845.23        836.80         6.72 o                         
  -7   4   6        260.89        244.29         3.47 o                         
  -6   4   6         57.42         57.05         3.76 o                         
  -5   4   6        632.20        622.50         9.69 o                         
  -4   4   6         75.06         88.65         3.35 o                         
  -3   4   6       4125.43       4133.28        30.43 o                         
  -2   4   6        477.78        473.75         5.12 o                         
  -1   4   6       3404.20       3157.67        26.17 o                         
   0   4   6        481.84        515.00         5.14 o                         
   1   4   6       3406.53       3116.46        18.97 o                         
   2   4   6        475.20        478.69         4.42 o                         
   3   4   6       4118.26       4201.65        35.80 o                         
   4   4   6         74.87         83.47         2.54 o                         
   5   4   6        632.15        616.18        12.54 o                         
   6   4   6         57.61         58.15         4.13 o                         
   7   4   6        258.75        243.92         3.46 o                         
   8   4   6        842.38        833.20         6.93 o                         
   9   4   6        546.13        538.30         5.48 o                         
  10   4   6         57.62         65.85         2.03 o                         
  11   4   6         79.90         85.96         1.89 o                         
 -11   5   6          5.51          8.04         0.84 o                         
 -10   5   6        102.96        110.03         2.27 o                         
  -9   5   6        291.63        304.44         3.76 o                         
  -8   5   6         51.20         50.34         1.70 o                         
  -7   5   6        391.05        411.65         4.61 o                         
  -6   5   6        135.54        141.41         2.45 o                         
  -5   5   6         46.00         35.67         2.47 o                         
  -4   5   6         90.54         96.22         3.06 o                         
  -3   5   6        438.09        454.55         5.79 o                         
  -2   5   6       1508.23       1508.66        14.78 o                         
  -1   5   6       1250.97       1315.88         8.40 o                         
   0   5   6        455.31        439.31         4.78 o                         
   1   5   6       1256.76       1354.48         9.62 o                         
   2   5   6       1497.96       1500.67        18.86 o                         
   3   5   6        439.55        462.23         6.25 o                         
   4   5   6         88.32         90.21         2.68 o                         
   5   5   6         44.15         35.25         3.33 o                         
   6   5   6        134.23        138.78         2.66 o                         
   7   5   6        393.52        412.24         4.73 o                         
   8   5   6         50.25         50.38         1.76 o                         
   9   5   6        286.83        298.98         4.09 o                         
  10   5   6        101.40        109.96         2.41 o                         
  11   5   6          5.43          6.09         0.68 o                         
 -11   6   6          0.18          0.73         0.64 o                         
 -10   6   6         51.89         47.99         1.62 o                         
  -9   6   6        215.90        206.60         3.20 o                         
  -8   6   6        145.04        137.79         2.82 o                         
  -7   6   6         31.81         33.62         1.32 o                         
  -6   6   6        208.42        194.81         2.72 o                         
  -5   6   6       1562.03       1556.57         8.77 o                         
  -4   6   6        865.95        854.09        11.82 o                         
  -3   6   6       1292.04       1295.28        13.28 o                         
  -2   6   6        103.86        108.98         2.77 o                         
  -1   6   6        924.03        990.62         8.66 o                         
   0   6   6         71.02         75.97         2.35 o                         
   1   6   6        928.10       1002.56         8.73 o                         
   2   6   6        103.94        111.37         2.70 o                         
   3   6   6       1285.26       1267.10        16.04 o                         
   4   6   6        866.41        869.14        10.38 o                         
   5   6   6       1556.63       1569.31        13.14 o                         
   6   6   6        207.21        191.05         2.84 o                         
   7   6   6         33.35         34.41         1.65 o                         
   8   6   6        146.10        136.90         3.10 o                         
   9   6   6        214.64        207.94         3.28 o                         
  10   6   6         52.40         49.45         1.49 o                         
  11   6   6          0.28          1.18         0.72 o                         
 -10   7   6         16.05         17.85         0.92 o                         
  -9   7   6         64.09         71.61         1.85 o                         
  -8   7   6        202.12        192.63         3.10 o                         
  -7   7   6        273.69        262.73         3.24 o                         
  -6   7   6        685.97        688.25         5.40 o                         
  -5   7   6        146.51        134.94         2.32 o                         
  -4   7   6        972.65        962.78         5.92 o                         
  -3   7   6        744.35        756.60         9.04 o                         
  -2   7   6        290.65        304.83         6.01 o                         
  -1   7   6        556.31        523.10         8.35 o                         
   0   7   6          8.22          3.61         0.81 o                         
   1   7   6        560.80        523.73         7.73 o                         
   2   7   6        292.73        316.01         5.87 o                         
   3   7   6        743.66        744.78        11.38 o                         
   4   7   6        975.59        958.62         7.97 o                         
   5   7   6        145.71        138.49         2.32 o                         
   6   7   6        684.80        684.86         5.62 o                         
   7   7   6        272.82        261.95         3.61 o                         
   8   7   6        203.15        192.14         3.09 o                         
   9   7   6         62.48         72.70         2.03 o                         
  10   7   6         16.15         19.15         0.90 o                         
 -10   8   6        202.41        209.68         3.37 o                         
  -9   8   6         59.23         59.41         1.57 o                         
  -8   8   6        226.71        234.38         3.47 o                         
  -7   8   6          4.39          3.09         0.73 o                         
  -6   8   6         16.45         20.98         0.98 o                         
  -5   8   6         62.73         52.59         1.48 o                         
  -4   8   6        155.69        151.42         2.23 o                         
  -3   8   6        377.48        370.36         3.56 o                         
  -2   8   6       1316.44       1267.76         9.41 o                         
  -1   8   6        960.88        888.84         8.42 o                         
   0   8   6         43.25         41.98         1.83 o                         
   1   8   6        960.52        892.40         7.27 o                         
   2   8   6       1322.62       1287.15         9.40 o                         
   3   8   6        377.83        377.44         4.13 o                         
   4   8   6        158.46        153.57         2.46 o                         
   5   8   6         61.54         50.21         1.64 o                         
   6   8   6         16.25         20.36         1.17 o                         
   7   8   6          4.31          3.31         0.69 o                         
   8   8   6        224.05        228.35         3.67 o                         
   9   8   6         59.62         61.38         1.83 o                         
  10   8   6        205.72        232.86         4.79 o                         
  -9   9   6          7.33          8.69         0.71 o                         
  -8   9   6         83.68         92.54         2.16 o                         
  -7   9   6        138.33        133.54         2.41 o                         
  -6   9   6         27.19         30.73         1.52 o                         
  -5   9   6        621.42        615.17         4.90 o                         
  -4   9   6        256.62        228.42         2.79 o                         
  -3   9   6        564.04        559.52         4.54 o                         
  -2   9   6        128.30        125.76         2.23 o                         
  -1   9   6        865.43        837.83         5.62 o                         
   0   9   6        149.90        150.22         2.50 o                         
   1   9   6        864.68        829.42         5.92 o                         
   2   9   6        125.77        121.41         2.35 o                         
   3   9   6        564.94        549.96         4.90 o                         
   4   9   6        256.64        231.69         3.00 o                         
   5   9   6        619.51        612.26         5.68 o                         
   6   9   6         27.73         29.17         1.31 o                         
   7   9   6        136.71        132.90         2.32 o                         
   8   9   6         84.03         93.72         2.06 o                         
   9   9   6          7.28          8.16         1.09 o                         
  -8  10   6          6.99          5.87         0.69 o                         
  -7  10   6        104.03         89.01         1.91 o                         
  -6  10   6         14.56         15.71         0.92 o                         
  -5  10   6         53.67         48.64         1.49 o                         
  -4  10   6        212.51        216.60         2.88 o                         
  -3  10   6         79.01         90.42         1.76 o                         
  -2  10   6        685.87        665.36         4.95 o                         
  -1  10   6        536.76        498.57         4.16 o                         
   0  10   6          0.82          1.51         0.58 o                         
   1  10   6        540.05        494.49         4.66 o                         
   2  10   6        681.97        660.39         4.86 o                         
   3  10   6         79.47         89.25         1.81 o                         
   4  10   6        212.46        216.96         3.05 o                         
   5  10   6         53.53         46.27         1.46 o                         
   6  10   6         14.23         14.73         0.79 o                         
   7  10   6        103.31         89.42         1.93 o                         
   8  10   6          7.58          7.07         0.80 o                         
  -7  11   6        124.31        115.94         2.67 o                         
  -6  11   6          2.68          3.42         0.52 o                         
  -5  11   6        199.18        211.71         2.93 o                         
  -4  11   6         75.57         69.99         1.62 o                         
  -3  11   6        243.09        230.54         3.07 o                         
  -2  11   6         51.69         48.25         1.48 o                         
  -1  11   6         37.91         39.19         1.50 o                         
   0  11   6        435.32        477.22         5.10 o                         
   1  11   6         38.02         39.93         1.60 o                         
   2  11   6         50.81         48.60         1.50 o                         
   3  11   6        242.26        226.11         3.11 o                         
   4  11   6         77.01         71.33         1.76 o                         
   5  11   6        202.29        214.79         3.07 o                         
   6  11   6          2.52          2.68         0.58 o                         
   7  11   6        124.90        111.19         2.07 o                         
  -5  12   6         58.84         62.63         1.71 o                         
  -4  12   6         12.23         16.74         0.89 o                         
  -3  12   6         18.95         18.19         0.95 o                         
  -2  12   6         69.88         77.73         1.76 o                         
  -1  12   6        168.59        183.18         2.64 o                         
   0  12   6         34.17         31.62         1.12 o                         
   1  12   6        169.81        179.44         2.63 o                         
   2  12   6         70.30         76.75         1.75 o                         
   3  12   6         18.82         17.41         0.84 o                         
   4  12   6         12.00         13.76         0.92 o                         
   5  12   6         60.06         71.00         2.12 o                         
  -3  13   6         63.16         70.60         1.61 o                         
  -2  13   6         86.91         98.65         2.67 o                         
  -1  13   6         73.55         77.94         1.50 o                         
   0  13   6          8.59          6.61         0.56 o                         
   1  13   6         72.80         76.27         1.48 o                         
   2  13   6         86.70         96.24         2.69 o                         
   3  13   6         62.63         66.78         1.99 o                         
   1   0   7       1668.66       1615.11        61.91 o                         
   2   0   7       2978.04       3181.11        73.79 o                         
   3   0   7       7768.98       8048.66        80.95 o                         
   4   0   7         23.22         23.55         1.22 o                         
   5   0   7        255.32        324.65         4.87 o                         
   6   0   7         71.50         82.88         5.02 o                         
   7   0   7        142.84        139.11         5.79 o                         
   8   0   7       2481.66       2298.60        14.85 o                         
   9   0   7         37.37         40.57         1.59 o                         
  10   0   7        729.62        734.31         6.46 o                         
  11   0   7         43.89         52.98         1.56 o                         
  12   0   7        209.30        211.01         5.40 o                         
 -12   1   7          8.85          9.13         0.95 o                         
 -11   1   7         99.48         90.72         2.04 o                         
 -10   1   7        255.46        269.35         4.02 o                         
  -9   1   7        414.48        397.99         5.09 o                         
  -8   1   7       1849.91       1818.97        11.30 o                         
  -7   1   7        763.00        746.14        13.11 o                         
  -6   1   7        406.48        361.18         6.37 o                         
  -5   1   7        617.89        651.88        13.11 o                         
  -4   1   7       3977.87       4075.04        24.16 o                         
  -3   1   7        770.90        711.27         8.12 o                         
  -2   1   7       2434.55       2459.48        32.96 o                         
  -1   1   7       4670.89       4636.54        80.44 o                         
   0   1   7       1427.97       1472.26        40.96 o                         
   1   1   7       4678.07       4995.51       124.87 o                         
   2   1   7       2418.67       2388.04        52.33 o                         
   3   1   7        769.74        719.24         7.71 o                         
   4   1   7       3983.06       4037.68        36.10 o                         
   5   1   7        618.40        631.12         7.01 o                         
   6   1   7        405.23        361.43         7.92 o                         
   7   1   7        762.40        748.74        20.18 o                         
   8   1   7       1844.20       1780.61        11.61 o                         
   9   1   7        416.25        389.68         4.48 o                         
  10   1   7        257.08        273.11         3.80 o                         
  11   1   7         98.34         91.49         2.00 o                         
  12   1   7          8.61          9.05         0.95 o                         
 -12   2   7         82.23         75.05         2.13 o                         
 -11   2   7        110.28        114.56         2.22 o                         
 -10   2   7        517.34        515.69         5.59 o                         
  -9   2   7         25.01         23.45         1.33 o                         
  -8   2   7          4.09          4.33         0.67 o                         
  -7   2   7        243.46        218.46         4.93 o                         
  -6   2   7         64.81         54.19         2.68 o                         
  -5   2   7       1796.93       1861.07        13.84 o                         
  -4   2   7       5708.35       5839.81        39.56 o                         
  -3   2   7        487.04        525.50         7.91 o                         
  -2   2   7        309.97        309.85         3.98 o                         
  -1   2   7       1455.67       1584.70        32.09 o                         
   0   2   7       2674.38       2979.00        62.83 o                         
   1   2   7       1457.20       1546.26        24.02 o                         
   2   2   7        315.45        321.14         3.64 o                         
   3   2   7        490.72        550.06         6.19 o                         
   4   2   7       5701.63       5769.67        47.99 o                         
   5   2   7       1796.55       1920.30        19.34 o                         
   6   2   7         64.49         49.01         2.54 o                         
   7   2   7        245.61        221.55         7.38 o                         
   8   2   7          3.74          4.37         0.93 o                         
   9   2   7         24.98         23.16         1.22 o                         
  10   2   7        518.32        516.92         5.16 o                         
  11   2   7        111.46        119.46         2.54 o                         
  12   2   7         83.49         78.03         3.24 o                         
 -12   3   7         36.78         36.12         1.38 o                         
 -11   3   7         40.27         36.93         1.40 o                         
 -10   3   7        189.37        177.26         3.35 o                         
  -9   3   7         15.52         13.70         1.00 o                         
  -8   3   7        953.08        910.50         6.96 o                         
  -7   3   7        301.80        318.86         3.51 o                         
  -6   3   7        433.09        475.91        13.13 o                         
  -5   3   7        151.77        163.09         4.56 o                         
  -4   3   7        248.32        265.73         4.72 o                         
  -3   3   7       1399.53       1355.54        12.66 o                         
  -2   3   7        838.59        855.48         8.28 o                         
  -1   3   7       1238.70       1258.59        14.74 o                         
   0   3   7        176.92        212.50         3.60 o                         
   1   3   7       1234.28       1229.66        17.20 o                         
   2   3   7        833.17        821.36         9.83 o                         
   3   3   7       1400.55       1371.68        11.44 o                         
   4   3   7        247.12        261.78         3.58 o                         
   5   3   7        149.90        171.68         4.50 o                         
   6   3   7        434.81        458.52         9.54 o                         
   7   3   7        304.17        326.96         4.09 o                         
   8   3   7        953.69        920.73         6.98 o                         
   9   3   7         16.82         18.18         1.14 o                         
  10   3   7        192.87        185.41         3.26 o                         
  11   3   7         40.17         37.83         1.34 o                         
  12   3   7         36.24         36.13         1.48 o                         
 -11   4   7        151.73        162.03         2.66 o                         
 -10   4   7        128.79        129.53         2.49 o                         
  -9   4   7        366.28        375.24         4.15 o                         
  -8   4   7        289.72        290.42         3.70 o                         
  -7   4   7        187.86        192.53         2.64 o                         
  -6   4   7         54.69         55.53         3.25 o                         
  -5   4   7        140.45        146.83         5.30 o                         
  -4   4   7        743.61        762.08         9.08 o                         
  -3   4   7         37.16         28.30         1.28 o                         
  -2   4   7        347.85        320.85         3.69 o                         
  -1   4   7        274.28        265.33         2.92 o                         
   0   4   7       2728.74       2840.08        21.19 o                         
   1   4   7        273.23        262.03         3.11 o                         
   2   4   7        351.55        327.38         3.82 o                         
   3   4   7         38.52         27.34         1.28 o                         
   4   4   7        738.03        747.08         9.45 o                         
   5   4   7        139.33        140.84         6.01 o                         
   6   4   7         55.27         55.52         4.11 o                         
   7   4   7        187.33        187.58         2.90 o                         
   8   4   7        294.14        295.05         4.01 o                         
   9   4   7        363.20        372.18         4.50 o                         
  10   4   7        128.90        133.79         2.66 o                         
  11   4   7        151.90        167.61         2.67 o                         
 -11   5   7         58.74         63.96         2.00 o                         
 -10   5   7        218.86        231.28         3.57 o                         
  -9   5   7         73.79         70.25         1.90 o                         
  -8   5   7        575.29        558.29         5.44 o                         
  -7   5   7       1424.77       1358.58         9.24 o                         
  -6   5   7        523.65        523.16         4.55 o                         
  -5   5   7        490.27        488.66        10.40 o                         
  -4   5   7        785.11        871.48        10.20 o                         
  -3   5   7         40.98         65.08         2.33 o                         
  -2   5   7        563.94        605.62         6.15 o                         
  -1   5   7       6331.06       6754.26        51.37 o                         
   0   5   7          3.56          6.39         0.91 o                         
   1   5   7       6327.56       6737.19        33.04 o                         
   2   5   7        563.14        612.18         8.59 o                         
   3   5   7         39.79         64.93         2.79 o                         
   4   5   7        795.18        865.83         9.23 o                         
   5   5   7        493.83        484.75        12.10 o                         
   6   5   7        524.25        514.69         5.07 o                         
   7   5   7       1426.59       1354.56         9.28 o                         
   8   5   7        575.26        566.38         5.64 o                         
   9   5   7         73.16         71.97         2.12 o                         
  10   5   7        216.79        230.90         3.39 o                         
  11   5   7         60.16         66.03         1.69 o                         
 -11   6   7         17.85         17.91         1.36 o                         
 -10   6   7         30.32         26.47         1.20 o                         
  -9   6   7         77.45         84.71         2.11 o                         
  -8   6   7        142.82        128.43         2.61 o                         
  -7   6   7        757.66        760.14         5.90 o                         
  -6   6   7        135.33        130.13         2.28 o                         
  -5   6   7        890.78        870.25         6.36 o                         
  -4   6   7        873.47        845.55        10.58 o                         
  -3   6   7        748.95        798.65         9.12 o                         
  -2   6   7       1568.70       1661.36        13.48 o                         
  -1   6   7         83.30         77.37         2.30 o                         
   0   6   7        576.24        581.19         6.79 o                         
   1   6   7         84.55         76.92         2.32 o                         
   2   6   7       1570.09       1634.92        12.40 o                         
   3   6   7        752.92        790.94         8.05 o                         
   4   6   7        877.26        837.81        10.51 o                         
   5   6   7        895.16        873.26         7.75 o                         
   6   6   7        136.59        130.73         2.46 o                         
   7   6   7        762.13        772.14         6.99 o                         
   8   6   7        139.52        123.17         2.81 o                         
   9   6   7         76.94         82.43         2.05 o                         
  10   6   7         30.15         28.24         1.23 o                         
  11   6   7         18.38         19.36         1.15 o                         
 -10   7   7         78.44         72.19         2.33 o                         
  -9   7   7        156.88        166.06         2.88 o                         
  -8   7   7        120.12        113.93         2.46 o                         
  -7   7   7        424.53        407.67         4.22 o                         
  -6   7   7        331.89        335.96         3.68 o                         
  -5   7   7       1016.92        964.37         6.65 o                         
  -4   7   7        297.39        291.53         3.19 o                         
  -3   7   7        789.19        830.12         9.94 o                         
  -2   7   7        382.95        420.33         6.74 o                         
  -1   7   7         28.68         33.81         1.88 o                         
   0   7   7        370.06        440.92         6.52 o                         
   1   7   7         29.51         37.53         1.75 o                         
   2   7   7        388.74        423.13         6.95 o                         
   3   7   7        798.72        830.29        10.55 o                         
   4   7   7        296.81        291.11         3.60 o                         
   5   7   7       1016.11        965.53         6.87 o                         
   6   7   7        331.79        336.78         4.24 o                         
   7   7   7        425.52        399.76         4.56 o                         
   8   7   7        120.05        116.97         2.51 o                         
   9   7   7        156.92        162.10         2.78 o                         
  10   7   7         77.53         74.13         1.98 o                         
 -10   8   7          5.03          9.09         1.54 o                         
  -9   8   7         80.52         87.25         1.85 o                         
  -8   8   7          6.36          7.22         0.79 o                         
  -7   8   7         34.73         47.04         1.55 o                         
  -6   8   7        678.60        686.87         5.39 o                         
  -5   8   7        299.79        282.65         3.17 o                         
  -4   8   7       1144.07       1105.08         6.65 o                         
  -3   8   7        212.39        210.83         2.57 o                         
  -2   8   7        146.10        137.46         2.13 o                         
  -1   8   7        302.28        281.27         3.18 o                         
   0   8   7        150.79        161.15         2.73 o                         
   1   8   7        303.80        282.22         3.23 o                         
   2   8   7        145.34        131.24         2.10 o                         
   3   8   7        212.09        213.99         3.09 o                         
   4   8   7       1150.15       1098.26         7.21 o                         
   5   8   7        299.15        284.24         3.92 o                         
   6   8   7        683.70        689.88         6.17 o                         
   7   8   7         34.62         43.94         1.60 o                         
   8   8   7          5.82          5.25         0.90 o                         
   9   8   7         80.63         87.98         2.12 o                         
  10   8   7          5.14          8.19         1.26 o                         
  -9   9   7         29.17         27.74         1.15 o                         
  -8   9   7         64.80         75.26         2.06 o                         
  -7   9   7         60.43         63.05         1.74 o                         
  -6   9   7         67.24         63.60         1.95 o                         
  -5   9   7        209.64        209.57         2.85 o                         
  -4   9   7        403.63        369.43         3.65 o                         
  -3   9   7       1300.47       1245.12         8.10 o                         
  -2   9   7         50.65         42.67         1.29 o                         
  -1   9   7        167.62        165.83         2.36 o                         
   0   9   7          3.32          3.00         0.59 o                         
   1   9   7        168.74        170.58         2.70 o                         
   2   9   7         50.49         42.09         1.38 o                         
   3   9   7       1294.61       1225.39         6.86 o                         
   4   9   7        401.10        365.84         3.89 o                         
   5   9   7        211.77        212.23         3.15 o                         
   6   9   7         66.74         62.14         1.83 o                         
   7   9   7         60.24         62.67         1.73 o                         
   8   9   7         64.58         71.66         1.89 o                         
   9   9   7         29.65         29.11         1.17 o                         
  -8  10   7          5.30          5.35         0.66 o                         
  -7  10   7        156.02        153.86         2.35 o                         
  -6  10   7          3.78          3.25         0.59 o                         
  -5  10   7         56.81         55.77         1.45 o                         
  -4  10   7         23.27         28.07         1.06 o                         
  -3  10   7        292.76        271.92         3.02 o                         
  -2  10   7        195.58        174.99         2.46 o                         
  -1  10   7        786.53        755.43         5.18 o                         
   0  10   7        723.75        689.44         5.68 o                         
   1  10   7        781.18        748.23         5.64 o                         
   2  10   7        198.38        174.65         2.52 o                         
   3  10   7        291.92        270.26         2.93 o                         
   4  10   7         23.78         27.70         1.14 o                         
   5  10   7         56.96         54.30         1.61 o                         
   6  10   7          3.81          2.66         0.56 o                         
   7  10   7        157.53        159.87         3.10 o                         
   8  10   7          5.53          4.91         0.85 o                         
  -7  11   7         40.48         37.24         1.54 o                         
  -6  11   7         79.59         76.08         1.66 o                         
  -5  11   7        122.57        116.93         1.91 o                         
  -4  11   7         75.33         70.44         1.60 o                         
  -3  11   7         99.48        103.88         2.09 o                         
  -2  11   7        268.41        262.58         3.21 o                         
  -1  11   7         98.13        107.98         2.71 o                         
   0  11   7          2.07          1.60         0.62 o                         
   1  11   7         96.86        102.61         2.39 o                         
   2  11   7        270.61        266.54         3.33 o                         
   3  11   7         99.71        101.89         2.07 o                         
   4  11   7         74.34         70.79         1.57 o                         
   5  11   7        124.55        121.62         2.06 o                         
   6  11   7         80.81         76.88         1.68 o                         
   7  11   7         40.32         37.53         1.79 o                         
  -5  12   7         40.02         41.93         1.38 o                         
  -4  12   7        154.25        172.52         2.49 o                         
  -3  12   7         13.54         10.50         0.75 o                         
  -2  12   7        239.26        237.80         2.99 o                         
  -1  12   7          0.83          0.73         0.53 o                         
   0  12   7         49.90         52.43         1.36 o                         
   1  12   7          0.76          1.14         0.52 o                         
   2  12   7        240.58        235.14         2.96 o                         
   3  12   7         14.03         11.34         0.82 o                         
   4  12   7        156.58        188.85         3.86 o                         
   5  12   7         40.84         46.48         1.58 o                         
  -3  13   7         69.62         78.53         1.61 o                         
  -2  13   7         52.03         53.30         1.45 o                         
  -1  13   7          8.23         11.28         0.82 o                         
   0  13   7        176.41        187.51         2.33 o                         
   1  13   7          8.83         11.32         0.55 o                         
   2  13   7         53.16         52.57         1.21 o                         
   3  13   7         70.58         77.20         1.57 o                         
   0   0   8       8018.14       7841.59       200.84 o                         
   1   0   8        235.81        259.85         6.39 o                         
   2   0   8       1584.48       1675.11        32.03 o                         
   3   0   8        868.21        743.79        11.61 o                         
   4   0   8       3471.91       3570.25        26.30 o                         
   5   0   8       1328.34       1427.79        11.60 o                         
   6   0   8        986.26       1015.80        17.05 o                         
   7   0   8         81.80         85.61         3.83 o                         
   8   0   8        841.74        804.58         6.80 o                         
   9   0   8        872.13        773.10         7.22 o                         
  10   0   8          5.08          6.90         0.80 o                         
  11   0   8        260.92        224.96         3.42 o                         
  12   0   8          0.71          1.80         0.51 o                         
 -12   1   8        105.73        112.50         2.87 o                         
 -11   1   8          8.56          9.21         0.75 o                         
 -10   1   8        254.76        250.57         4.23 o                         
  -9   1   8        177.86        175.73         3.54 o                         
  -8   1   8         78.46         79.16         1.93 o                         
  -7   1   8        248.41        248.82         7.56 o                         
  -6   1   8        435.65        463.58         7.60 o                         
  -5   1   8        917.85        985.36        13.27 o                         
  -4   1   8       1081.17       1190.02        16.81 o                         
  -3   1   8       2342.84       2348.83        32.15 o                         
  -2   1   8       9272.77       9216.84       130.13 o                         
  -1   1   8       9399.49       9814.20       181.67 o                         
   0   1   8         23.87         16.28         1.31 o                         
   1   1   8       9409.23      10796.17       263.33 o                         
   2   1   8       9299.79       9791.65       196.78 o                         
   3   1   8       2351.60       2410.19        19.65 o                         
   4   1   8       1084.42       1157.62         8.91 o                         
   5   1   8        920.40        997.36         9.33 o                         
   6   1   8        438.14        464.46         7.41 o                         
   7   1   8        249.70        245.74         8.64 o                         
   8   1   8         78.11         77.12         1.85 o                         
   9   1   8        176.31        167.67         2.95 o                         
  10   1   8        254.48        252.90         3.62 o                         
  11   1   8          8.58          9.08         0.79 o                         
  12   1   8        107.82        123.58         2.47 o                         
 -12   2   8        113.52        109.18         1.96 o                         
 -11   2   8         10.83         15.62         0.98 o                         
 -10   2   8         62.29         71.04         2.15 o                         
  -9   2   8        211.58        207.00         3.62 o                         
  -8   2   8       1342.71       1262.30         8.82 o                         
  -7   2   8       1050.16       1064.58         7.41 o                         
  -6   2   8        139.88        168.60         4.73 o                         
  -5   2   8        177.94        208.42         4.28 o                         
  -4   2   8       2158.42       2325.81        20.36 o                         
  -3   2   8       2484.38       2506.12        40.55 o                         
  -2   2   8       1167.06       1123.39        14.13 o                         
  -1   2   8       2213.28       2343.93        49.07 o                         
   0   2   8        987.19       1121.99        35.32 o                         
   1   2   8       2224.69       2354.78        39.53 o                         
   2   2   8       1165.51       1135.23        14.64 o                         
   3   2   8       2489.41       2559.58        14.62 o                         
   4   2   8       2153.71       2337.66        15.53 o                         
   5   2   8        177.96        218.56         4.32 o                         
   6   2   8        141.63        169.99         5.08 o                         
   7   2   8       1044.06       1045.35         9.63 o                         
   8   2   8       1346.69       1280.47         9.27 o                         
   9   2   8        210.73        204.90         3.21 o                         
  10   2   8         62.64         69.81         1.92 o                         
  11   2   8         11.13         16.04         1.02 o                         
  12   2   8        110.53        111.21         2.70 o                         
 -12   3   8         13.55         12.35         1.23 o                         
 -11   3   8         14.71         15.31         0.93 o                         
 -10   3   8          6.21          6.34         0.93 o                         
  -9   3   8        481.32        466.63         4.97 o                         
  -8   3   8        570.68        553.71         5.32 o                         
  -7   3   8        360.82        357.32         3.85 o                         
  -6   3   8       2272.19       2233.86        21.26 o                         
  -5   3   8          3.47          2.74         1.21 o                         
  -4   3   8        455.98        454.06         7.63 o                         
  -3   3   8        247.60        267.36         3.19 o                         
  -2   3   8        814.15        821.69         7.32 o                         
  -1   3   8       2208.36       2180.40        24.16 o                         
   0   3   8        899.61        880.08         9.04 o                         
   1   3   8       2207.49       2069.34        20.06 o                         
   2   3   8        811.43        813.78         8.23 o                         
   3   3   8        248.59        263.39         4.00 o                         
   4   3   8        457.95        449.19         5.07 o                         
   5   3   8          3.46          2.57         1.00 o                         
   6   3   8       2267.92       2208.96        41.40 o                         
   7   3   8        359.80        348.20         4.04 o                         
   8   3   8        572.26        565.10         5.36 o                         
   9   3   8        478.66        464.21         5.04 o                         
  10   3   8          6.17          8.89         0.90 o                         
  11   3   8         14.15         16.56         0.94 o                         
  12   3   8         13.66         13.03         1.32 o                         
 -11   4   8         16.84         11.15         0.92 o                         
 -10   4   8         71.21         73.86         1.94 o                         
  -9   4   8        232.18        226.32         3.25 o                         
  -8   4   8        181.50        160.01         2.79 o                         
  -7   4   8        338.69        339.20         3.84 o                         
  -6   4   8         32.23         28.55         2.65 o                         
  -5   4   8         46.32         60.83         3.52 o                         
  -4   4   8        428.59        402.94         7.51 o                         
  -3   4   8       1286.21       1325.83        12.33 o                         
  -2   4   8        188.45        184.53         2.64 o                         
  -1   4   8       2130.55       2241.50        17.99 o                         
   0   4   8       1272.78       1318.27        10.73 o                         
   1   4   8       2142.13       2257.76        19.03 o                         
   2   4   8        190.26        189.32         3.14 o                         
   3   4   8       1288.25       1347.99        10.42 o                         
   4   4   8        430.36        409.24         5.51 o                         
   5   4   8         45.41         65.31         4.21 o                         
   6   4   8         31.64         29.88         3.13 o                         
   7   4   8        339.18        334.14         3.84 o                         
   8   4   8        181.36        160.28         2.91 o                         
   9   4   8        230.74        223.71         3.43 o                         
  10   4   8         71.70         77.44         2.02 o                         
  11   4   8         16.85         12.89         0.92 o                         
 -11   5   8         43.29         41.62         1.42 o                         
 -10   5   8        105.65        108.46         2.23 o                         
  -9   5   8         79.74         75.06         1.92 o                         
  -8   5   8        144.35        144.85         2.54 o                         
  -7   5   8        726.22        772.84         5.82 o                         
  -6   5   8        244.08        246.05         2.93 o                         
  -5   5   8        237.81        237.88         7.32 o                         
  -4   5   8        337.05        359.93         6.72 o                         
  -3   5   8        247.83        250.30         3.87 o                         
  -2   5   8        819.85        757.82         9.96 o                         
  -1   5   8        468.31        553.37         5.58 o                         
   0   5   8       1692.60       1802.89        11.39 o                         
   1   5   8        462.05        545.43         5.83 o                         
   2   5   8        813.02        767.46        12.52 o                         
   3   5   8        249.35        260.22         5.45 o                         
   4   5   8        335.54        345.23         7.20 o                         
   5   5   8        242.43        234.58        11.29 o                         
   6   5   8        242.17        244.07         3.52 o                         
   7   5   8        722.12        758.79         6.83 o                         
   8   5   8        144.30        147.43         2.73 o                         
   9   5   8         78.34         77.40         1.98 o                         
  10   5   8        106.95        115.40         2.50 o                         
  11   5   8         43.50         42.41         1.39 o                         
 -11   6   8          9.24         12.07         1.00 o                         
 -10   6   8         26.08         35.52         1.27 o                         
  -9   6   8         56.84         51.00         1.61 o                         
  -8   6   8        203.87        191.53         3.18 o                         
  -7   6   8        104.09        107.53         2.12 o                         
  -6   6   8        474.73        467.77         4.50 o                         
  -5   6   8        540.38        505.67         4.34 o                         
  -4   6   8        129.16        152.58         3.84 o                         
  -3   6   8        743.08        731.13         7.82 o                         
  -2   6   8        300.76        279.86         4.99 o                         
  -1   6   8        502.22        473.68         6.29 o                         
   0   6   8       1302.35       1257.78        10.06 o                         
   1   6   8        499.05        472.25         5.96 o                         
   2   6   8        303.00        277.84         5.02 o                         
   3   6   8        742.82        712.44         8.32 o                         
   4   6   8        130.66        150.59         4.25 o                         
   5   6   8        541.76        507.33         5.46 o                         
   6   6   8        477.48        468.74         4.84 o                         
   7   6   8        104.90        109.19         2.34 o                         
   8   6   8        207.15        196.26         3.36 o                         
   9   6   8         57.50         52.54         1.72 o                         
  10   6   8         25.90         35.24         1.42 o                         
  11   6   8          9.02         15.37         2.18 o                         
 -10   7   8         57.91         61.96         2.03 o                         
  -9   7   8          0.11          0.13         0.61 o                         
  -8   7   8         30.19         28.40         1.46 o                         
  -7   7   8        362.27        362.81         3.83 o                         
  -6   7   8          9.44         14.07         0.83 o                         
  -5   7   8       1098.60       1061.45         7.37 o                         
  -4   7   8        106.81        100.95         1.83 o                         
  -3   7   8        179.01        183.20         3.53 o                         
  -2   7   8       1521.22       1469.70        23.34 o                         
  -1   7   8        915.15        981.39        11.57 o                         
   0   7   8        112.15         82.87         2.82 o                         
   1   7   8        917.87        967.92        10.90 o                         
   2   7   8       1524.52       1469.34        13.20 o                         
   3   7   8        178.56        180.52         3.47 o                         
   4   7   8        105.08         98.06         2.04 o                         
   5   7   8       1104.40       1059.21        10.30 o                         
   6   7   8          9.49         12.15         0.87 o                         
   7   7   8        361.28        363.74         4.46 o                         
   8   7   8         29.09         26.72         1.42 o                         
   9   7   8          0.16          0.47         0.64 o                         
  10   7   8         58.56         63.86         1.69 o                         
  -9   8   8         80.26         78.96         1.75 o                         
  -8   8   8         58.42         67.33         2.04 o                         
  -7   8   8        358.60        375.59         4.40 o                         
  -6   8   8        228.32        228.91         3.21 o                         
  -5   8   8         57.02         68.77         1.69 o                         
  -4   8   8        657.78        679.68         5.13 o                         
  -3   8   8       1407.05       1320.32         7.01 o                         
  -2   8   8        311.44        336.95         3.54 o                         
  -1   8   8        570.17        536.89         4.38 o                         
   0   8   8        707.61        718.02         5.71 o                         
   1   8   8        577.23        537.86         4.63 o                         
   2   8   8        311.11        329.58         3.40 o                         
   3   8   8       1414.91       1319.65         9.32 o                         
   4   8   8        656.58        682.94         6.25 o                         
   5   8   8         56.17         69.00         2.03 o                         
   6   8   8        225.32        227.27         3.53 o                         
   7   8   8        359.62        375.07         4.60 o                         
   8   8   8         57.38         66.36         2.08 o                         
   9   8   8         80.44         81.42         1.78 o                         
  -9   9   8         14.18         14.07         1.20 o                         
  -8   9   8         20.25         21.94         1.18 o                         
  -7   9   8        117.26        126.34         2.70 o                         
  -6   9   8         15.64         16.86         1.07 o                         
  -5   9   8          0.90         -0.09         0.57 o                         
  -4   9   8        105.21        102.33         1.93 o                         
  -3   9   8        147.90        153.51         2.52 o                         
  -2   9   8        163.99        153.27         2.39 o                         
  -1   9   8        349.74        331.26         3.30 o                         
   0   9   8         64.06         68.81         1.53 o                         
   1   9   8        350.91        340.07         3.76 o                         
   2   9   8        163.19        149.01         2.53 o                         
   3   9   8        148.73        154.45         3.18 o                         
   4   9   8        107.15        108.11         2.07 o                         
   5   9   8          0.92          0.91         0.66 o                         
   6   9   8         15.96         18.83         1.07 o                         
   7   9   8        116.56        122.28         2.23 o                         
   8   9   8         19.57         20.52         1.00 o                         
   9   9   8         14.03         14.02         0.97 o                         
  -8  10   8         27.20         29.70         1.26 o                         
  -7  10   8         11.68         11.02         0.73 o                         
  -6  10   8         35.13         34.37         1.22 o                         
  -5  10   8        389.80        402.23         3.81 o                         
  -4  10   8         46.70         40.52         1.35 o                         
  -3  10   8        405.92        416.37         4.20 o                         
  -2  10   8        111.67        108.85         1.84 o                         
  -1  10   8         64.01         61.69         1.53 o                         
   0  10   8        139.29        105.91         2.03 o                         
   1  10   8         65.03         61.28         1.62 o                         
   2  10   8        112.69        112.16         2.10 o                         
   3  10   8        406.78        409.53         3.73 o                         
   4  10   8         47.55         41.52         1.39 o                         
   5  10   8        387.01        400.21         4.53 o                         
   6  10   8         35.43         40.20         1.26 o                         
   7  10   8         11.39         10.95         0.79 o                         
   8  10   8         27.81         29.14         1.60 o                         
  -7  11   8        255.05        264.66         5.38 o                         
  -6  11   8         22.10         18.67         0.85 o                         
  -5  11   8          5.61          8.54         0.60 o                         
  -4  11   8          9.46         10.20         0.70 o                         
  -3  11   8        109.28        108.46         2.13 o                         
  -2  11   8         16.66         14.59         0.85 o                         
  -1  11   8         53.70         54.17         1.83 o                         
   0  11   8         34.74         41.40         1.43 o                         
   1  11   8         52.96         51.63         1.84 o                         
   2  11   8         17.12         15.70         0.89 o                         
   3  11   8        108.92        108.13         2.17 o                         
   4  11   8          9.67         11.67         0.81 o                         
   5  11   8          5.81          8.85         0.67 o                         
   6  11   8         21.97         19.61         0.93 o                         
   7  11   8        251.63        263.98         5.00 o                         
  -5  12   8        174.73        176.52         3.45 o                         
  -4  12   8         48.63         47.89         1.32 o                         
  -3  12   8         20.84         22.87         0.96 o                         
  -2  12   8         35.32         33.81         1.20 o                         
  -1  12   8          4.81          3.84         0.54 o                         
   0  12   8         34.32         37.05         1.12 o                         
   1  12   8          4.74          3.65         0.61 o                         
   2  12   8         35.13         33.87         1.20 o                         
   3  12   8         21.17         23.12         1.00 o                         
   4  12   8         46.93         49.57         1.71 o                         
   5  12   8        174.96        187.12         6.37 o                         
  -3  13   8         32.99         32.10         3.32 o                         
  -2  13   8         24.59         22.27         1.08 o                         
  -1  13   8        279.61        307.85         3.62 o                         
   0  13   8         24.52         25.32         0.93 o                         
   1  13   8        282.72        305.36         5.25 o                         
   2  13   8         24.73         22.00         1.16 o                         
   3  13   8         33.03         34.95         1.39 o                         
   1   0   9       1380.37       1404.69        20.91 o                         
   2   0   9          1.55          2.81         0.55 o                         
   3   0   9      16061.43      16107.47       233.78 o                         
   4   0   9        610.76        600.77         5.65 o                         
   5   0   9       2488.69       2526.08        16.86 o                         
   6   0   9          8.50          5.85         1.17 o                         
   7   0   9        584.03        516.75         5.30 o                         
   8   0   9         27.81         29.05         1.30 o                         
   9   0   9        411.54        385.63         4.97 o                         
  10   0   9        368.19        364.54         4.83 o                         
  11   0   9          0.93          0.80         0.61 o                         
  12   0   9          5.04          5.20         0.81 o                         
 -12   1   9        219.97        216.19         3.57 o                         
 -11   1   9         54.25         52.41         1.40 o                         
 -10   1   9         45.99         43.65         1.71 o                         
  -9   1   9        280.23        312.49         4.70 o                         
  -8   1   9       1060.61       1019.27         7.65 o                         
  -7   1   9        598.27        524.04         5.20 o                         
  -6   1   9         99.21        110.69         3.61 o                         
  -5   1   9         85.66         96.06         2.78 o                         
  -4   1   9        263.08        235.00         4.32 o                         
  -3   1   9       2060.70       2282.00        39.58 o                         
  -2   1   9        262.77        256.93         4.36 o                         
  -1   1   9       2812.23       2765.83        44.19 o                         
   0   1   9        186.94        214.02         7.51 o                         
   1   1   9       2789.55       2925.19        60.45 o                         
   2   1   9        263.62        266.54         6.38 o                         
   3   1   9       2047.21       2226.96        25.71 o                         
   4   1   9        265.39        248.55         3.97 o                         
   5   1   9         84.92         92.10         2.40 o                         
   6   1   9         98.90        108.00         3.56 o                         
   7   1   9        595.49        523.01         5.59 o                         
   8   1   9       1061.52       1000.27         7.75 o                         
   9   1   9        280.89        311.56         4.15 o                         
  10   1   9         45.90         41.86         1.47 o                         
  11   1   9         55.52         55.66         1.55 o                         
  12   1   9        219.52        216.93         3.69 o                         
 -12   2   9          2.69          3.39         0.81 o                         
 -11   2   9        125.24        125.35         2.33 o                         
 -10   2   9          8.27          7.15         0.92 o                         
  -9   2   9        858.36        802.55         7.32 o                         
  -8   2   9        409.57        403.38         4.52 o                         
  -7   2   9        987.79        987.99         7.87 o                         
  -6   2   9        256.92        268.98         5.38 o                         
  -5   2   9       1086.88       1075.10        10.67 o                         
  -4   2   9         92.94         67.42         1.86 o                         
  -3   2   9       1521.62       1528.00        15.58 o                         
  -2   2   9        659.17        673.06         9.67 o                         
  -1   2   9       3131.73       3318.31        60.72 o                         
   0   2   9         58.70         96.54         2.48 o                         
   1   2   9       3129.80       3258.96        59.15 o                         
   2   2   9        656.86        676.73         7.23 o                         
   3   2   9       1513.73       1548.60        11.58 o                         
   4   2   9         93.32         66.74         2.22 o                         
   5   2   9       1083.27       1076.66        11.38 o                         
   6   2   9        259.51        263.79         7.08 o                         
   7   2   9        985.36        972.15         6.82 o                         
   8   2   9        409.01        403.05         4.42 o                         
   9   2   9        854.59        802.58         6.22 o                         
  10   2   9          7.89          7.56         0.82 o                         
  11   2   9        125.44        132.22         2.63 o                         
  12   2   9          3.00          1.65         0.98 o                         
 -11   3   9        131.62        139.18         2.62 o                         
 -10   3   9        324.02        319.24         4.57 o                         
  -9   3   9         89.51         92.48         2.15 o                         
  -8   3   9         60.35         55.35         1.74 o                         
  -7   3   9       1536.99       1452.92        10.17 o                         
  -6   3   9       1648.47       1627.31        20.18 o                         
  -5   3   9         80.05         69.16         3.78 o                         
  -4   3   9        271.01        246.59         4.10 o                         
  -3   3   9        364.06        392.73         5.77 o                         
  -2   3   9       2629.85       2771.46        22.09 o                         
  -1   3   9        142.28        139.18         2.66 o                         
   0   3   9        834.09       1007.04        21.07 o                         
   1   3   9        142.99        134.30         2.94 o                         
   2   3   9       2620.54       2690.35        23.79 o                         
   3   3   9        365.56        405.91         5.09 o                         
   4   3   9        274.20        243.55         4.27 o                         
   5   3   9         80.50         72.40         2.74 o                         
   6   3   9       1644.11       1625.48        19.71 o                         
   7   3   9       1533.21       1425.70        10.20 o                         
   8   3   9         60.76         53.00         1.62 o                         
   9   3   9         88.39         85.87         2.13 o                         
  10   3   9        325.13        318.63         3.91 o                         
  11   3   9        130.48        135.76         3.12 o                         
 -11   4   9         11.16         13.64         0.99 o                         
 -10   4   9         41.24         36.53         1.43 o                         
  -9   4   9         97.83         88.25         2.03 o                         
  -8   4   9        590.83        601.58         5.60 o                         
  -7   4   9        333.39        324.70         3.69 o                         
  -6   4   9        135.41        145.12         2.68 o                         
  -5   4   9        129.54        157.75         4.45 o                         
  -4   4   9       2218.77       2151.21        26.47 o                         
  -3   4   9        207.89        244.50         3.33 o                         
  -2   4   9        193.74        197.46         3.39 o                         
  -1   4   9        170.39        169.09         3.21 o                         
   0   4   9       4171.38       4502.81        68.51 o                         
   1   4   9        166.87        167.58         3.56 o                         
   2   4   9        193.41        187.04         3.42 o                         
   3   4   9        211.37        252.55         4.25 o                         
   4   4   9       2223.61       2223.98        17.49 o                         
   5   4   9        128.75        145.17         6.84 o                         
   6   4   9        135.43        147.85         2.89 o                         
   7   4   9        333.64        328.34         4.79 o                         
   8   4   9        590.57        594.45         5.40 o                         
   9   4   9         98.03         89.68         2.08 o                         
  10   4   9         41.27         39.29         1.52 o                         
  11   4   9         11.39         14.25         1.05 o                         
 -11   5   9         12.15         14.48         1.01 o                         
 -10   5   9         32.94         41.82         1.58 o                         
  -9   5   9          9.37         11.26         0.91 o                         
  -8   5   9        448.29        456.05         4.70 o                         
  -7   5   9        394.88        388.78         4.31 o                         
  -6   5   9        741.22        728.39         5.65 o                         
  -5   5   9        315.68        299.12         8.29 o                         
  -4   5   9        285.76        270.24         5.23 o                         
  -3   5   9        119.19        135.48         2.93 o                         
  -2   5   9         18.84         15.26         1.59 o                         
  -1   5   9       1071.41       1142.03         8.48 o                         
   0   5   9         32.87         45.00         1.52 o                         
   1   5   9       1081.22       1158.89         9.68 o                         
   2   5   9         18.51         16.00         1.19 o                         
   3   5   9        114.96        134.69         3.26 o                         
   4   5   9        288.36        271.79         5.27 o                         
   5   5   9        317.19        293.25        12.61 o                         
   6   5   9        738.76        722.18         6.34 o                         
   7   5   9        392.81        382.08         4.77 o                         
   8   5   9        445.79        443.55         4.78 o                         
   9   5   9          9.46         10.51         0.90 o                         
  10   5   9         33.11         39.22         1.47 o                         
  11   5   9         12.30         13.42         0.94 o                         
 -10   6   9         44.77         47.31         1.50 o                         
  -9   6   9        317.31        343.61         4.33 o                         
  -8   6   9         14.88         13.23         1.13 o                         
  -7   6   9        185.80        191.89         2.77 o                         
  -6   6   9        425.75        403.85         4.21 o                         
  -5   6   9         75.35         76.17         1.60 o                         
  -4   6   9        554.59        556.18         7.76 o                         
  -3   6   9        609.38        616.44         7.20 o                         
  -2   6   9          1.41          2.45         0.83 o                         
  -1   6   9        253.64        267.42         4.75 o                         
   0   6   9         26.20         19.46         1.20 o                         
   1   6   9        256.84        272.64         4.71 o                         
   2   6   9          1.60          3.72         0.88 o                         
   3   6   9        610.36        607.40        10.24 o                         
   4   6   9        552.85        541.17        10.11 o                         
   5   6   9         76.05         79.19         1.97 o                         
   6   6   9        425.23        398.76         4.47 o                         
   7   6   9        186.13        188.64         3.33 o                         
   8   6   9         14.84         14.09         1.02 o                         
   9   6   9        315.84        346.33         4.39 o                         
  10   6   9         43.86         47.84         1.58 o                         
 -10   7   9         82.87         86.44         2.23 o                         
  -9   7   9          2.42          3.15         0.55 o                         
  -8   7   9        167.25        161.93         3.34 o                         
  -7   7   9        207.70        190.12         2.74 o                         
  -6   7   9        367.93        356.82         3.82 o                         
  -5   7   9        361.89        362.98         4.03 o                         
  -4   7   9        664.50        644.14         4.89 o                         
  -3   7   9        128.30        130.82         1.97 o                         
  -2   7   9        264.66        233.39         4.93 o                         
  -1   7   9         88.49         74.20         3.03 o                         
   0   7   9         41.86         25.88         1.78 o                         
   1   7   9         87.64         75.91         2.63 o                         
   2   7   9        264.49        235.95         5.71 o                         
   3   7   9        126.50        127.08         2.20 o                         
   4   7   9        670.79        646.43         5.33 o                         
   5   7   9        360.30        363.52         4.47 o                         
   6   7   9        366.57        355.48         4.19 o                         
   7   7   9        203.89        187.95         3.44 o                         
   8   7   9        167.57        167.21         3.27 o                         
   9   7   9          2.53          2.31         0.61 o                         
  10   7   9         82.19         89.28         2.13 o                         
  -9   8   9         40.80         42.10         1.23 o                         
  -8   8   9        199.09        196.70         3.18 o                         
  -7   8   9        237.67        235.15         3.69 o                         
  -6   8   9         58.55         59.44         1.66 o                         
  -5   8   9         95.50         95.90         1.93 o                         
  -4   8   9         29.65         27.33         1.12 o                         
  -3   8   9        496.85        490.54         3.86 o                         
  -2   8   9         23.00         26.00         1.11 o                         
  -1   8   9         54.31         53.46         1.54 o                         
   0   8   9          1.40          3.51         0.59 o                         
   1   8   9         56.04         52.58         1.52 o                         
   2   8   9         21.86         22.96         1.11 o                         
   3   8   9        492.66        499.30         4.68 o                         
   4   8   9         30.19         29.15         1.29 o                         
   5   8   9         96.70         96.58         2.20 o                         
   6   8   9         56.73         58.54         1.81 o                         
   7   8   9        235.50        239.73         3.66 o                         
   8   8   9        199.67        199.79         3.08 o                         
   9   8   9         41.54         44.14         1.45 o                         
  -9   9   9          3.83          5.12         1.21 o                         
  -8   9   9         18.75         19.68         1.03 o                         
  -7   9   9         17.46         15.65         1.03 o                         
  -6   9   9        191.57        207.96         3.24 o                         
  -5   9   9         39.50         40.55         1.31 o                         
  -4   9   9        378.11        359.56         3.54 o                         
  -3   9   9         26.88         26.40         0.96 o                         
  -2   9   9        277.86        263.75         3.07 o                         
  -1   9   9         26.95         28.64         1.03 o                         
   0   9   9        101.53         98.64         2.00 o                         
   1   9   9         26.72         26.84         1.06 o                         
   2   9   9        284.16        264.65         3.55 o                         
   3   9   9         26.83         24.61         1.05 o                         
   4   9   9        376.28        357.50         3.99 o                         
   5   9   9         37.96         38.22         1.38 o                         
   6   9   9        192.12        204.93         3.22 o                         
   7   9   9         16.99         14.83         0.95 o                         
   8   9   9         18.83         16.76         0.99 o                         
   9   9   9          3.99          5.69         0.86 o                         
  -8  10   9          2.11          1.79         0.67 o                         
  -7  10   9         15.44         14.22         0.75 o                         
  -6  10   9         58.26         55.91         1.47 o                         
  -5  10   9        189.18        184.16         2.39 o                         
  -4  10   9          1.29          2.17         0.59 o                         
  -3  10   9          1.94          3.69         0.64 o                         
  -2  10   9         74.94         65.61         1.43 o                         
  -1  10   9          3.90          2.70         0.51 o                         
   0  10   9         78.90         71.61         1.71 o                         
   1  10   9          4.23          3.52         0.71 o                         
   2  10   9         76.56         69.30         1.60 o                         
   3  10   9          1.54          2.04         0.55 o                         
   4  10   9          1.57          0.75         0.62 o                         
   5  10   9        185.98        180.39         2.96 o                         
   6  10   9         57.33         57.61         1.55 o                         
   7  10   9         15.55         15.87         0.91 o                         
   8  10   9          2.22          1.64         0.79 o                         
  -6  11   9         62.63         62.44         1.49 o                         
  -5  11   9          2.92          2.22         0.57 o                         
  -4  11   9        129.07        119.52         1.89 o                         
  -3  11   9         32.26         31.04         1.17 o                         
  -2  11   9          3.67          2.04         0.55 o                         
  -1  11   9        243.85        252.45         3.67 o                         
   0  11   9        100.82         99.41         2.07 o                         
   1  11   9        244.91        247.03         3.37 o                         
   2  11   9          3.69          0.76         0.54 o                         
   3  11   9         32.49         31.70         1.17 o                         
   4  11   9        130.45        120.52         2.29 o                         
   5  11   9          2.99          2.02         0.46 o                         
   6  11   9         62.83         67.14         1.94 o                         
  -5  12   9         12.01         11.81         1.66 o                         
  -4  12   9         47.07         43.89         1.73 o                         
  -3  12   9         25.61         26.49         1.03 o                         
  -2  12   9          3.48          3.75         0.64 o                         
  -1  12   9         94.37        101.80         1.96 o                         
   0  12   9        171.69        176.78         2.38 o                         
   1  12   9         95.99         95.97         1.95 o                         
   2  12   9          3.33          4.47         0.62 o                         
   3  12   9         25.91         27.81         1.10 o                         
   4  12   9         47.04         50.56         1.67 o                         
   5  12   9         12.00         14.17         1.02 o                         
  -2  13   9         26.38         26.34         1.14 o                         
  -1  13   9         76.80         69.32         1.62 o                         
   0  13   9          9.10         11.15         0.78 o                         
   1  13   9         77.27         68.18         1.69 o                         
   2  13   9         27.44         29.07         1.28 o                         
   0   0  10       1541.81       2173.21        47.89 o                         
   1   0  10        633.40        753.13        14.85 o                         
   2   0  10         53.55         41.60         1.39 o                         
   3   0  10       1469.55       1611.70        17.36 o                         
   4   0  10       1200.33       1343.16        12.95 o                         
   5   0  10        183.74        173.14         3.60 o                         
   6   0  10         33.43         35.87         4.42 o                         
   7   0  10        630.38        584.50         5.21 o                         
   8   0  10         10.89          5.17         0.78 o                         
   9   0  10         37.33         37.78         1.93 o                         
  10   0  10         12.33         18.19         1.21 o                         
  11   0  10        115.59        117.27         2.22 o                         
  12   0  10          0.01          0.29         0.72 o                         
 -12   1  10         70.33         70.43         2.84 o                         
 -11   1  10        109.71        108.16         2.11 o                         
 -10   1  10        239.99        234.74         4.00 o                         
  -9   1  10        149.61        138.00         3.26 o                         
  -8   1  10        134.79        125.64         2.53 o                         
  -7   1  10         45.35         42.98         1.39 o                         
  -6   1  10        513.74        517.67         7.98 o                         
  -5   1  10       1038.54       1033.91        11.60 o                         
  -4   1  10         31.27         22.83         1.30 o                         
  -3   1  10       3263.82       3344.23        50.26 o                         
  -2   1  10       3856.52       3919.21        58.71 o                         
  -1   1  10        867.99        914.57        18.83 o                         
   0   1  10        109.12        113.96         2.69 o                         
   1   1  10        868.18        959.68        21.27 o                         
   2   1  10       3863.77       4167.36        71.74 o                         
   3   1  10       3274.09       3393.67        43.97 o                         
   4   1  10         30.10         21.93         1.59 o                         
   5   1  10       1035.64       1029.08         9.83 o                         
   6   1  10        514.62        511.67         8.45 o                         
   7   1  10         44.08         43.86         1.46 o                         
   8   1  10        135.09        123.51         2.62 o                         
   9   1  10        145.90        134.14         2.62 o                         
  10   1  10        242.54        236.87         3.44 o                         
  11   1  10        108.57        110.09         2.06 o                         
  12   1  10         70.59         72.20         2.30 o                         
 -12   2  10         12.35         13.78         2.00 o                         
 -11   2  10        137.49        123.97         2.30 o                         
 -10   2  10        115.78        114.90         2.93 o                         
  -9   2  10         16.13         17.12         1.28 o                         
  -8   2  10        930.40        932.11         7.14 o                         
  -7   2  10        828.05        773.89         5.48 o                         
  -6   2  10       1093.85       1048.70        11.03 o                         
  -5   2  10         56.89         53.41         2.30 o                         
  -4   2  10       1115.17       1116.88        16.77 o                         
  -3   2  10        700.91        734.26         8.03 o                         
  -2   2  10        681.02        778.03        11.29 o                         
  -1   2  10        325.73        322.43         5.51 o                         
   0   2  10       1234.91       1544.41        35.16 o                         
   1   2  10        327.88        332.81         4.61 o                         
   2   2  10        679.59        802.97         9.89 o                         
   3   2  10        695.28        731.76        11.12 o                         
   4   2  10       1116.40       1140.51        14.59 o                         
   5   2  10         56.25         53.37         2.37 o                         
   6   2  10       1091.86       1067.40        13.11 o                         
   7   2  10        822.39        766.60         5.93 o                         
   8   2  10        929.69        941.42         6.82 o                         
   9   2  10         15.10         15.48         0.91 o                         
  10   2  10        114.62        114.49         2.57 o                         
  11   2  10        136.92        126.61         2.43 o                         
  12   2  10         12.15         14.75         1.37 o                         
 -11   3  10        107.30        104.81         1.84 o                         
 -10   3  10         31.20         31.09         1.58 o                         
  -9   3  10        148.31        159.80         3.02 o                         
  -8   3  10        130.41        131.36         2.64 o                         
  -7   3  10        408.24        399.70         3.99 o                         
  -6   3  10        956.51        983.45        13.40 o                         
  -5   3  10        466.71        496.62        10.24 o                         
  -4   3  10        279.47        261.23         4.78 o                         
  -3   3  10        480.70        458.26         7.92 o                         
  -2   3  10       3324.64       3630.75        38.95 o                         
  -1   3  10        432.60        430.58         6.12 o                         
   0   3  10         40.71         47.87         1.98 o                         
   1   3  10        428.49        424.89         4.40 o                         
   2   3  10       3312.75       3564.98        52.59 o                         
   3   3  10        472.82        468.52         5.64 o                         
   4   3  10        281.76        270.59         4.86 o                         
   5   3  10        470.15        536.36         7.73 o                         
   6   3  10        952.62        979.46        22.97 o                         
   7   3  10        404.88        391.88         3.92 o                         
   8   3  10        129.51        129.91         2.40 o                         
   9   3  10        149.15        160.80         2.93 o                         
  10   3  10         29.95         30.30         1.31 o                         
  11   3  10        105.77        109.77         2.88 o                         
 -11   4  10          1.33          2.17         0.65 o                         
 -10   4  10        171.19        176.85         3.11 o                         
  -9   4  10        486.88        458.13         5.16 o                         
  -8   4  10        236.45        230.32         3.53 o                         
  -7   4  10         18.99         18.22         0.96 o                         
  -6   4  10        433.54        403.48         3.96 o                         
  -5   4  10         24.73         18.64         1.97 o                         
  -4   4  10        965.36        941.10        13.56 o                         
  -3   4  10        104.23        112.80         2.29 o                         
  -2   4  10        326.85        358.73         4.21 o                         
  -1   4  10       1384.90       1470.56        16.12 o                         
   0   4  10       1459.02       1527.29        24.23 o                         
   1   4  10       1369.69       1462.65        21.92 o                         
   2   4  10        325.36        342.56         4.69 o                         
   3   4  10        104.59        118.34         3.07 o                         
   4   4  10        962.05        943.39        18.15 o                         
   5   4  10         23.70         20.50         1.79 o                         
   6   4  10        438.83        405.78         4.59 o                         
   7   4  10         18.33         15.15         0.92 o                         
   8   4  10        235.42        225.30         3.25 o                         
   9   4  10        485.73        463.26         4.66 o                         
  10   4  10        172.54        176.31         2.97 o                         
  11   4  10          1.35          0.99         0.54 o                         
 -11   5  10         26.93         33.77         1.57 o                         
 -10   5  10         16.73         13.06         0.95 o                         
  -9   5  10        313.29        318.51         4.11 o                         
  -8   5  10         48.66         45.48         1.57 o                         
  -7   5  10        358.11        356.96         3.85 o                         
  -6   5  10        121.17        114.53         2.03 o                         
  -5   5  10        408.37        383.40         4.88 o                         
  -4   5  10        100.98        107.90         3.18 o                         
  -3   5  10         42.45         43.95         1.72 o                         
  -2   5  10        823.35        806.21         8.78 o                         
  -1   5  10        170.06        190.81         3.22 o                         
   0   5  10        233.48        278.75         4.11 o                         
   1   5  10        170.34        190.62         3.68 o                         
   2   5  10        817.46        802.48        11.30 o                         
   3   5  10         42.31         44.30         2.24 o                         
   4   5  10        100.44        104.25         2.92 o                         
   5   5  10        406.66        392.44         6.20 o                         
   6   5  10        120.03        113.92         2.31 o                         
   7   5  10        359.27        356.25         4.47 o                         
   8   5  10         49.00         44.64         1.60 o                         
   9   5  10        311.93        313.81         4.20 o                         
  10   5  10         17.36         13.35         0.93 o                         
  11   5  10         27.07         34.71         1.91 o                         
 -10   6  10        111.54        122.69         2.31 o                         
  -9   6  10         80.08         90.26         2.23 o                         
  -8   6  10         82.02         86.73         2.30 o                         
  -7   6  10        110.11        105.18         2.16 o                         
  -6   6  10        936.45        920.66         6.31 o                         
  -5   6  10        415.96        405.61         3.75 o                         
  -4   6  10        412.94        400.80         4.14 o                         
  -3   6  10        607.67        638.50         8.04 o                         
  -2   6  10        557.85        549.51         7.39 o                         
  -1   6  10        510.32        507.84         8.08 o                         
   0   6  10        633.96        680.78         9.39 o                         
   1   6  10        512.07        534.49         7.21 o                         
   2   6  10        557.66        562.71         7.07 o                         
   3   6  10        608.19        629.26         9.29 o                         
   4   6  10        411.86        398.14         5.05 o                         
   5   6  10        415.99        397.35         4.64 o                         
   6   6  10        937.57        926.44         6.81 o                         
   7   6  10        110.81        103.37         2.48 o                         
   8   6  10         80.53         87.38         2.22 o                         
   9   6  10         80.55         88.28         2.32 o                         
  10   6  10        112.53        128.27         2.42 o                         
 -10   7  10         63.00         65.03         1.77 o                         
  -9   7  10        138.72        155.27         2.72 o                         
  -8   7  10         30.95         28.83         1.45 o                         
  -7   7  10        130.72        128.73         2.53 o                         
  -6   7  10         41.24         33.42         1.19 o                         
  -5   7  10        237.39        230.28         2.92 o                         
  -4   7  10        487.83        464.83         4.27 o                         
  -3   7  10         12.00         13.31         0.66 o                         
  -2   7  10        220.11        215.10         4.98 o                         
  -1   7  10        141.50        128.90         4.05 o                         
   0   7  10         35.79         39.16         2.21 o                         
   1   7  10        141.15        129.05         3.84 o                         
   2   7  10        223.77        222.88         4.82 o                         
   3   7  10         12.10         15.36         0.76 o                         
   4   7  10        487.97        457.79         4.14 o                         
   5   7  10        239.35        227.82         3.53 o                         
   6   7  10         41.61         33.51         1.32 o                         
   7   7  10        128.90        124.63         2.98 o                         
   8   7  10         30.11         28.01         1.33 o                         
   9   7  10        137.72        156.72         2.53 o                         
  10   7  10         64.03         69.60         1.92 o                         
  -9   8  10          3.13          1.85         0.55 o                         
  -8   8  10         82.92         86.33         2.17 o                         
  -7   8  10         23.07         23.60         1.30 o                         
  -6   8  10        215.81        225.17         3.23 o                         
  -5   8  10        425.85        417.40         4.05 o                         
  -4   8  10        102.62        102.48         1.98 o                         
  -3   8  10        497.49        500.34         3.83 o                         
  -2   8  10        349.51        347.84         3.89 o                         
  -1   8  10        425.15        405.76         4.61 o                         
   0   8  10          3.54          4.72         0.59 o                         
   1   8  10        423.23        398.55         5.06 o                         
   2   8  10        354.52        342.21         3.81 o                         
   3   8  10        494.28        492.92         4.80 o                         
   4   8  10        102.54        103.59         2.31 o                         
   5   8  10        423.71        414.38         4.68 o                         
   6   8  10        214.86        218.52         3.14 o                         
   7   8  10         22.79         23.58         1.24 o                         
   8   8  10         82.29         84.53         1.84 o                         
   9   8  10          3.33          2.58         0.65 o                         
  -8   9  10        191.33        212.19         2.91 o                         
  -7   9  10          3.90          4.00         0.73 o                         
  -6   9  10        503.73        522.77         5.15 o                         
  -5   9  10        137.02        154.77         2.59 o                         
  -4   9  10        219.63        203.26         2.63 o                         
  -3   9  10        271.11        266.25         2.80 o                         
  -2   9  10        161.15        147.72         2.37 o                         
  -1   9  10        449.31        434.27         4.17 o                         
   0   9  10         11.82         10.08         0.70 o                         
   1   9  10        449.76        426.03         4.11 o                         
   2   9  10        159.88        142.95         2.47 o                         
   3   9  10        270.92        265.85         3.55 o                         
   4   9  10        221.53        203.79         3.03 o                         
   5   9  10        140.47        157.34         2.74 o                         
   6   9  10        506.14        518.59         5.32 o                         
   7   9  10          3.98          4.98         0.70 o                         
   8   9  10        193.09        208.42         3.66 o                         
  -7  10  10         73.98         73.72         1.60 o                         
  -6  10  10          6.70          5.90         0.67 o                         
  -5  10  10         59.64         56.76         1.34 o                         
  -4  10  10        128.55        122.83         2.29 o                         
  -3  10  10        136.92        146.28         2.33 o                         
  -2  10  10        118.59        113.77         2.03 o                         
  -1  10  10         62.57         68.72         1.60 o                         
   0  10  10         95.47        112.27         2.03 o                         
   1  10  10         63.40         65.74         1.82 o                         
   2  10  10        119.76        116.64         2.10 o                         
   3  10  10        136.54        145.95         2.53 o                         
   4  10  10        126.99        125.25         2.60 o                         
   5  10  10         59.30         57.20         1.74 o                         
   6  10  10          7.05          7.95         0.73 o                         
   7  10  10         76.27         78.51         1.75 o                         
  -6  11  10        127.65        139.36         2.23 o                         
  -5  11  10         13.41         13.16         0.71 o                         
  -4  11  10         73.62         75.21         1.46 o                         
  -3  11  10         88.82         90.88         1.82 o                         
  -2  11  10         38.59         44.84         1.24 o                         
  -1  11  10          6.28          8.07         0.79 o                         
   0  11  10         27.98         28.91         1.17 o                         
   1  11  10          6.01          8.53         0.76 o                         
   2  11  10         40.26         47.58         1.44 o                         
   3  11  10         87.80         88.86         1.99 o                         
   4  11  10         74.18         76.46         1.88 o                         
   5  11  10         13.43         15.00         0.86 o                         
   6  11  10        128.62        137.91         6.26 o                         
  -5  12  10        131.63        129.41         5.05 o                         
  -4  12  10        164.17        154.91         5.90 o                         
  -3  12  10          0.52          0.50         0.43 o                         
  -2  12  10         26.94         25.17         1.15 o                         
  -1  12  10          3.39          3.61         0.62 o                         
   0  12  10        176.91        185.12         2.43 o                         
   1  12  10          3.41          2.73         0.53 o                         
   2  12  10         26.73         23.38         1.13 o                         
   3  12  10          0.62          0.60         0.56 o                         
   4  12  10        165.02        182.08         3.56 o                         
   5  12  10        132.67        132.96         2.82 o                         
  -2  13  10         50.46         45.44         2.01 o                         
  -1  13  10         15.06         11.05         0.88 o                         
   0  13  10         80.81         83.13         1.70 o                         
   1  13  10         15.41         11.45         0.73 o                         
   2  13  10         50.78         45.45         1.68 o                         
   1   0  11        652.92        678.10        10.68 o                         
   2   0  11         42.15         44.87         1.44 o                         
   3   0  11        712.64        815.60         7.40 o                         
   4   0  11       3695.85       3866.35        51.57 o                         
   5   0  11        142.97        176.64         3.73 o                         
   6   0  11          8.88          9.11         1.41 o                         
   7   0  11         10.17         12.18         0.77 o                         
   8   0  11         53.59         51.49         1.87 o                         
   9   0  11          0.10          0.19         0.87 o                         
  10   0  11          2.23          0.64         0.72 o                         
  11   0  11          0.68          1.21         0.56 o                         
  12   0  11          3.63          2.98         0.87 o                         
 -12   1  11         55.04         42.69        13.71 o                         
 -11   1  11         76.71         72.85         1.78 o                         
 -10   1  11        183.87        191.92         3.75 o                         
  -9   1  11         20.21         18.93         1.31 o                         
  -8   1  11        422.90        402.81         4.73 o                         
  -7   1  11        159.82        159.88         2.57 o                         
  -6   1  11         13.18         16.05         2.13 o                         
  -5   1  11        471.77        452.06         7.52 o                         
  -4   1  11       4295.39       4315.30        51.63 o                         
  -3   1  11       3727.69       3969.40        35.39 o                         
  -2   1  11       1183.16       1208.28        18.66 o                         
  -1   1  11       1069.62       1174.77        32.20 o                         
   0   1  11        475.41        515.09        17.90 o                         
   1   1  11       1077.67       1196.56        26.22 o                         
   2   1  11       1177.37       1321.04        27.73 o                         
   3   1  11       3742.54       3909.48        64.46 o                         
   4   1  11       4290.88       4438.30        26.11 o                         
   5   1  11        472.37        454.36         6.40 o                         
   6   1  11         13.49         18.05         1.65 o                         
   7   1  11        159.96        157.25         2.63 o                         
   8   1  11        418.35        402.29         4.83 o                         
   9   1  11         20.23         17.54         1.00 o                         
  10   1  11        186.60        198.93         3.17 o                         
  11   1  11         77.33         74.96         1.73 o                         
  12   1  11         56.01         39.31        11.78 o                         
 -11   2  11         86.63         83.10         1.81 o                         
 -10   2  11         94.84         93.02         2.58 o                         
  -9   2  11         59.93         65.76         2.08 o                         
  -8   2  11        316.84        277.10         3.80 o                         
  -7   2  11        173.22        171.65         2.54 o                         
  -6   2  11        314.43        325.09         6.88 o                         
  -5   2  11        769.67        747.83         9.30 o                         
  -4   2  11        313.19        329.76         5.69 o                         
  -3   2  11       2039.61       2304.09        16.23 o                         
  -2   2  11       3700.80       3821.79        50.85 o                         
  -1   2  11        655.94        577.42        11.54 o                         
   0   2  11         34.17         34.77         1.36 o                         
   1   2  11        650.92        588.00         9.56 o                         
   2   2  11       3708.45       3989.72        55.50 o                         
   3   2  11       2032.89       2382.45        21.62 o                         
   4   2  11        316.28        354.59         5.66 o                         
   5   2  11        770.90        760.36         9.43 o                         
   6   2  11        315.27        333.32         6.92 o                         
   7   2  11        173.67        171.75         2.71 o                         
   8   2  11        314.77        280.28         3.55 o                         
   9   2  11         60.34         63.48         1.76 o                         
  10   2  11         93.58         92.90         2.15 o                         
  11   2  11         86.20         83.00         2.14 o                         
 -11   3  11          7.38          7.61         0.60 o                         
 -10   3  11         77.46         78.03         2.32 o                         
  -9   3  11        144.12        141.90         3.17 o                         
  -8   3  11          1.21          1.24         0.63 o                         
  -7   3  11         14.26         11.80         0.69 o                         
  -6   3  11         12.33         12.61         0.98 o                         
  -5   3  11         49.23         44.72         3.14 o                         
  -4   3  11        101.27        106.42         3.93 o                         
  -3   3  11          7.84          7.79         0.87 o                         
  -2   3  11        172.21        184.86         2.85 o                         
  -1   3  11         41.67         43.53         1.46 o                         
   0   3  11        483.96        492.23         7.99 o                         
   1   3  11         40.69         43.93         1.34 o                         
   2   3  11        172.76        185.13         3.51 o                         
   3   3  11          8.91          9.28         1.01 o                         
   4   3  11         99.35        106.27         3.03 o                         
   5   3  11         48.53         43.80         2.15 o                         
   6   3  11         12.23         10.47         0.93 o                         
   7   3  11         15.66         13.11         0.77 o                         
   8   3  11          1.06          0.59         0.54 o                         
   9   3  11        142.70        136.45         3.01 o                         
  10   3  11         76.13         78.35         2.04 o                         
  11   3  11          7.50          6.94         0.91 o                         
 -11   4  11        108.34         98.16         2.05 o                         
 -10   4  11         81.08         84.33         2.25 o                         
  -9   4  11         56.52         54.68         1.87 o                         
  -8   4  11        124.15        128.73         2.53 o                         
  -7   4  11         28.20         27.73         1.17 o                         
  -6   4  11         24.91         21.88         0.96 o                         
  -5   4  11        140.15        149.02         4.61 o                         
  -4   4  11        265.40        259.57         6.26 o                         
  -3   4  11        779.28        797.66         9.03 o                         
  -2   4  11        383.03        395.58         4.59 o                         
  -1   4  11        616.38        740.26         7.37 o                         
   0   4  11         13.56         16.66         1.18 o                         
   1   4  11        613.30        742.37         8.32 o                         
   2   4  11        388.52        395.36         5.77 o                         
   3   4  11        776.22        805.64         8.06 o                         
   4   4  11        262.76        262.20         5.47 o                         
   5   4  11        138.80        142.40         3.88 o                         
   6   4  11         26.04         25.12         1.22 o                         
   7   4  11         27.96         25.20         1.32 o                         
   8   4  11        124.65        130.94         2.48 o                         
   9   4  11         55.93         53.31         1.61 o                         
  10   4  11         81.10         85.34         2.07 o                         
  11   4  11        108.03        102.95         2.76 o                         
 -11   5  11         74.48         72.28         3.06 o                         
 -10   5  11          0.21         -0.08         0.57 o                         
  -9   5  11        137.51        134.39         2.88 o                         
  -8   5  11         15.58         10.82         0.84 o                         
  -7   5  11       1244.26       1262.15         9.20 o                         
  -6   5  11        937.19        901.37         6.52 o                         
  -5   5  11        227.64        237.17         2.63 o                         
  -4   5  11        537.80        520.35         8.83 o                         
  -3   5  11         48.77         59.23         2.03 o                         
  -2   5  11        222.88        201.82         3.83 o                         
  -1   5  11        122.45        135.94         3.35 o                         
   0   5  11        178.65        170.86         3.51 o                         
   1   5  11        120.45        135.37         3.17 o                         
   2   5  11        219.93        203.36         4.13 o                         
   3   5  11         47.51         56.87         2.28 o                         
   4   5  11        543.91        552.63         8.09 o                         
   5   5  11        228.32        241.50         3.56 o                         
   6   5  11        943.08        919.28         7.19 o                         
   7   5  11       1242.59       1248.80         8.78 o                         
   8   5  11         15.55          9.34         0.85 o                         
   9   5  11        139.80        138.80         2.65 o                         
  10   5  11          0.34          0.28         0.51 o                         
  11   5  11         74.23         79.74         2.40 o                         
 -10   6  11          4.08          3.98         0.64 o                         
  -9   6  11        140.47        148.31         2.57 o                         
  -8   6  11         26.23         26.10         1.26 o                         
  -7   6  11        389.81        392.18         4.23 o                         
  -6   6  11        212.87        208.14         2.73 o                         
  -5   6  11         31.94         36.35         1.16 o                         
  -4   6  11         10.33         11.45         0.76 o                         
  -3   6  11        890.26        924.17        10.03 o                         
  -2   6  11       1026.15       1088.76        15.30 o                         
  -1   6  11        133.18        160.52         3.31 o                         
   0   6  11        545.82        492.17         6.81 o                         
   1   6  11        136.58        170.16         4.04 o                         
   2   6  11       1028.41       1109.24        12.46 o                         
   3   6  11        891.02        933.22         9.82 o                         
   4   6  11         10.46         10.03         0.70 o                         
   5   6  11         32.43         36.40         1.44 o                         
   6   6  11        213.48        212.57         3.15 o                         
   7   6  11        392.73        383.64         4.90 o                         
   8   6  11         26.13         28.30         1.28 o                         
   9   6  11        139.93        151.41         2.63 o                         
  10   6  11          4.52          4.64         0.76 o                         
 -10   7  11         14.51         14.36         1.80 o                         
  -9   7  11         67.12         68.55         1.76 o                         
  -8   7  11         20.55         24.33         1.24 o                         
  -7   7  11         67.68         62.67         1.85 o                         
  -6   7  11         50.18         56.87         1.54 o                         
  -5   7  11        427.17        404.99         3.94 o                         
  -4   7  11        691.55        661.15         5.02 o                         
  -3   7  11       1217.75       1230.93         6.35 o                         
  -2   7  11        391.08        393.29         3.67 o                         
  -1   7  11         92.84         95.70         3.54 o                         
   0   7  11        260.70        297.44         6.04 o                         
   1   7  11         90.21         90.67         3.25 o                         
   2   7  11        392.68        394.01         3.89 o                         
   3   7  11       1223.37       1243.10         8.83 o                         
   4   7  11        691.76        660.89         4.94 o                         
   5   7  11        425.27        401.51         4.74 o                         
   6   7  11         50.75         55.33         1.72 o                         
   7   7  11         68.35         61.51         2.11 o                         
   8   7  11         21.19         24.82         1.14 o                         
   9   7  11         65.44         65.15         1.46 o                         
  10   7  11         14.18         18.02         1.26 o                         
  -9   8  11         74.58         69.43         2.31 o                         
  -8   8  11         56.81         64.03         2.10 o                         
  -7   8  11        116.23        116.25         2.63 o                         
  -6   8  11        134.18        131.50         2.47 o                         
  -5   8  11        175.61        180.13         2.76 o                         
  -4   8  11         33.82         37.08         1.23 o                         
  -3   8  11       1077.17       1081.45         6.17 o                         
  -2   8  11        225.52        215.12         3.12 o                         
  -1   8  11        924.47        865.31         6.71 o                         
   0   8  11          0.14          1.74         0.58 o                         
   1   8  11        919.67        851.85         7.95 o                         
   2   8  11        227.65        207.51         2.99 o                         
   3   8  11       1077.13       1078.70         7.43 o                         
   4   8  11         34.49         34.72         1.36 o                         
   5   8  11        178.23        185.94         2.96 o                         
   6   8  11        134.21        129.79         2.50 o                         
   7   8  11        117.70        121.94         2.55 o                         
   8   8  11         57.72         65.77         1.65 o                         
   9   8  11         76.33         74.69         1.68 o                         
  -8   9  11        187.14        192.75         3.05 o                         
  -7   9  11        192.95        223.68         3.42 o                         
  -6   9  11        256.68        264.67         3.72 o                         
  -5   9  11        191.10        184.65         2.84 o                         
  -4   9  11         91.83         84.61         1.79 o                         
  -3   9  11        731.84        718.70         4.87 o                         
  -2   9  11        629.74        614.28         4.82 o                         
  -1   9  11        877.09        895.03         6.35 o                         
   0   9  11         30.60         35.65         1.21 o                         
   1   9  11        876.48        874.73         6.57 o                         
   2   9  11        631.47        622.50         5.44 o                         
   3   9  11        728.93        708.24         6.51 o                         
   4   9  11         91.77         84.28         1.89 o                         
   5   9  11        191.21        189.79         3.08 o                         
   6   9  11        258.50        272.55         3.89 o                         
   7   9  11        191.61        223.98         3.16 o                         
   8   9  11        188.12        194.19         2.77 o                         
  -7  10  11         29.33         24.74         1.01 o                         
  -6  10  11         45.53         46.67         1.44 o                         
  -5  10  11        279.45        281.94         3.31 o                         
  -4  10  11         29.14         33.01         1.21 o                         
  -3  10  11        631.99        644.66         5.32 o                         
  -2  10  11        128.63        123.57         2.18 o                         
  -1  10  11        352.85        354.00         3.65 o                         
   0  10  11         59.93         55.41         1.43 o                         
   1  10  11        353.71        349.14         3.79 o                         
   2  10  11        130.00        123.32         2.79 o                         
   3  10  11        634.02        647.87         5.41 o                         
   4  10  11         28.12         31.46         1.20 o                         
   5  10  11        282.20        288.78         3.68 o                         
   6  10  11         45.25         47.17         1.35 o                         
   7  10  11         28.52         23.84         0.91 o                         
  -6  11  11         53.92         55.04         1.44 o                         
  -5  11  11         35.27         31.39         1.05 o                         
  -4  11  11         70.58         73.35         1.52 o                         
  -3  11  11        221.45        222.48         3.22 o                         
  -2  11  11        145.71        152.73         2.15 o                         
  -1  11  11         85.55         89.96         2.04 o                         
   0  11  11        189.63        189.07         2.93 o                         
   1  11  11         87.60         89.91         1.90 o                         
   2  11  11        145.61        151.38         2.66 o                         
   3  11  11        222.53        221.87         3.26 o                         
   4  11  11         70.45         74.46         1.80 o                         
   5  11  11         36.03         34.46         1.33 o                         
   6  11  11         52.97         53.45         1.63 o                         
  -4  12  11         14.45         17.16         1.22 o                         
  -3  12  11          3.08          2.68         0.53 o                         
  -2  12  11         64.03         60.45         1.61 o                         
  -1  12  11         36.72         35.61         1.21 o                         
   0  12  11         10.44          7.63         0.66 o                         
   1  12  11         36.10         35.60         1.22 o                         
   2  12  11         64.80         60.94         1.70 o                         
   3  12  11          3.05          2.79         0.53 o                         
   4  12  11         14.63         16.94         1.07 o                         
  -1  13  11         95.35         97.42         1.95 o                         
   0  13  11         22.84         20.08         1.20 o                         
   1  13  11         97.80         91.15         4.80 o                         
   0   0  12        132.81        132.46         4.11 o                         
   1   0  12       1026.67       1258.27        22.65 o                         
   2   0  12        156.76        198.55         5.34 o                         
   3   0  12        130.27        101.19         2.97 o                         
   4   0  12       1300.05       1327.95        11.96 o                         
   5   0  12         18.42         10.91         1.06 o                         
   6   0  12        101.99         97.55         4.41 o                         
   7   0  12       1065.65       1014.96         8.27 o                         
   8   0  12         17.20         16.84         1.06 o                         
   9   0  12         13.52         13.67         1.18 o                         
  10   0  12          9.48         10.54         1.00 o                         
  11   0  12          3.46          2.93         0.76 o                         
 -11   1  12         26.51         27.03         1.19 o                         
 -10   1  12         16.24         19.29         1.28 o                         
  -9   1  12         88.93         99.43         2.72 o                         
  -8   1  12        128.32        130.85         2.63 o                         
  -7   1  12         21.08         20.07         0.98 o                         
  -6   1  12        276.26        278.63         6.67 o                         
  -5   1  12        824.16        871.88        13.46 o                         
  -4   1  12       1530.53       1478.27        26.53 o                         
  -3   1  12       1673.03       1780.42        26.76 o                         
  -2   1  12       7205.36       7879.17       145.20 o                         
  -1   1  12        214.32        264.13         8.90 o                         
   0   1  12        237.97        218.66         6.94 o                         
   1   1  12        214.01        270.15         8.41 o                         
   2   1  12       7203.45       8057.16       158.32 o                         
   3   1  12       1683.70       1801.06        31.19 o                         
   4   1  12       1528.71       1509.92        11.23 o                         
   5   1  12        825.35        862.33         8.61 o                         
   6   1  12        275.58        274.50         6.97 o                         
   7   1  12         21.12         20.71         1.06 o                         
   8   1  12        128.66        130.79         2.54 o                         
   9   1  12         89.32         95.16         2.41 o                         
  10   1  12         15.93         18.26         1.20 o                         
  11   1  12         26.74         26.70         1.20 o                         
 -11   2  12         49.61         48.37         1.43 o                         
 -10   2  12         68.57         69.25         2.23 o                         
  -9   2  12        251.08        257.40         3.97 o                         
  -8   2  12        476.91        459.42         4.94 o                         
  -7   2  12        100.41         87.23         1.84 o                         
  -6   2  12       1605.26       1578.05        20.70 o                         
  -5   2  12        527.47        486.40         8.95 o                         
  -4   2  12       1244.09       1187.95        11.77 o                         
  -3   2  12        674.09        663.07        10.69 o                         
  -2   2  12        606.71        690.04         8.48 o                         
  -1   2  12        222.45        272.64         4.54 o                         
   0   2  12       4935.01       5542.34       133.82 o                         
   1   2  12        220.71        268.70         6.74 o                         
   2   2  12        610.63        711.92         8.49 o                         
   3   2  12        673.89        708.96         7.53 o                         
   4   2  12       1239.35       1230.60        14.14 o                         
   5   2  12        529.24        500.95         7.70 o                         
   6   2  12       1604.18       1565.73        21.79 o                         
   7   2  12        101.41         85.14         1.80 o                         
   8   2  12        477.91        455.16         4.57 o                         
   9   2  12        250.04        251.14         3.73 o                         
  10   2  12         67.39         67.26         1.96 o                         
  11   2  12         49.70         49.67         1.60 o                         
 -11   3  12          3.10          3.80         0.71 o                         
 -10   3  12        128.39        136.75         2.77 o                         
  -9   3  12         65.01         57.92         2.03 o                         
  -8   3  12        666.98        621.92         5.75 o                         
  -7   3  12        320.73        308.62         3.77 o                         
  -6   3  12        410.76        409.85         3.89 o                         
  -5   3  12       1096.72        991.25        12.96 o                         
  -4   3  12        333.12        375.18         6.13 o                         
  -3   3  12        324.92        284.24         4.09 o                         
  -2   3  12        451.71        497.68         6.61 o                         
  -1   3  12       1114.46       1109.18        20.31 o                         
   0   3  12        215.62        233.37         3.37 o                         
   1   3  12       1117.67       1102.42        17.34 o                         
   2   3  12        446.64        481.58         7.13 o                         
   3   3  12        325.22        295.07         5.31 o                         
   4   3  12        334.96        393.42         6.52 o                         
   5   3  12       1096.17       1028.74        10.34 o                         
   6   3  12        412.11        411.71         4.60 o                         
   7   3  12        320.16        296.09         3.44 o                         
   8   3  12        673.07        618.60         5.06 o                         
   9   3  12         64.73         57.45         1.85 o                         
  10   3  12        127.09        134.73         2.94 o                         
  11   3  12          2.89          3.97         0.72 o                         
 -11   4  12          5.12          9.22         0.96 o                         
 -10   4  12        106.86        101.79         2.06 o                         
  -9   4  12        127.54        124.03         2.86 o                         
  -8   4  12         29.34         33.72         1.41 o                         
  -7   4  12       1054.49       1068.96         7.44 o                         
  -6   4  12       2478.18       2429.75        12.06 o                         
  -5   4  12        780.22        803.11        14.47 o                         
  -4   4  12        313.83        306.93         6.38 o                         
  -3   4  12         37.76         29.36         1.70 o                         
  -2   4  12       1024.71       1100.69        15.00 o                         
  -1   4  12        368.30        409.95         6.01 o                         
   0   4  12       1374.66       1469.77        12.50 o                         
   1   4  12        369.48        409.93         5.61 o                         
   2   4  12       1028.08       1082.58        11.58 o                         
   3   4  12         37.21         30.81         1.51 o                         
   4   4  12        314.38        324.85         5.76 o                         
   5   4  12        777.99        818.65        13.07 o                         
   6   4  12       2476.72       2372.49        20.17 o                         
   7   4  12       1052.39       1043.71         8.29 o                         
   8   4  12         29.75         32.82         1.31 o                         
   9   4  12        127.98        123.86         2.27 o                         
  10   4  12        108.44        106.76         2.31 o                         
  11   4  12          5.32          7.84         0.92 o                         
 -10   5  12         22.50         24.60         1.06 o                         
  -9   5  12          0.30          0.83         0.73 o                         
  -8   5  12        293.66        281.42         3.89 o                         
  -7   5  12        311.79        288.34         3.62 o                         
  -6   5  12        191.35        176.88         2.63 o                         
  -5   5  12        178.11        159.25         2.20 o                         
  -4   5  12        471.31        452.37         7.57 o                         
  -3   5  12        189.79        201.91         3.82 o                         
  -2   5  12        185.32        188.76         3.84 o                         
  -1   5  12        189.29        190.98         3.25 o                         
   0   5  12          9.01         20.09         1.25 o                         
   1   5  12        190.21        192.85         3.77 o                         
   2   5  12        184.38        195.22         3.94 o                         
   3   5  12        188.52        199.03         4.32 o                         
   4   5  12        471.62        460.27         7.84 o                         
   5   5  12        177.22        160.23         2.70 o                         
   6   5  12        193.48        178.05         3.27 o                         
   7   5  12        314.55        286.28         3.97 o                         
   8   5  12        293.37        282.16         3.91 o                         
   9   5  12          0.21          0.96         0.57 o                         
  10   5  12         21.40         23.85         1.06 o                         
  11   5  12        101.80        105.26         2.92 o                         
 -10   6  12        138.78        136.21         2.40 o                         
  -9   6  12        124.23        138.09         2.41 o                         
  -8   6  12         13.76         13.73         0.97 o                         
  -7   6  12        188.41        198.73         2.98 o                         
  -6   6  12         56.35         59.04         1.52 o                         
  -5   6  12       1540.97       1490.74        10.21 o                         
  -4   6  12        439.55        436.73         3.76 o                         
  -3   6  12        764.54        762.63        10.36 o                         
  -2   6  12        282.22        266.53         4.67 o                         
  -1   6  12        341.60        357.26         6.45 o                         
   0   6  12        258.14        231.19         4.89 o                         
   1   6  12        340.18        356.11         6.29 o                         
   2   6  12        287.42        277.21         6.37 o                         
   3   6  12        764.18        771.60        10.85 o                         
   4   6  12        438.64        429.34         4.28 o                         
   5   6  12       1539.28       1482.86        10.08 o                         
   6   6  12         55.39         56.74         1.83 o                         
   7   6  12        189.73        200.28         3.78 o                         
   8   6  12         13.92         12.89         0.91 o                         
   9   6  12        122.64        133.32         2.39 o                         
  10   6  12        138.09        137.53         4.47 o                         
 -10   7  12         98.44         92.41         5.68 o                         
  -9   7  12         61.85         77.34         1.76 o                         
  -8   7  12         42.69         36.49         1.60 o                         
  -7   7  12        143.15        138.10         2.65 o                         
  -6   7  12        464.52        458.65         4.39 o                         
  -5   7  12        123.42        129.96         2.27 o                         
  -4   7  12        271.09        248.70         3.09 o                         
  -3   7  12       2308.88       2184.72        11.55 o                         
  -2   7  12         70.25         60.00         1.43 o                         
  -1   7  12        191.48        194.85         2.89 o                         
   0   7  12        176.01        171.83         2.88 o                         
   1   7  12        188.84        189.90         3.08 o                         
   2   7  12         70.42         56.93         1.51 o                         
   3   7  12       2311.72       2177.35        16.74 o                         
   4   7  12        272.44        245.55         3.06 o                         
   5   7  12        125.49        132.05         2.56 o                         
   6   7  12        464.97        455.41         4.88 o                         
   7   7  12        142.69        133.82         2.91 o                         
   8   7  12         43.42         38.86         1.43 o                         
   9   7  12         62.44         75.35         1.56 o                         
  10   7  12         99.10         89.54         3.33 o                         
  -9   8  12        110.54        119.74         3.06 o                         
  -8   8  12         57.71         54.13         2.24 o                         
  -7   8  12         20.40         20.74         1.19 o                         
  -6   8  12         67.97         65.26         1.90 o                         
  -5   8  12         20.52         19.24         1.00 o                         
  -4   8  12         36.34         32.72         1.21 o                         
  -3   8  12         77.35         75.26         1.58 o                         
  -2   8  12         36.11         31.71         1.19 o                         
  -1   8  12        241.16        235.46         3.55 o                         
   0   8  12        723.28        679.33         6.57 o                         
   1   8  12        239.34        230.06         3.23 o                         
   2   8  12         36.08         30.77         1.15 o                         
   3   8  12         77.27         73.82         1.80 o                         
   4   8  12         36.07         31.85         1.33 o                         
   5   8  12         20.21         18.43         1.10 o                         
   6   8  12         66.91         63.39         2.05 o                         
   7   8  12         19.69         19.13         1.08 o                         
   8   8  12         57.24         54.14         1.65 o                         
   9   8  12        111.09        118.51         2.10 o                         
  -8   9  12         32.72         35.62         1.43 o                         
  -7   9  12        145.47        152.01         3.48 o                         
  -6   9  12        187.00        182.73         3.15 o                         
  -5   9  12        456.82        477.89         4.74 o                         
  -4   9  12         76.02         80.47         1.74 o                         
  -3   9  12        304.13        307.20         3.20 o                         
  -2   9  12        912.53        866.16         5.80 o                         
  -1   9  12        210.61        208.80         2.99 o                         
   0   9  12          8.36          6.02         0.70 o                         
   1   9  12        209.58        205.41         2.89 o                         
   2   9  12        914.06        875.97         6.75 o                         
   3   9  12        305.17        307.83         3.66 o                         
   4   9  12         76.20         78.07         2.11 o                         
   5   9  12        456.61        484.15         5.08 o                         
   6   9  12        189.25        186.80         3.30 o                         
   7   9  12        146.67        156.44         2.54 o                         
   8   9  12         31.74         38.11         1.21 o                         
  -7  10  12        124.82        129.33         2.69 o                         
  -6  10  12         10.30         11.48         0.89 o                         
  -5  10  12         12.56         12.00         0.81 o                         
  -4  10  12        281.67        273.57         3.21 o                         
  -3  10  12        230.85        230.04         3.21 o                         
  -2  10  12         57.56         57.11         1.51 o                         
  -1  10  12        220.25        214.21         2.82 o                         
   0  10  12        113.45        122.18         2.25 o                         
   1  10  12        222.85        216.70         3.34 o                         
   2  10  12         56.37         55.58         1.76 o                         
   3  10  12        230.72        234.52         3.12 o                         
   4  10  12        280.61        278.26         3.48 o                         
   5  10  12         11.93          9.85         0.73 o                         
   6  10  12          9.99         11.47         0.77 o                         
   7  10  12        123.20        132.41         2.11 o                         
  -6  11  12          7.32          9.79         0.72 o                         
  -5  11  12         27.29         22.83         1.10 o                         
  -4  11  12         87.05         87.18         1.66 o                         
  -3  11  12         86.51         90.80         1.71 o                         
  -2  11  12         96.54         98.99         1.84 o                         
  -1  11  12         11.82         13.02         0.77 o                         
   0  11  12          5.45          7.60         0.73 o                         
   1  11  12         11.88         13.42         0.82 o                         
   2  11  12         95.43        100.67         2.03 o                         
   3  11  12         86.12         90.38         2.13 o                         
   4  11  12         85.10         89.49         1.98 o                         
   5  11  12         26.67         26.14         1.05 o                         
   6  11  12          7.51         10.65         1.21 o                         
  -4  12  12          4.19          4.46         1.13 o                         
  -3  12  12         45.30         43.24         1.15 o                         
  -2  12  12        155.90        165.97         3.41 o                         
  -1  12  12         40.29         42.07         1.23 o                         
   0  12  12         31.70         32.96         1.11 o                         
   1  12  12         40.10         42.87         1.29 o                         
   2  12  12        153.23        158.58         3.16 o                         
   3  12  12         45.95         45.63         1.28 o                         
   4  12  12          3.94          3.58         0.71 o                         
   1   0  13       2498.49       3043.25        48.65 o                         
   2   0  13          4.94          0.45         0.89 o                         
   3   0  13       1694.05       1989.06        29.11 o                         
   4   0  13        846.92        777.94        13.00 o                         
   5   0  13       1700.10       1888.78        27.88 o                         
   6   0  13         57.61         62.04         4.31 o                         
   7   0  13         17.49         13.65         0.84 o                         
   8   0  13          4.76          5.98         0.76 o                         
   9   0  13        418.90        415.47         5.35 o                         
  10   0  13         56.80         51.29         2.01 o                         
  11   0  13        148.85        161.60         3.59 o                         
 -11   1  13         19.47         21.10         1.06 o                         
 -10   1  13        271.20        270.05         4.29 o                         
  -9   1  13          2.06          1.79         0.73 o                         
  -8   1  13        159.33        154.66         2.85 o                         
  -7   1  13        834.48        749.16         7.09 o                         
  -6   1  13        163.05        165.82         3.38 o                         
  -5   1  13       1374.59       1386.00        16.12 o                         
  -4   1  13       1614.86       1641.13        16.52 o                         
  -3   1  13       6485.69       7005.79       154.13 o                         
  -2   1  13       1849.96       1949.26        34.47 o                         
  -1   1  13        843.65        806.64        19.04 o                         
   0   1  13         18.09         20.94         1.21 o                         
   1   1  13        844.65        775.07        17.99 o                         
   2   1  13       1850.24       1992.84        39.95 o                         
   3   1  13       6472.23       6902.50       102.85 o                         
   4   1  13       1607.83       1684.90        12.97 o                         
   5   1  13       1372.57       1414.10        13.86 o                         
   6   1  13        164.15        166.77         3.59 o                         
   7   1  13        830.13        749.36         6.08 o                         
   8   1  13        159.03        156.33         2.77 o                         
   9   1  13          2.07          1.05         0.71 o                         
  10   1  13        270.08        270.44         3.88 o                         
  11   1  13         20.27         21.74         1.21 o                         
 -11   2  13         88.97         90.58         1.92 o                         
 -10   2  13         60.44         68.23         2.14 o                         
  -9   2  13         50.26         54.63         1.96 o                         
  -8   2  13        154.79        160.82         3.00 o                         
  -7   2  13       1252.97       1217.45         7.99 o                         
  -6   2  13         46.92         40.49         1.69 o                         
  -5   2  13        271.12        237.24         5.17 o                         
  -4   2  13          5.63          7.27         1.68 o                         
  -3   2  13        146.64        156.14         3.90 o                         
  -2   2  13        120.25        130.66         3.72 o                         
  -1   2  13       2655.85       2934.33        53.14 o                         
   0   2  13         55.08         65.28         1.89 o                         
   1   2  13       2668.53       2848.35        66.75 o                         
   2   2  13        117.14        132.32         3.35 o                         
   3   2  13        145.61        152.49         4.05 o                         
   4   2  13          5.85          9.10         1.23 o                         
   5   2  13        270.65        239.25         5.02 o                         
   6   2  13         47.63         42.67         1.37 o                         
   7   2  13       1250.30       1203.19         7.82 o                         
   8   2  13        153.06        159.61         2.72 o                         
   9   2  13         49.98         54.39         1.78 o                         
  10   2  13         60.95         65.55         2.07 o                         
  11   2  13         88.14         90.95         2.03 o                         
 -11   3  13         30.80         31.27         1.96 o                         
 -10   3  13         80.57         86.49         1.99 o                         
  -9   3  13        161.05        153.15         3.16 o                         
  -8   3  13         98.95        110.56         2.44 o                         
  -7   3  13        602.89        576.83         5.54 o                         
  -6   3  13         92.69         93.65         1.82 o                         
  -5   3  13         46.47         39.56         2.61 o                         
  -4   3  13        755.88        773.39        16.31 o                         
  -3   3  13         54.58         49.10         2.26 o                         
  -2   3  13        438.79        470.25         7.17 o                         
  -1   3  13         84.44         81.90         2.20 o                         
   0   3  13        488.95        602.80        12.03 o                         
   1   3  13         85.86         81.28         1.79 o                         
   2   3  13        434.53        466.74        11.69 o                         
   3   3  13         56.48         51.30         2.69 o                         
   4   3  13        747.90        799.75         9.91 o                         
   5   3  13         45.33         37.10         1.89 o                         
   6   3  13         91.04         90.98         2.07 o                         
   7   3  13        602.91        576.59         5.41 o                         
   8   3  13         99.50        108.19         2.20 o                         
   9   3  13        163.39        157.30         2.73 o                         
  10   3  13         80.32         86.50         2.43 o                         
  11   3  13         30.90         29.47         1.76 o                         
 -11   4  13        106.89        124.31         3.00 o                         
 -10   4  13         20.40         20.03         1.03 o                         
  -9   4  13        444.19        457.69         5.72 o                         
  -8   4  13         79.64         72.06         1.86 o                         
  -7   4  13       1237.69       1186.82         7.95 o                         
  -6   4  13       1513.19       1396.74         8.58 o                         
  -5   4  13       1567.38       1509.75        10.13 o                         
  -4   4  13        329.63        321.22         6.12 o                         
  -3   4  13          3.63          3.61         0.73 o                         
  -2   4  13        737.05        757.87        10.42 o                         
  -1   4  13        517.56        557.58         8.39 o                         
   0   4  13       1484.74       1636.47        13.25 o                         
   1   4  13        514.59        543.28         6.10 o                         
   2   4  13        737.17        748.75         8.65 o                         
   3   4  13          4.02          4.06         1.03 o                         
   4   4  13        325.79        329.33         7.09 o                         
   5   4  13       1574.66       1534.90        14.56 o                         
   6   4  13       1499.78       1383.61        13.81 o                         
   7   4  13       1246.09       1179.43         9.05 o                         
   8   4  13         80.28         71.59         2.02 o                         
   9   4  13        441.51        441.03         4.44 o                         
  10   4  13         20.73         21.99         1.15 o                         
  11   4  13        107.94        131.96         3.15 o                         
 -10   5  13        108.50        122.08         2.29 o                         
  -9   5  13         11.71         14.68         1.07 o                         
  -8   5  13         10.93         10.94         0.94 o                         
  -7   5  13        854.33        820.57         6.95 o                         
  -6   5  13        179.81        174.96         2.59 o                         
  -5   5  13         34.99         40.35         1.17 o                         
  -4   5  13         63.48         53.68         1.40 o                         
  -3   5  13        156.11        178.60         3.87 o                         
  -2   5  13        451.82        450.10         6.16 o                         
  -1   5  13        373.34        374.97         4.78 o                         
   0   5  13        104.34         78.72         2.68 o                         
   1   5  13        376.27        383.03         5.26 o                         
   2   5  13        452.74        460.60         5.97 o                         
   3   5  13        158.45        180.54         3.94 o                         
   4   5  13         64.80         55.04         1.88 o                         
   5   5  13         35.92         38.86         1.46 o                         
   6   5  13        181.77        169.25         3.32 o                         
   7   5  13        849.50        813.70         7.86 o                         
   8   5  13         10.76         11.36         0.97 o                         
   9   5  13         11.74         13.84         0.85 o                         
  10   5  13        108.40        122.49         4.05 o                         
 -10   6  13         17.90         16.77         1.11 o                         
  -9   6  13          1.30          0.99         0.56 o                         
  -8   6  13        107.08         99.79         2.14 o                         
  -7   6  13        257.50        248.45         3.10 o                         
  -6   6  13        681.95        675.31         5.11 o                         
  -5   6  13        156.17        166.49         2.36 o                         
  -4   6  13         51.63         54.71         1.34 o                         
  -3   6  13         56.68         64.15         1.34 o                         
  -2   6  13        120.27        108.48         3.15 o                         
  -1   6  13         90.85         92.72         2.61 o                         
   0   6  13        130.85        161.92         4.17 o                         
   1   6  13         92.01         96.02         3.92 o                         
   2   6  13        121.04        112.39         3.41 o                         
   3   6  13         55.95         64.92         1.72 o                         
   4   6  13         51.14         49.96         1.44 o                         
   5   6  13        155.07        161.39         2.98 o                         
   6   6  13        683.23        667.67         6.58 o                         
   7   6  13        257.88        246.41         3.96 o                         
   8   6  13        108.14         99.86         2.20 o                         
   9   6  13          1.42          1.51         0.55 o                         
  10   6  13         17.32         18.37         1.08 o                         
  -9   7  13         74.71         72.13         2.07 o                         
  -8   7  13         15.83         15.93         1.10 o                         
  -7   7  13         76.59         74.95         1.75 o                         
  -6   7  13         94.93         89.85         1.96 o                         
  -5   7  13        612.86        591.47         5.01 o                         
  -4   7  13        541.36        533.89         4.44 o                         
  -3   7  13         62.40         65.56         1.32 o                         
  -2   7  13        230.97        220.77         2.68 o                         
  -1   7  13        525.43        516.91         4.68 o                         
   0   7  13         69.76         73.47         1.76 o                         
   1   7  13        531.53        522.34         5.12 o                         
   2   7  13        228.87        217.84         3.07 o                         
   3   7  13         60.18         64.54         1.59 o                         
   4   7  13        542.32        547.54         5.60 o                         
   5   7  13        612.64        596.51         5.76 o                         
   6   7  13         95.42         88.40         2.14 o                         
   7   7  13         76.05         72.32         2.00 o                         
   8   7  13         15.33         15.40         0.87 o                         
   9   7  13         74.47         74.26         1.55 o                         
  -9   8  13         35.08         36.00         1.48 o                         
  -8   8  13         18.62         19.53         1.33 o                         
  -7   8  13         32.25         31.57         1.33 o                         
  -6   8  13        111.17        107.44         2.36 o                         
  -5   8  13        251.86        256.37         3.23 o                         
  -4   8  13        879.24        846.49         7.14 o                         
  -3   8  13        209.80        210.51         2.62 o                         
  -2   8  13        230.92        237.90         2.99 o                         
  -1   8  13        317.33        285.44         4.04 o                         
   0   8  13         11.08         11.96         0.85 o                         
   1   8  13        316.89        287.14         3.61 o                         
   2   8  13        227.46        231.24         3.08 o                         
   3   8  13        209.21        216.02         3.13 o                         
   4   8  13        881.01        865.77         8.19 o                         
   5   8  13        248.46        251.17         3.73 o                         
   6   8  13        109.68        105.99         2.57 o                         
   7   8  13         32.97         34.24         1.36 o                         
   8   8  13         17.91         17.91         0.99 o                         
   9   8  13         35.69         36.99         1.70 o                         
  -8   9  13        116.75        116.78         2.26 o                         
  -7   9  13        108.88        116.90         2.43 o                         
  -6   9  13         23.11         20.57         1.17 o                         
  -5   9  13         69.92         73.49         1.89 o                         
  -4   9  13        604.05        610.54         4.77 o                         
  -3   9  13        275.70        255.42         3.01 o                         
  -2   9  13         64.68         53.66         1.39 o                         
  -1   9  13        285.95        277.25         3.23 o                         
   0   9  13          3.94          4.18         0.66 o                         
   1   9  13        287.22        277.89         3.36 o                         
   2   9  13         65.62         53.32         1.52 o                         
   3   9  13        276.82        261.72         3.66 o                         
   4   9  13        599.54        610.85         6.69 o                         
   5   9  13         69.09         74.90         2.05 o                         
   6   9  13         23.21         23.38         1.25 o                         
   7   9  13        107.29        117.17         1.98 o                         
   8   9  13        115.51        116.86         2.02 o                         
  -7  10  13          9.28          8.58         0.83 o                         
  -6  10  13          8.99          8.26         0.71 o                         
  -5  10  13         54.64         59.01         1.48 o                         
  -4  10  13         30.12         28.46         1.10 o                         
  -3  10  13         87.72         85.79         1.83 o                         
  -2  10  13         36.19         36.54         1.25 o                         
  -1  10  13        186.76        197.80         2.68 o                         
   0  10  13          3.00          2.04         0.63 o                         
   1  10  13        186.17        192.33         2.95 o                         
   2  10  13         37.02         39.72         1.47 o                         
   3  10  13         86.12         79.34         1.85 o                         
   4  10  13         29.42         27.36         1.07 o                         
   5  10  13         54.05         60.16         1.55 o                         
   6  10  13          9.50          9.54         0.70 o                         
   7  10  13          9.41          8.60         0.71 o                         
  -6  11  13         70.93         63.36         2.12 o                         
  -5  11  13         27.26         23.98         1.09 o                         
  -4  11  13         11.04          9.33         0.55 o                         
  -3  11  13         46.63         39.02         1.13 o                         
  -2  11  13        164.65        152.78         2.38 o                         
  -1  11  13         43.19         39.93         1.19 o                         
   0  11  13        142.71        158.64         2.41 o                         
   1  11  13         43.40         41.80         1.24 o                         
   2  11  13        165.44        154.60         2.53 o                         
   3  11  13         46.83         39.44         1.40 o                         
   4  11  13         11.25         11.19         0.84 o                         
   5  11  13         26.57         23.84         0.96 o                         
   6  11  13         69.44         62.69         3.66 o                         
  -4  12  13         26.72         28.66         1.80 o                         
  -3  12  13        112.30        113.75         4.95 o                         
  -2  12  13         25.97         25.14         0.93 o                         
  -1  12  13          2.57          3.35         0.73 o                         
   0  12  13        110.94        110.19         1.82 o                         
   1  12  13          2.93          3.64         0.49 o                         
   2  12  13         25.39         27.18         0.96 o                         
   3  12  13        113.24        121.67         2.34 o                         
   4  12  13         26.13         26.61         2.23 o                         
   0   0  14         85.45         85.33         3.38 o                         
   1   0  14       3009.18       3811.67        86.28 o                         
   2   0  14       6232.24       6978.71       107.75 o                         
   3   0  14          0.43          5.11         1.03 o                         
   4   0  14       1256.65       1199.67        16.36 o                         
   5   0  14       1247.64       1334.85        19.53 o                         
   6   0  14       2199.79       2006.59        17.51 o                         
   7   0  14         17.46         23.98         1.15 o                         
   8   0  14         20.69         22.81         1.17 o                         
   9   0  14         57.26         58.33         2.11 o                         
  10   0  14        156.62        163.08         3.52 o                         
  11   0  14         30.26         25.97         1.06 o                         
 -11   1  14         15.90         20.01         0.98 o                         
 -10   1  14        116.90        119.54         3.06 o                         
  -9   1  14        168.98        161.42         3.21 o                         
  -8   1  14        222.58        213.66         3.19 o                         
  -7   1  14        111.88        121.71         2.55 o                         
  -6   1  14         11.62         12.18         0.92 o                         
  -5   1  14        150.61        137.82         5.30 o                         
  -4   1  14       1039.83       1026.21        24.13 o                         
  -3   1  14        459.47        527.60        12.84 o                         
  -2   1  14        525.47        571.15        13.28 o                         
  -1   1  14        759.63        922.12        17.39 o                         
   0   1  14        335.73        397.89        14.52 o                         
   1   1  14        757.51        862.88        16.37 o                         
   2   1  14        524.74        574.12         9.89 o                         
   3   1  14        463.27        524.92         7.94 o                         
   4   1  14       1036.52       1060.74        15.81 o                         
   5   1  14        150.39        142.42         4.07 o                         
   6   1  14         11.52         12.67         0.91 o                         
   7   1  14        111.70        121.31         2.47 o                         
   8   1  14        220.74        204.87         3.24 o                         
   9   1  14        168.50        158.55         3.45 o                         
  10   1  14        117.08        123.08         2.80 o                         
  11   1  14         15.76         19.39         0.93 o                         
 -11   2  14         88.12         89.03         3.82 o                         
 -10   2  14         16.63         17.98         1.10 o                         
  -9   2  14         56.63         55.57         1.84 o                         
  -8   2  14        147.50        153.06         2.91 o                         
  -7   2  14        352.66        331.62         4.06 o                         
  -6   2  14        220.17        245.11         3.44 o                         
  -5   2  14        554.41        484.93        12.82 o                         
  -4   2  14       1533.74       1404.72        16.30 o                         
  -3   2  14        173.96        187.34         4.33 o                         
  -2   2  14        650.79        643.90        15.02 o                         
  -1   2  14        152.73        147.28         5.52 o                         
   0   2  14        331.12        427.38        10.89 o                         
   1   2  14        154.98        152.54         2.84 o                         
   2   2  14        647.93        674.51         9.77 o                         
   3   2  14        177.05        200.02         3.94 o                         
   4   2  14       1535.53       1515.25        13.22 o                         
   5   2  14        552.04        494.73         6.97 o                         
   6   2  14        221.36        240.72         3.08 o                         
   7   2  14        353.97        331.31         3.99 o                         
   8   2  14        147.52        151.44         2.87 o                         
   9   2  14         56.96         59.56         1.99 o                         
  10   2  14         16.50         16.14         1.17 o                         
  11   2  14         88.55         90.92         1.89 o                         
 -11   3  14         22.34         25.15         1.24 o                         
 -10   3  14        114.79        136.90         2.61 o                         
  -9   3  14         78.44         72.00         2.15 o                         
  -8   3  14         18.61         19.35         1.22 o                         
  -7   3  14         99.62        116.16         2.44 o                         
  -6   3  14        710.71        639.18         5.03 o                         
  -5   3  14         89.86         94.75         2.79 o                         
  -4   3  14         16.96         16.69         1.84 o                         
  -3   3  14         49.82         35.09         1.99 o                         
  -2   3  14        793.68        847.30        13.11 o                         
  -1   3  14        351.12        401.13         6.60 o                         
   0   3  14       1905.13       2252.37        45.69 o                         
   1   3  14        353.62        412.31         7.43 o                         
   2   3  14        797.90        889.96        12.87 o                         
   3   3  14         48.64         36.76         2.24 o                         
   4   3  14         16.64         18.15         1.55 o                         
   5   3  14         87.91         99.07         3.07 o                         
   6   3  14        715.39        654.78         6.00 o                         
   7   3  14         99.41        117.08         2.35 o                         
   8   3  14         18.83         18.76         1.05 o                         
   9   3  14         78.16         70.44         1.97 o                         
  10   3  14        112.45        132.08         2.91 o                         
  11   3  14         22.59         25.25         1.21 o                         
 -11   4  14        132.84        130.68         3.35 o                         
 -10   4  14         64.76         66.79         1.98 o                         
  -9   4  14         51.19         52.88         1.83 o                         
  -8   4  14        485.48        498.07         5.32 o                         
  -7   4  14         17.34         14.93         0.98 o                         
  -6   4  14        382.59        360.18         3.75 o                         
  -5   4  14       1061.96        940.97         5.91 o                         
  -4   4  14        660.46        614.94        11.62 o                         
  -3   4  14        114.84        101.25         2.98 o                         
  -2   4  14         42.79         49.91         1.89 o                         
  -1   4  14        663.54        665.55         7.18 o                         
   0   4  14        366.85        424.01         7.15 o                         
   1   4  14        661.34        666.10         7.05 o                         
   2   4  14         42.76         50.22         2.22 o                         
   3   4  14        114.92        103.58         3.41 o                         
   4   4  14        656.84        655.73         8.10 o                         
   5   4  14       1059.82        940.57         8.85 o                         
   6   4  14        386.94        360.89         5.24 o                         
   7   4  14         18.74         16.50         1.17 o                         
   8   4  14        480.16        485.26         5.41 o                         
   9   4  14         50.61         49.23         1.74 o                         
  10   4  14         64.51         67.72         1.96 o                         
  11   4  14        132.56        134.23         3.43 o                         
 -10   5  14         64.43         68.95         2.05 o                         
  -9   5  14        293.55        308.94         4.22 o                         
  -8   5  14        126.81        133.84         2.64 o                         
  -7   5  14        323.54        305.52         3.59 o                         
  -6   5  14        257.52        257.26         3.15 o                         
  -5   5  14        386.30        377.39         3.75 o                         
  -4   5  14        356.08        351.71         3.45 o                         
  -3   5  14         51.25         45.60         2.05 o                         
  -2   5  14        970.08        929.19        11.41 o                         
  -1   5  14         19.34         17.71         1.25 o                         
   0   5  14          0.43          0.20         0.73 o                         
   1   5  14         18.96         15.51         1.17 o                         
   2   5  14        967.20        959.69         9.18 o                         
   3   5  14         51.93         51.30         2.28 o                         
   4   5  14        354.81        356.04         4.26 o                         
   5   5  14        385.74        378.40         7.39 o                         
   6   5  14        256.41        253.48         4.13 o                         
   7   5  14        325.91        305.83         3.88 o                         
   8   5  14        126.10        128.57         2.78 o                         
   9   5  14        297.36        314.04         3.49 o                         
  10   5  14         65.09         72.96         2.07 o                         
 -10   6  14         81.70         81.31         8.48 o                         
  -9   6  14          5.47          5.20         0.59 o                         
  -8   6  14         57.88         54.46         1.61 o                         
  -7   6  14        165.56        168.83         2.69 o                         
  -6   6  14         42.68         43.29         1.29 o                         
  -5   6  14        942.55        944.76         6.26 o                         
  -4   6  14        202.02        171.81         2.43 o                         
  -3   6  14        253.88        252.61         2.73 o                         
  -2   6  14       1288.34       1176.21         7.79 o                         
  -1   6  14        598.09        619.89         8.47 o                         
   0   6  14        503.59        538.91         7.60 o                         
   1   6  14        592.62        623.79         7.97 o                         
   2   6  14       1294.75       1231.42        13.14 o                         
   3   6  14        254.09        254.20         3.13 o                         
   4   6  14        203.32        173.58         3.03 o                         
   5   6  14        946.66        953.50         8.43 o                         
   6   6  14         42.89         43.29         1.66 o                         
   7   6  14        166.39        168.62         3.44 o                         
   8   6  14         56.94         52.14         1.58 o                         
   9   6  14          5.45          5.46         0.59 o                         
  10   6  14         81.39         86.47         2.44 o                         
  -9   7  14         28.96         29.64         1.31 o                         
  -8   7  14         25.92         27.14         1.36 o                         
  -7   7  14         23.51         28.13         1.11 o                         
  -6   7  14          0.74          1.09         0.60 o                         
  -5   7  14        174.22        188.09         2.74 o                         
  -4   7  14        407.02        416.31         3.71 o                         
  -3   7  14          1.80          1.54         0.44 o                         
  -2   7  14        163.86        162.12         2.26 o                         
  -1   7  14        175.41        166.20         2.57 o                         
   0   7  14        882.67        888.36         6.31 o                         
   1   7  14        173.72        166.49         2.49 o                         
   2   7  14        160.12        158.41         2.55 o                         
   3   7  14          2.01          1.78         0.53 o                         
   4   7  14        403.41        414.27         4.44 o                         
   5   7  14        173.42        187.11         3.04 o                         
   6   7  14          0.74          0.65         0.67 o                         
   7   7  14         23.85         28.40         1.34 o                         
   8   7  14         26.44         26.65         1.07 o                         
   9   7  14         29.92         33.53         1.07 o                         
  -9   8  14         11.11         12.22         1.40 o                         
  -8   8  14          3.62          1.82         0.61 o                         
  -7   8  14         26.46         24.05         1.12 o                         
  -6   8  14        104.23         97.90         2.33 o                         
  -5   8  14        257.27        275.15         3.96 o                         
  -4   8  14        331.76        322.70         3.61 o                         
  -3   8  14        225.62        218.82         2.76 o                         
  -2   8  14        335.26        318.14         3.50 o                         
  -1   8  14        424.61        412.17         4.27 o                         
   0   8  14        143.31        142.09         2.56 o                         
   1   8  14        424.66        410.07         4.30 o                         
   2   8  14        334.89        316.01         3.62 o                         
   3   8  14        225.70        210.86         3.29 o                         
   4   8  14        335.05        335.26         4.30 o                         
   5   8  14        256.83        267.08         4.20 o                         
   6   8  14        103.62         94.27         2.37 o                         
   7   8  14         25.46         24.14         1.07 o                         
   8   8  14          3.45          2.59         0.60 o                         
   9   8  14         11.22         11.50         1.91 o                         
  -8   9  14         14.56         15.80         1.08 o                         
  -7   9  14         26.48         27.96         1.36 o                         
  -6   9  14         42.47         44.16         1.50 o                         
  -5   9  14        176.85        188.82         2.81 o                         
  -4   9  14        460.33        468.36         5.12 o                         
  -3   9  14        194.85        208.18         3.13 o                         
  -2   9  14         11.05         10.03         0.79 o                         
  -1   9  14       1030.97        999.69         6.82 o                         
   0   9  14        252.26        257.55         3.37 o                         
   1   9  14       1034.92        995.68         7.32 o                         
   2   9  14         11.05          8.71         0.78 o                         
   3   9  14        194.30        205.80         3.17 o                         
   4   9  14        461.16        472.27         5.58 o                         
   5   9  14        175.63        190.26         3.50 o                         
   6   9  14         41.11         42.00         1.44 o                         
   7   9  14         25.93         26.50         1.10 o                         
   8   9  14         15.34         15.27         1.16 o                         
  -7  10  14        280.03        259.26         5.24 o                         
  -6  10  14         43.80         45.00         1.22 o                         
  -5  10  14         36.06         37.08         1.14 o                         
  -4  10  14          8.08          6.00         0.63 o                         
  -3  10  14        122.42        118.52         2.05 o                         
  -2  10  14         24.09         25.45         1.08 o                         
  -1  10  14         95.75         96.62         1.90 o                         
   0  10  14          7.41          4.26         0.65 o                         
   1  10  14         94.07         90.31         2.07 o                         
   2  10  14         22.38         23.64         1.13 o                         
   3  10  14        122.97        120.38         2.36 o                         
   4  10  14          8.10          6.28         0.62 o                         
   5  10  14         36.21         40.71         1.28 o                         
   6  10  14         43.43         47.03         1.33 o                         
   7  10  14        283.66        275.22         4.12 o                         
  -5  11  14         45.95         48.97         1.36 o                         
  -4  11  14         51.51         53.90         1.34 o                         
  -3  11  14         76.10         74.30         1.52 o                         
  -2  11  14         69.18         64.98         1.50 o                         
  -1  11  14        116.07        122.29         2.18 o                         
   0  11  14         42.60         41.84         1.27 o                         
   1  11  14        115.93        120.95         2.15 o                         
   2  11  14         71.16         66.73         1.66 o                         
   3  11  14         76.66         76.51         1.75 o                         
   4  11  14         50.96         53.32         1.56 o                         
   5  11  14         46.29         51.37         1.86 o                         
  -3  12  14          7.88          7.53         0.77 o                         
  -2  12  14        172.33        164.38         3.05 o                         
  -1  12  14         17.20         18.49         0.95 o                         
   0  12  14          8.88          8.84         0.68 o                         
   1  12  14         16.90         16.40         1.17 o                         
   2  12  14        172.06        164.55         5.16 o                         
   3  12  14          8.45          9.23         0.74 o                         
   1   0  15         62.29         30.76         2.34 o                         
   2   0  15         95.36         98.76         3.79 o                         
   3   0  15        112.60        136.91         3.90 o                         
   4   0  15        601.85        615.71         9.28 o                         
   5   0  15        762.68        756.34        13.69 o                         
   6   0  15        141.52        132.24         2.20 o                         
   7   0  15        189.44        193.19         3.30 o                         
   8   0  15          0.60          0.02         0.70 o                         
   9   0  15        254.11        276.50         4.20 o                         
  10   0  15         58.62         66.70         2.15 o                         
  11   0  15          8.23          8.28         0.78 o                         
 -11   1  15          1.81          2.11         0.72 o                         
 -10   1  15        128.92        139.45         3.62 o                         
  -9   1  15         54.80         50.49         1.78 o                         
  -8   1  15        910.00        889.44         6.73 o                         
  -7   1  15        227.68        219.74         3.45 o                         
  -6   1  15       1061.34       1045.80         7.56 o                         
  -5   1  15        848.68        833.59        10.51 o                         
  -4   1  15        995.84       1057.53        18.56 o                         
  -3   1  15        516.87        550.51         8.49 o                         
  -2   1  15        510.41        481.55        11.26 o                         
  -1   1  15        436.18        442.37        12.93 o                         
   0   1  15         20.90         27.63         1.81 o                         
   1   1  15        436.33        462.07        10.94 o                         
   2   1  15        502.24        473.81        11.09 o                         
   3   1  15        524.79        563.82         7.29 o                         
   4   1  15       1004.88       1069.04        23.72 o                         
   5   1  15        844.41        810.18        15.61 o                         
   6   1  15       1051.09       1041.46         8.61 o                         
   7   1  15        228.56        225.69         3.52 o                         
   8   1  15        912.39        902.23         7.92 o                         
   9   1  15         54.99         52.14         2.01 o                         
  10   1  15        127.26        140.63         2.86 o                         
  11   1  15          1.74          1.03         0.54 o                         
 -11   2  15         22.20         21.09         1.59 o                         
 -10   2  15        101.68        111.82         2.68 o                         
  -9   2  15         31.43         31.30         1.33 o                         
  -8   2  15        137.13        131.15         2.52 o                         
  -7   2  15        406.62        398.97         4.85 o                         
  -6   2  15        344.96        338.11         4.11 o                         
  -5   2  15        195.98        187.73         6.98 o                         
  -4   2  15        837.84        815.66        10.69 o                         
  -3   2  15        308.66        322.28         5.92 o                         
  -2   2  15        812.08        801.60        14.39 o                         
  -1   2  15       1133.36       1232.71        42.54 o                         
   0   2  15        521.89        638.41        16.04 o                         
   1   2  15       1133.72       1210.85        23.66 o                         
   2   2  15        806.59        821.35        12.50 o                         
   3   2  15        309.32        330.09         5.03 o                         
   4   2  15        834.86        861.57         9.75 o                         
   5   2  15        198.11        191.94         4.48 o                         
   6   2  15        344.86        333.47         3.97 o                         
   7   2  15        408.13        405.42         4.67 o                         
   8   2  15        136.15        130.17         2.79 o                         
   9   2  15         30.61         32.50         1.65 o                         
  10   2  15        101.68        109.73         2.50 o                         
  11   2  15         22.37         18.62         0.95 o                         
 -11   3  15         18.64         16.46         0.96 o                         
 -10   3  15        185.80        193.11         3.27 o                         
  -9   3  15        233.14        229.61         3.43 o                         
  -8   3  15          9.57          9.95         0.87 o                         
  -7   3  15        385.08        336.12         4.28 o                         
  -6   3  15        286.11        285.86         3.57 o                         
  -5   3  15        172.56        164.99         2.30 o                         
  -4   3  15         91.39         80.31         2.88 o                         
  -3   3  15         73.50         87.46         3.46 o                         
  -2   3  15        271.55        264.69         6.68 o                         
  -1   3  15        270.86        297.30         4.76 o                         
   0   3  15         35.84         41.71         1.93 o                         
   1   3  15        273.16        303.46         4.11 o                         
   2   3  15        269.43        277.91         4.48 o                         
   3   3  15         73.25         89.52         2.92 o                         
   4   3  15         93.38         88.64         3.26 o                         
   5   3  15        172.86        166.85         2.96 o                         
   6   3  15        286.00        288.13         3.82 o                         
   7   3  15        385.31        332.76         4.46 o                         
   8   3  15          9.52         10.54         0.95 o                         
   9   3  15        235.16        229.56         3.93 o                         
  10   3  15        183.79        192.33         3.36 o                         
  11   3  15         18.52         17.04         1.65 o                         
 -10   4  15        126.34        132.58         2.87 o                         
  -9   4  15         17.77         15.38         1.00 o                         
  -8   4  15        170.34        178.76         3.20 o                         
  -7   4  15        303.80        306.80         3.98 o                         
  -6   4  15        134.54        131.69         2.19 o                         
  -5   4  15        685.79        638.52         4.70 o                         
  -4   4  15        661.94        615.48         5.34 o                         
  -3   4  15        173.27        159.64         3.88 o                         
  -2   4  15       1520.57       1609.87        28.92 o                         
  -1   4  15         93.09        109.78         3.26 o                         
   0   4  15        893.32        969.05         9.40 o                         
   1   4  15         92.73        109.73         3.04 o                         
   2   4  15       1523.90       1595.89        18.24 o                         
   3   4  15        172.07        159.14         3.89 o                         
   4   4  15        661.95        627.66         8.60 o                         
   5   4  15        684.10        634.19         8.94 o                         
   6   4  15        133.61        129.57         3.20 o                         
   7   4  15        305.94        307.93         4.45 o                         
   8   4  15        170.56        176.33         3.50 o                         
   9   4  15         17.92         15.17         1.11 o                         
  10   4  15        125.76        132.12         2.42 o                         
 -10   5  15         12.97         18.05         0.99 o                         
  -9   5  15        236.62        241.09         3.57 o                         
  -8   5  15         91.07         80.56         2.10 o                         
  -7   5  15         69.68         73.27         1.75 o                         
  -6   5  15        390.07        371.19         3.82 o                         
  -5   5  15        446.30        417.91         4.15 o                         
  -4   5  15        271.72        266.85         3.13 o                         
  -3   5  15        180.79        179.30         2.56 o                         
  -2   5  15         52.04         44.12         2.56 o                         
  -1   5  15         91.15         94.97         2.72 o                         
   0   5  15        401.21        401.14         5.87 o                         
   1   5  15         90.79         94.99         2.72 o                         
   2   5  15         51.51         45.45         1.98 o                         
   3   5  15        181.88        185.80         3.71 o                         
   4   5  15        270.71        263.00         4.21 o                         
   5   5  15        443.74        407.66         5.79 o                         
   6   5  15        392.25        360.77         5.15 o                         
   7   5  15         69.89         71.94         1.94 o                         
   8   5  15         90.76         80.01         2.08 o                         
   9   5  15        235.43        230.69         3.25 o                         
  10   5  15         12.32         16.60         1.04 o                         
 -10   6  15        100.60         87.71         8.87 o                         
  -9   6  15         22.91         23.27         0.95 o                         
  -8   6  15        223.77        245.17         3.33 o                         
  -7   6  15         16.38         19.46         1.04 o                         
  -6   6  15        173.19        159.01         2.37 o                         
  -5   6  15        534.18        541.48         4.74 o                         
  -4   6  15        259.79        263.21         3.40 o                         
  -3   6  15        111.05        107.40         1.85 o                         
  -2   6  15         25.38         28.14         1.01 o                         
  -1   6  15        127.38        124.00         2.32 o                         
   0   6  15        357.22        307.74         4.18 o                         
   1   6  15        125.23        119.69         2.18 o                         
   2   6  15         25.03         27.89         1.12 o                         
   3   6  15        109.37        106.90         2.42 o                         
   4   6  15        260.80        259.84         3.84 o                         
   5   6  15        533.89        537.85         6.60 o                         
   6   6  15        176.42        159.43         3.07 o                         
   7   6  15         16.21         17.99         1.22 o                         
   8   6  15        226.76        242.15         3.58 o                         
   9   6  15         22.59         24.65         0.97 o                         
  10   6  15        100.53        104.63         3.16 o                         
  -9   7  15         50.46         46.90         1.80 o                         
  -8   7  15          2.20          2.44         0.66 o                         
  -7   7  15         85.45         85.85         1.97 o                         
  -6   7  15        254.90        250.14         3.53 o                         
  -5   7  15        170.55        181.91         2.67 o                         
  -4   7  15        608.26        598.48         4.99 o                         
  -3   7  15        605.44        585.31         4.33 o                         
  -2   7  15        164.69        155.59         2.51 o                         
  -1   7  15        305.61        275.83         3.42 o                         
   0   7  15         67.84         61.97         1.75 o                         
   1   7  15        305.31        267.03         3.22 o                         
   2   7  15        162.00        153.45         2.53 o                         
   3   7  15        610.03        587.72         5.07 o                         
   4   7  15        609.68        607.34         5.43 o                         
   5   7  15        168.55        178.50         3.02 o                         
   6   7  15        253.51        251.70         4.09 o                         
   7   7  15         84.28         84.59         2.14 o                         
   8   7  15          2.01          2.76         0.54 o                         
   9   7  15         51.01         46.54         1.74 o                         
  -8   8  15         37.59         42.16         1.64 o                         
  -7   8  15        348.84        376.85         5.44 o                         
  -6   8  15         51.07         52.72         1.70 o                         
  -5   8  15         47.13         50.02         1.69 o                         
  -4   8  15        164.55        154.57         2.42 o                         
  -3   8  15         32.68         32.31         1.09 o                         
  -2   8  15         27.97         27.42         1.07 o                         
  -1   8  15        597.99        567.37         5.05 o                         
   0   8  15        198.90        212.08         3.05 o                         
   1   8  15        600.41        575.39         5.06 o                         
   2   8  15         27.96         28.08         1.08 o                         
   3   8  15         32.36         32.26         1.31 o                         
   4   8  15        164.86        154.43         2.88 o                         
   5   8  15         47.78         51.73         1.79 o                         
   6   8  15         50.76         53.11         1.88 o                         
   7   8  15        351.49        389.33         4.55 o                         
   8   8  15         36.84         44.65         1.46 o                         
  -7   9  15         69.67         71.19         2.03 o                         
  -6   9  15          2.08          3.29         0.68 o                         
  -5   9  15        135.88        134.84         2.37 o                         
  -4   9  15          4.36          4.46         0.62 o                         
  -3   9  15         96.30         95.98         2.08 o                         
  -2   9  15        763.03        755.80         6.06 o                         
  -1   9  15        130.23        140.35         2.41 o                         
   0   9  15         81.50         79.56         1.84 o                         
   1   9  15        129.49        136.87         2.50 o                         
   2   9  15        760.23        744.29         6.59 o                         
   3   9  15         96.78         96.14         2.24 o                         
   4   9  15          4.58          2.99         0.63 o                         
   5   9  15        134.34        137.93         2.74 o                         
   6   9  15          1.99          3.68         0.63 o                         
   7   9  15         69.07         73.46         1.92 o                         
  -6  10  15         85.98         94.95         2.14 o                         
  -5  10  15         34.67         39.86         1.24 o                         
  -4  10  15        257.69        248.30         3.21 o                         
  -3  10  15         11.44         10.20         0.69 o                         
  -2  10  15        113.69         99.59         2.03 o                         
  -1  10  15        279.22        276.24         3.32 o                         
   0  10  15         82.37         76.79         1.91 o                         
   1  10  15        279.17        266.65         3.67 o                         
   2  10  15        115.32        103.70         2.32 o                         
   3  10  15         12.08         11.65         0.88 o                         
   4  10  15        253.39        244.83         3.11 o                         
   5  10  15         34.80         38.40         1.29 o                         
   6  10  15         86.40         97.68         1.82 o                         
  -5  11  15         51.61         49.96         2.22 o                         
  -4  11  15         45.92         40.43         1.18 o                         
  -3  11  15          8.28         11.06         0.68 o                         
  -2  11  15         69.63         68.49         1.52 o                         
  -1  11  15         58.80         59.95         1.51 o                         
   0  11  15         77.69         94.66         1.86 o                         
   1  11  15         59.15         60.79         1.48 o                         
   2  11  15         68.29         69.50         1.68 o                         
   3  11  15          8.64         11.98         0.77 o                         
   4  11  15         45.76         44.72         1.45 o                         
   5  11  15         52.87         55.22         1.62 o                         
  -3  12  15         22.71         20.92         2.82 o                         
  -2  12  15         24.30         18.21         0.78 o                         
  -1  12  15        194.31        185.77         4.03 o                         
   0  12  15         20.84         24.00         1.17 o                         
   1  12  15        192.29        187.42         3.40 o                         
   2  12  15         23.58         19.26         1.37 o                         
   3  12  15         22.50         22.64         2.18 o                         
   0   0  16         18.45         12.82         3.20 o                         
   1   0  16         95.84        127.62         3.86 o                         
   2   0  16        136.48        128.04         3.75 o                         
   3   0  16       4053.87       4362.05        86.71 o                         
   4   0  16        104.93         99.80         3.37 o                         
   5   0  16       2116.38       2018.12        16.79 o                         
   6   0  16       1917.83       1999.19        14.10 o                         
   7   0  16       1575.72       1502.53        11.42 o                         
   8   0  16         90.58         78.88         2.17 o                         
   9   0  16         98.91         95.22         2.40 o                         
  10   0  16         29.76         27.41         1.39 o                         
  11   0  16          0.05          0.75         0.72 o                         
 -11   1  16         24.13         20.96         0.98 o                         
 -10   1  16         49.48         54.34         1.94 o                         
  -9   1  16         43.70         42.38         1.71 o                         
  -8   1  16          7.53          7.24         0.82 o                         
  -7   1  16        321.27        306.58         4.46 o                         
  -6   1  16       1851.90       1771.01        10.14 o                         
  -5   1  16        194.21        187.40         2.90 o                         
  -4   1  16         30.69         24.36         2.08 o                         
  -3   1  16         70.90         67.09         3.29 o                         
  -2   1  16        730.81        744.84        10.37 o                         
  -1   1  16        462.15        501.96        11.14 o                         
   0   1  16         54.66         61.23         2.37 o                         
   1   1  16        461.66        543.43        12.02 o                         
   2   1  16        728.37        769.17        14.57 o                         
   3   1  16         72.58         65.74         2.52 o                         
   4   1  16         30.74         22.60         1.75 o                         
   5   1  16        194.81        190.59         5.77 o                         
   6   1  16       1855.65       1769.01        13.42 o                         
   7   1  16        322.64        307.37         4.24 o                         
   8   1  16          7.49          5.82         0.88 o                         
   9   1  16         41.92         36.92         1.76 o                         
  10   1  16         49.56         54.48         1.64 o                         
  11   1  16         24.32         22.05         1.37 o                         
 -11   2  16         61.61         56.93         1.85 o                         
 -10   2  16         53.49         62.21         2.12 o                         
  -9   2  16         46.13         49.56         1.80 o                         
  -8   2  16          5.17          7.05         0.75 o                         
  -7   2  16        159.64        163.68         3.05 o                         
  -6   2  16       1040.11        963.65         7.62 o                         
  -5   2  16        123.35        115.97         2.18 o                         
  -4   2  16        597.82        599.24        10.10 o                         
  -3   2  16        389.46        402.78         7.10 o                         
  -2   2  16        477.73        502.05        12.45 o                         
  -1   2  16          0.48         -0.89         1.15 o                         
   0   2  16       1734.90       2188.68        50.63 o                         
   1   2  16          0.42          1.17         0.60 o                         
   2   2  16        477.62        486.06         9.94 o                         
   3   2  16        391.41        436.04         6.46 o                         
   4   2  16        598.43        645.69         8.48 o                         
   5   2  16        124.59        117.05         2.20 o                         
   6   2  16       1037.67        942.15         7.92 o                         
   7   2  16        162.43        171.70         3.10 o                         
   8   2  16          5.27          7.53         0.92 o                         
   9   2  16         45.54         48.46         1.94 o                         
  10   2  16         52.40         60.08         1.77 o                         
  11   2  16         60.62         47.40        11.94 o                         
 -10   3  16         40.58         44.24         1.97 o                         
  -9   3  16        111.53        108.44         2.37 o                         
  -8   3  16        161.50        165.15         3.07 o                         
  -7   3  16         76.76         69.21         1.86 o                         
  -6   3  16        525.69        519.67         4.94 o                         
  -5   3  16        223.15        219.86         2.55 o                         
  -4   3  16        158.77        150.05         3.98 o                         
  -3   3  16         19.13         19.59         1.81 o                         
  -2   3  16        210.34        277.75         8.17 o                         
  -1   3  16         95.70         81.27         2.94 o                         
   0   3  16         24.68         26.59         1.64 o                         
   1   3  16         97.50         85.76         2.20 o                         
   2   3  16        210.94        277.86         5.28 o                         
   3   3  16         18.67         21.57         1.58 o                         
   4   3  16        160.94        158.46         4.28 o                         
   5   3  16        223.09        221.77         3.46 o                         
   6   3  16        522.74        516.70         5.37 o                         
   7   3  16         77.69         72.01         2.31 o                         
   8   3  16        163.49        170.49         3.22 o                         
   9   3  16        113.30        111.41         2.51 o                         
  10   3  16         41.12         46.97         1.42 o                         
 -10   4  16          7.30          5.86         0.76 o                         
  -9   4  16        151.41        153.17         2.73 o                         
  -8   4  16         14.69         17.58         1.11 o                         
  -7   4  16         86.54         77.24         2.06 o                         
  -6   4  16        197.06        169.87         2.70 o                         
  -5   4  16        111.39        119.36         1.94 o                         
  -4   4  16          8.21          8.02         0.71 o                         
  -3   4  16         18.09         19.95         1.53 o                         
  -2   4  16        285.45        288.83         8.59 o                         
  -1   4  16        631.16        632.20        15.05 o                         
   0   4  16          8.21          6.93         1.42 o                         
   1   4  16        632.86        644.84         9.49 o                         
   2   4  16        285.83        284.63         5.41 o                         
   3   4  16         17.85         20.06         1.84 o                         
   4   4  16          8.18          8.92         0.83 o                         
   5   4  16        110.57        116.53         2.46 o                         
   6   4  16        198.39        167.58         2.99 o                         
   7   4  16         86.80         77.80         2.18 o                         
   8   4  16         14.50         14.40         1.16 o                         
   9   4  16        148.98        149.53         2.97 o                         
  10   4  16          7.69          5.19         0.84 o                         
 -10   5  16         33.04         32.67         2.20 o                         
  -9   5  16        161.84        176.52         2.79 o                         
  -8   5  16        161.26        173.49         2.96 o                         
  -7   5  16         58.43         55.74         1.67 o                         
  -6   5  16         25.82         23.12         1.01 o                         
  -5   5  16         63.81         60.07         1.63 o                         
  -4   5  16        426.43        431.48         4.35 o                         
  -3   5  16        565.06        528.97         4.36 o                         
  -2   5  16        276.32        240.21         4.18 o                         
  -1   5  16        106.59         96.46         2.76 o                         
   0   5  16        311.78        324.55         5.34 o                         
   1   5  16        106.02         98.66         2.84 o                         
   2   5  16        277.98        248.35         3.90 o                         
   3   5  16        563.80        545.29         8.43 o                         
   4   5  16        430.40        436.69         5.27 o                         
   5   5  16         63.44         61.36         1.97 o                         
   6   5  16         24.86         21.45         1.42 o                         
   7   5  16         57.29         54.57         1.92 o                         
   8   5  16        162.58        173.18         3.31 o                         
   9   5  16        161.82        180.80         2.81 o                         
  10   5  16         32.18         30.20         1.36 o                         
  -9   6  16        185.50        180.77         3.67 o                         
  -8   6  16         84.30         80.79         1.78 o                         
  -7   6  16         54.33         57.68         1.75 o                         
  -6   6  16         65.54         70.11         1.58 o                         
  -5   6  16       1745.65       1664.29         8.91 o                         
  -4   6  16        629.13        630.91         5.96 o                         
  -3   6  16        659.67        627.47         5.23 o                         
  -2   6  16        247.85        219.01         2.87 o                         
  -1   6  16        208.45        188.53         2.68 o                         
   0   6  16        184.21        173.26         2.55 o                         
   1   6  16        205.51        189.33         2.69 o                         
   2   6  16        245.49        229.04         3.31 o                         
   3   6  16        658.83        638.73         7.37 o                         
   4   6  16        629.80        632.85         8.97 o                         
   5   6  16       1745.03       1676.61        12.28 o                         
   6   6  16         65.55         67.11         2.08 o                         
   7   6  16         54.49         59.07         2.07 o                         
   8   6  16         86.59         84.18         1.99 o                         
   9   6  16        184.56        179.07         5.36 o                         
  -9   7  16         36.60         38.34         2.69 o                         
  -8   7  16         22.85         22.92         1.10 o                         
  -7   7  16        217.79        210.59         3.33 o                         
  -6   7  16          3.76          4.75         0.72 o                         
  -5   7  16         45.50         48.14         1.55 o                         
  -4   7  16        205.10        184.02         2.76 o                         
  -3   7  16        893.67        847.10         5.81 o                         
  -2   7  16          7.58          9.99         0.73 o                         
  -1   7  16        299.58        292.45         3.58 o                         
   0   7  16          6.96          5.18         0.65 o                         
   1   7  16        301.86        288.73         3.62 o                         
   2   7  16          6.87          8.03         0.72 o                         
   3   7  16        890.21        836.20         7.92 o                         
   4   7  16        205.39        182.74         3.02 o                         
   5   7  16         44.22         47.30         1.76 o                         
   6   7  16          3.77          3.38         0.79 o                         
   7   7  16        217.40        211.56         3.40 o                         
   8   7  16         23.31         23.56         0.96 o                         
   9   7  16         37.75         41.68         1.42 o                         
  -8   8  16          8.25          7.93         0.81 o                         
  -7   8  16          8.95          8.00         0.83 o                         
  -6   8  16        466.03        482.85         5.67 o                         
  -5   8  16         63.29         73.23         2.06 o                         
  -4   8  16        249.62        252.65         3.30 o                         
  -3   8  16        167.79        162.55         2.46 o                         
  -2   8  16        321.16        297.73         3.27 o                         
  -1   8  16        782.22        800.94         6.27 o                         
   0   8  16        406.20        381.20         4.04 o                         
   1   8  16        777.57        787.60         6.61 o                         
   2   8  16        321.37        303.16         3.62 o                         
   3   8  16        165.70        160.74         2.82 o                         
   4   8  16        248.54        255.40         3.84 o                         
   5   8  16         63.07         72.60         1.94 o                         
   6   8  16        466.84        490.96         5.62 o                         
   7   8  16          8.50          8.10         0.72 o                         
   8   8  16          8.80          7.69         0.69 o                         
  -7   9  16         30.01         33.78         1.57 o                         
  -6   9  16         31.36         35.17         1.41 o                         
  -5   9  16         21.65         28.87         1.16 o                         
  -4   9  16         22.59         24.33         1.04 o                         
  -3   9  16         32.21         33.06         1.29 o                         
  -2   9  16        352.98        369.36         4.19 o                         
  -1   9  16        254.59        270.17         3.70 o                         
   0   9  16        338.68        318.92         3.56 o                         
   1   9  16        253.29        262.99         3.44 o                         
   2   9  16        352.88        366.68         4.87 o                         
   3   9  16         31.81         30.53         1.45 o                         
   4   9  16         22.45         24.06         1.12 o                         
   5   9  16         21.78         28.38         1.16 o                         
   6   9  16         30.86         35.25         1.25 o                         
   7   9  16         29.34         33.06         1.20 o                         
  -6  10  16         33.79         33.66         1.21 o                         
  -5  10  16          3.47          2.30         0.50 o                         
  -4  10  16          1.21          1.25         0.50 o                         
  -3  10  16         17.33         18.96         0.93 o                         
  -2  10  16         31.88         31.53         1.29 o                         
  -1  10  16          3.14          3.63         0.57 o                         
   0  10  16         57.22         49.01         1.52 o                         
   1  10  16          2.66          2.74         0.68 o                         
   2  10  16         31.69         29.70         1.30 o                         
   3  10  16         17.12         17.74         0.95 o                         
   4  10  16          1.14          2.22         0.54 o                         
   5  10  16          3.81          2.88         0.74 o                         
   6  10  16         33.53         32.87         1.19 o                         
  -5  11  16        139.37        140.54         5.50 o                         
  -4  11  16         64.27         59.44         1.37 o                         
  -3  11  16         71.41         71.69         2.54 o                         
  -2  11  16        104.62        107.36         1.80 o                         
  -1  11  16          5.97          6.59         0.65 o                         
   0  11  16         31.21         32.40         1.07 o                         
   1  11  16          6.37          5.93         0.57 o                         
   2  11  16        105.14        110.96         1.86 o                         
   3  11  16         72.13         76.23         1.77 o                         
   4  11  16         64.20         62.09         2.30 o                         
  -2  12  16          9.43         11.95         1.22 o                         
  -1  12  16         22.65         27.05         1.05 o                         
   0  12  16         92.32         99.03         1.92 o                         
   1  12  16         23.23         31.00         1.19 o                         
   2  12  16          9.64         10.33         1.04 o                         
   1   0  17       2706.91       3453.05       108.34 o                         
   2   0  17          4.66          6.18         1.47 o                         
   3   0  17        768.59        863.14        14.28 o                         
   4   0  17        303.54        275.21         8.24 o                         
   5   0  17        287.77        317.86         3.80 o                         
   6   0  17       1137.43        997.49         7.43 o                         
   7   0  17         24.68         43.84         1.89 o                         
   8   0  17        555.73        491.62         5.77 o                         
   9   0  17        104.40        124.28         2.57 o                         
  10   0  17        107.57        107.64         2.44 o                         
  11   0  17        218.61        244.00         6.51 o                         
 -11   1  17         95.82        102.82         2.80 o                         
 -10   1  17         79.89         87.89         2.65 o                         
  -9   1  17        266.46        281.14         5.04 o                         
  -8   1  17        297.83        277.03         4.64 o                         
  -7   1  17         24.26         20.71         1.29 o                         
  -6   1  17        562.04        539.38         5.16 o                         
  -5   1  17         79.66         78.92         1.81 o                         
  -4   1  17        143.21        125.31         5.04 o                         
  -3   1  17        388.26        386.55        11.01 o                         
  -2   1  17        714.16        733.25        12.88 o                         
  -1   1  17        959.26       1065.44        35.98 o                         
   0   1  17        169.28        150.71         4.75 o                         
   1   1  17        952.51       1077.81        29.19 o                         
   2   1  17        716.44        783.70        17.53 o                         
   3   1  17        386.20        409.38         9.42 o                         
   4   1  17        141.73        120.97         3.94 o                         
   5   1  17         79.84         81.70         1.92 o                         
   6   1  17        566.06        549.02         5.91 o                         
   7   1  17         25.09         22.88         1.50 o                         
   8   1  17        299.42        278.50         4.19 o                         
   9   1  17        266.12        276.67         3.92 o                         
  10   1  17         81.73         84.80         2.20 o                         
  11   1  17         94.37         76.52        12.78 o                         
 -10   2  17        119.73        129.83         3.44 o                         
  -9   2  17         87.81         86.20         2.50 o                         
  -8   2  17        323.03        327.34         4.40 o                         
  -7   2  17        258.73        225.83         3.49 o                         
  -6   2  17       1120.49       1073.61         8.29 o                         
  -5   2  17        433.99        424.68         4.13 o                         
  -4   2  17        728.21        731.80        11.86 o                         
  -3   2  17        293.18        316.38         7.21 o                         
  -2   2  17         71.29         64.96         4.61 o                         
  -1   2  17         33.22         34.76         2.09 o                         
   0   2  17          0.03          1.45         0.81 o                         
   1   2  17         31.59         40.05         2.05 o                         
   2   2  17         69.79         65.85         2.23 o                         
   3   2  17        293.02        326.00         6.91 o                         
   4   2  17        724.78        781.93        10.60 o                         
   5   2  17        435.11        428.75         4.18 o                         
   6   2  17       1125.59       1076.14         7.70 o                         
   7   2  17        257.55        224.37         3.72 o                         
   8   2  17        324.25        329.09         4.86 o                         
   9   2  17         87.74         85.02         2.16 o                         
  10   2  17        120.50        130.05         2.89 o                         
 -10   3  17         40.60         34.46         1.62 o                         
  -9   3  17         31.74         25.81         1.30 o                         
  -8   3  17         39.64         39.87         1.52 o                         
  -7   3  17        105.47        110.24         2.51 o                         
  -6   3  17         94.53        104.22         2.19 o                         
  -5   3  17        236.87        219.40         2.90 o                         
  -4   3  17       1203.48       1131.13         7.18 o                         
  -3   3  17         95.28         96.00         4.06 o                         
  -2   3  17         16.60         16.03         2.67 o                         
  -1   3  17        570.92        612.68        13.94 o                         
   0   3  17        679.53        792.51        21.28 o                         
   1   3  17        573.16        627.34        14.23 o                         
   2   3  17         17.49         19.81         1.32 o                         
   3   3  17         94.69        101.53         3.27 o                         
   4   3  17       1198.14       1176.59        12.73 o                         
   5   3  17        238.70        216.34         3.60 o                         
   6   3  17         95.41        101.05         2.37 o                         
   7   3  17        106.15        111.71         2.58 o                         
   8   3  17         40.39         39.81         1.72 o                         
   9   3  17         30.89         24.27         1.18 o                         
  10   3  17         41.00         37.23         1.28 o                         
 -10   4  17         19.33         20.21         1.02 o                         
  -9   4  17          5.41          2.47         0.56 o                         
  -8   4  17        192.46        196.12         3.18 o                         
  -7   4  17        237.18        240.85         3.51 o                         
  -6   4  17        214.78        240.94         3.39 o                         
  -5   4  17         80.18         77.97         1.64 o                         
  -4   4  17       1072.49        989.80         6.58 o                         
  -3   4  17        229.30        242.12         2.85 o                         
  -2   4  17         34.32         35.84         2.05 o                         
  -1   4  17        368.69        415.29         8.43 o                         
   0   4  17        902.83       1019.14        14.43 o                         
   1   4  17        369.44        416.62        14.59 o                         
   2   4  17         33.57         33.16         1.92 o                         
   3   4  17        226.21        250.12         3.96 o                         
   4   4  17       1075.51       1014.46        12.16 o                         
   5   4  17         79.43         81.31         2.07 o                         
   6   4  17        218.06        242.29         3.59 o                         
   7   4  17        236.36        236.15         3.75 o                         
   8   4  17        194.72        192.43         3.47 o                         
   9   4  17          5.30          3.99         0.81 o                         
  10   4  17         19.00         17.90         1.07 o                         
 -10   5  17        112.20        113.13         3.94 o                         
  -9   5  17        103.35         97.44         1.90 o                         
  -8   5  17         93.66        105.46         2.23 o                         
  -7   5  17        164.06        159.14         2.72 o                         
  -6   5  17        650.82        600.24         4.94 o                         
  -5   5  17         66.47         70.57         1.76 o                         
  -4   5  17        152.07        143.45         2.61 o                         
  -3   5  17        979.10        953.88         7.40 o                         
  -2   5  17        365.74        382.96         3.54 o                         
  -1   5  17        250.71        214.40         3.52 o                         
   0   5  17        908.98        936.48        12.71 o                         
   1   5  17        253.50        221.91         3.42 o                         
   2   5  17        367.50        407.29         7.63 o                         
   3   5  17        977.58       1002.29        15.00 o                         
   4   5  17        148.14        142.64         3.93 o                         
   5   5  17         67.13         71.11         1.91 o                         
   6   5  17        653.20        617.41         6.41 o                         
   7   5  17        163.48        161.34         3.20 o                         
   8   5  17         95.28        107.45         2.27 o                         
   9   5  17        103.37         98.79         2.00 o                         
  10   5  17        112.91        120.82         3.20 o                         
  -9   6  17         37.22         37.20         1.43 o                         
  -8   6  17        146.72        132.65         2.44 o                         
  -7   6  17         35.94         33.66         1.29 o                         
  -6   6  17         24.56         27.62         1.23 o                         
  -5   6  17         14.71         15.90         0.96 o                         
  -4   6  17         31.40         36.29         1.40 o                         
  -3   6  17         31.69         32.44         1.13 o                         
  -2   6  17        250.12        236.53         2.95 o                         
  -1   6  17        667.35        655.40         5.26 o                         
   0   6  17         23.58         14.17         0.79 o                         
   1   6  17        665.79        670.67         6.38 o                         
   2   6  17        251.67        246.91         3.67 o                         
   3   6  17         31.94         35.31         1.59 o                         
   4   6  17         30.29         33.75         1.38 o                         
   5   6  17         14.78         14.44         1.10 o                         
   6   6  17         23.26         30.43         1.63 o                         
   7   6  17         36.82         35.30         2.20 o                         
   8   6  17        145.23        136.15         2.64 o                         
   9   6  17         37.71         38.64         1.45 o                         
  -8   7  17         50.05         51.05         1.67 o                         
  -7   7  17        233.14        231.81         3.38 o                         
  -6   7  17         50.10         47.84         1.65 o                         
  -5   7  17        453.09        441.11         4.84 o                         
  -4   7  17         71.56         75.46         1.68 o                         
  -3   7  17        211.74        204.42         2.74 o                         
  -2   7  17        330.84        328.49         3.69 o                         
  -1   7  17        346.21        338.91         3.75 o                         
   0   7  17        188.74        182.48         3.16 o                         
   1   7  17        345.72        333.22         3.61 o                         
   2   7  17        332.74        334.16         3.87 o                         
   3   7  17        210.00        203.91         3.43 o                         
   4   7  17         72.16         74.92         2.11 o                         
   5   7  17        453.27        457.09         5.81 o                         
   6   7  17         49.14         46.46         1.80 o                         
   7   7  17        231.18        234.51         3.45 o                         
   8   7  17         50.84         52.03         1.43 o                         
   9   7  17         18.02         21.39         1.86 o                         
  -8   8  17         73.87         75.75         2.15 o                         
  -7   8  17        225.90        242.36         3.88 o                         
  -6   8  17         29.91         35.01         1.32 o                         
  -5   8  17        115.60        127.50         2.50 o                         
  -4   8  17        260.26        243.15         3.28 o                         
  -3   8  17        141.58        150.21         2.33 o                         
  -2   8  17        308.38        282.56         3.26 o                         
  -1   8  17        129.61        140.57         2.39 o                         
   0   8  17        741.25        710.64         5.78 o                         
   1   8  17        129.49        141.23         2.70 o                         
   2   8  17        309.50        286.08         3.95 o                         
   3   8  17        142.91        152.34         2.84 o                         
   4   8  17        258.12        248.14         3.79 o                         
   5   8  17        116.17        127.69         2.93 o                         
   6   8  17         29.78         35.30         1.50 o                         
   7   8  17        223.24        260.57         3.93 o                         
   8   8  17         73.43         70.78         1.71 o                         
  -7   9  17         50.77         50.71         1.44 o                         
  -6   9  17         39.03         44.85         1.63 o                         
  -5   9  17         50.17         54.09         1.53 o                         
  -4   9  17         19.80         19.84         0.92 o                         
  -3   9  17         91.32         90.13         1.88 o                         
  -2   9  17         25.85         24.64         0.99 o                         
  -1   9  17          8.55          9.65         0.79 o                         
   0   9  17          0.09          1.32         0.58 o                         
   1   9  17          8.34          8.94         0.85 o                         
   2   9  17         26.04         25.97         1.34 o                         
   3   9  17         89.78         87.67         2.48 o                         
   4   9  17         19.31         20.05         1.08 o                         
   5   9  17         49.67         51.98         1.62 o                         
   6   9  17         39.04         47.27         1.37 o                         
   7   9  17         49.93         53.18         1.46 o                         
  -6  10  17         76.04         72.36         4.07 o                         
  -5  10  17        122.30        121.49         2.44 o                         
  -4  10  17         98.52        102.89         1.94 o                         
  -3  10  17         83.36         99.51         1.86 o                         
  -2  10  17        112.86        116.46         2.33 o                         
  -1  10  17         21.77         23.94         0.96 o                         
   0  10  17         57.11         59.72         1.57 o                         
   1  10  17         22.05         24.37         1.23 o                         
   2  10  17        111.64        113.97         2.30 o                         
   3  10  17         80.92         96.34         1.98 o                         
   4  10  17         98.28        102.02         1.97 o                         
   5  10  17        121.97        123.19         3.69 o                         
   6  10  17         74.38         74.47         2.08 o                         
  -4  11  17         82.25         84.98         2.09 o                         
  -3  11  17          0.57          1.65         0.52 o                         
  -2  11  17         41.69         42.39         1.08 o                         
  -1  11  17          1.26          0.56         0.52 o                         
   0  11  17         40.17         44.30         1.22 o                         
   1  11  17          1.12          0.95         0.46 o                         
   2  11  17         42.41         40.65         1.04 o                         
   3  11  17          0.55          0.91         0.43 o                         
   4  11  17         81.41         91.49         2.03 o                         
   0  12  17          0.22         -0.32         1.11 o                         
   1  12  17         12.46         12.23         1.96 o                         
   0   0  18       3894.22       4649.91        71.26 o                         
   1   0  18        602.60        803.61        31.71 o                         
   2   0  18       1318.35       1560.33        35.91 o                         
   3   0  18        225.27        226.31         7.17 o                         
   4   0  18        985.05        961.42         8.77 o                         
   5   0  18         95.04         96.31         2.92 o                         
   6   0  18       1738.90       1741.35        10.85 o                         
   7   0  18         64.71         55.84         2.00 o                         
   8   0  18         49.75         56.73         2.01 o                         
   9   0  18          0.42          0.06         0.63 o                         
  10   0  18         21.80         23.20         1.37 o                         
 -10   1  18         22.06         22.98         1.19 o                         
  -9   1  18         66.56         63.86         2.25 o                         
  -8   1  18        186.61        183.68         3.52 o                         
  -7   1  18          5.12          2.48         1.10 o                         
  -6   1  18        282.15        259.22         3.43 o                         
  -5   1  18       1641.28       1581.49         9.64 o                         
  -4   1  18        456.80        412.12         4.53 o                         
  -3   1  18        398.96        425.88         9.65 o                         
  -2   1  18        409.63        381.69        15.61 o                         
  -1   1  18         62.48         64.47         2.92 o                         
   0   1  18        526.87        611.09        23.68 o                         
   1   1  18         63.08         74.90         2.93 o                         
   2   1  18        407.88        417.68        15.19 o                         
   3   1  18        399.20        430.71        11.90 o                         
   4   1  18        454.03        415.72         7.27 o                         
   5   1  18       1643.43       1561.70         9.67 o                         
   6   1  18        282.93        253.49         3.85 o                         
   7   1  18          4.97          3.42         0.73 o                         
   8   1  18        187.87        184.18         3.67 o                         
   9   1  18         67.36         66.75         1.88 o                         
  10   1  18         22.24         23.15         1.21 o                         
 -10   2  18         41.32         41.42         1.30 o                         
  -9   2  18         40.89         37.56         1.65 o                         
  -8   2  18        175.72        172.82         3.35 o                         
  -7   2  18         68.99         72.67         1.98 o                         
  -6   2  18        577.71        565.00         6.09 o                         
  -5   2  18        237.48        211.39         3.23 o                         
  -4   2  18         26.13         31.70         1.11 o                         
  -3   2  18        333.49        340.20         7.70 o                         
  -2   2  18       1119.41       1108.77        17.82 o                         
  -1   2  18        944.71       1148.50        22.09 o                         
   0   2  18        566.15        598.99        18.42 o                         
   1   2  18        946.64       1097.21        25.77 o                         
   2   2  18       1120.23       1155.98        32.29 o                         
   3   2  18        339.03        326.64         8.82 o                         
   4   2  18         26.37         28.91         1.21 o                         
   5   2  18        235.80        212.15         3.01 o                         
   6   2  18        576.74        562.65         5.22 o                         
   7   2  18         67.87         71.28         2.08 o                         
   8   2  18        175.05        171.10         3.46 o                         
   9   2  18         40.86         40.16         1.62 o                         
  10   2  18         41.09         42.44         1.41 o                         
 -10   3  18         25.03         22.58         1.27 o                         
  -9   3  18          0.10         -0.54         0.72 o                         
  -8   3  18        240.81        233.80         3.20 o                         
  -7   3  18        249.17        222.39         3.49 o                         
  -6   3  18        460.34        413.19         4.38 o                         
  -5   3  18        152.04        152.20         2.39 o                         
  -4   3  18        311.03        319.40         3.27 o                         
  -3   3  18        449.26        428.25         5.78 o                         
  -2   3  18        313.93        298.16         9.68 o                         
  -1   3  18       1333.60       1416.69        17.17 o                         
   0   3  18          0.01          0.81         1.08 o                         
   1   3  18       1327.67       1474.00        44.35 o                         
   2   3  18        316.35        315.91         8.59 o                         
   3   3  18        454.23        442.83         4.81 o                         
   4   3  18        310.18        320.08         4.21 o                         
   5   3  18        151.27        149.58         2.60 o                         
   6   3  18        465.70        427.42         4.96 o                         
   7   3  18        249.94        224.08         3.82 o                         
   8   3  18        240.34        239.07         4.17 o                         
   9   3  18          0.09          0.24         0.62 o                         
  10   3  18         25.37         23.63         1.11 o                         
 -10   4  18         96.74         92.65         2.55 o                         
  -9   4  18        202.49        204.89         3.53 o                         
  -8   4  18        171.72        156.64         2.84 o                         
  -7   4  18        301.50        273.41         3.92 o                         
  -6   4  18        209.94        210.98         3.36 o                         
  -5   4  18          3.28          1.71         0.52 o                         
  -4   4  18        264.25        247.16         2.93 o                         
  -3   4  18        172.07        160.37         2.27 o                         
  -2   4  18        549.51        528.82         5.36 o                         
  -1   4  18        524.32        521.51        11.24 o                         
   0   4  18          1.52          2.51         1.15 o                         
   1   4  18        526.13        516.37        15.15 o                         
   2   4  18        552.82        557.89         8.45 o                         
   3   4  18        171.18        167.28         3.19 o                         
   4   4  18        264.66        246.67         4.05 o                         
   5   4  18          3.35          1.18         0.58 o                         
   6   4  18        210.14        213.24         3.56 o                         
   7   4  18        305.89        279.28         4.50 o                         
   8   4  18        172.41        155.73         2.92 o                         
   9   4  18        202.51        206.91         3.92 o                         
  10   4  18         96.90         94.19         2.36 o                         
  -9   5  18         16.88         17.14         0.81 o                         
  -8   5  18        147.38        140.87         2.54 o                         
  -7   5  18         71.64         72.48         1.80 o                         
  -6   5  18        109.01        112.46         2.28 o                         
  -5   5  18        155.13        156.05         2.86 o                         
  -4   5  18       1002.68        969.39         8.64 o                         
  -3   5  18        209.88        196.99         2.66 o                         
  -2   5  18        365.56        350.06         3.33 o                         
  -1   5  18        159.05        160.13         2.43 o                         
   0   5  18         16.78         17.16         0.91 o                         
   1   5  18        158.50        167.49         4.83 o                         
   2   5  18        365.96        380.19         8.01 o                         
   3   5  18        212.48        211.57         3.32 o                         
   4   5  18       1001.34        997.00         7.87 o                         
   5   5  18        155.01        159.36         2.62 o                         
   6   5  18        110.14        109.12         2.52 o                         
   7   5  18         72.13         73.61         2.08 o                         
   8   5  18        147.30        133.25         2.51 o                         
   9   5  18         17.79         18.14         0.94 o                         
  -9   6  18         31.61         33.67         1.21 o                         
  -8   6  18         22.84         25.25         1.26 o                         
  -7   6  18         54.41         51.35         1.49 o                         
  -6   6  18        121.04        112.04         2.37 o                         
  -5   6  18        673.51        658.86         5.87 o                         
  -4   6  18        112.75        115.96         2.45 o                         
  -3   6  18        407.51        411.86         4.26 o                         
  -2   6  18        116.92        113.02         2.01 o                         
  -1   6  18          4.70          4.83         0.56 o                         
   0   6  18        277.21        271.42         3.42 o                         
   1   6  18          4.56          3.90         0.69 o                         
   2   6  18        117.15        118.07         2.70 o                         
   3   6  18        408.32        440.00         7.87 o                         
   4   6  18        113.24        117.71         2.49 o                         
   5   6  18        667.69        656.64         6.74 o                         
   6   6  18        121.78        112.21         2.83 o                         
   7   6  18         53.77         51.90         1.63 o                         
   8   6  18         23.55         26.90         1.26 o                         
   9   6  18         32.45         34.30         2.09 o                         
  -8   7  18        190.17        179.91         7.53 o                         
  -7   7  18         20.31         21.64         0.97 o                         
  -6   7  18         22.06         20.39         1.22 o                         
  -5   7  18         12.12         16.25         0.95 o                         
  -4   7  18         13.03         12.08         0.78 o                         
  -3   7  18        325.16        308.81         3.25 o                         
  -2   7  18         50.36         46.21         1.40 o                         
  -1   7  18        317.34        317.27         3.76 o                         
   0   7  18        104.88        102.92         2.15 o                         
   1   7  18        317.88        322.16         3.95 o                         
   2   7  18         50.02         44.32         1.67 o                         
   3   7  18        325.15        310.86         4.16 o                         
   4   7  18         11.99         11.53         0.97 o                         
   5   7  18         12.32         16.08         1.23 o                         
   6   7  18         21.68         21.90         1.27 o                         
   7   7  18         19.84         21.61         1.09 o                         
   8   7  18        192.57        201.02         3.26 o                         
  -8   8  18         21.89         20.87         2.23 o                         
  -7   8  18        107.44        103.62         2.91 o                         
  -6   8  18        156.17        152.27         3.00 o                         
  -5   8  18          3.42          2.65         0.66 o                         
  -4   8  18        111.86        106.31         2.09 o                         
  -3   8  18        186.88        181.24         2.70 o                         
  -2   8  18          1.29          1.12         0.53 o                         
  -1   8  18         78.80         76.68         1.74 o                         
   0   8  18         47.80         48.11         1.53 o                         
   1   8  18         78.23         76.88         2.11 o                         
   2   8  18          1.35          0.80         0.77 o                         
   3   8  18        188.65        175.80         3.65 o                         
   4   8  18        113.92        110.73         2.76 o                         
   5   8  18          3.36          3.58         0.92 o                         
   6   8  18        155.62        154.23         2.87 o                         
   7   8  18        108.53        114.84         2.09 o                         
   8   8  18         21.88         17.68         2.23 o                         
  -7   9  18          6.45          7.21         0.91 o                         
  -6   9  18         44.26         42.38         1.50 o                         
  -5   9  18         56.72         67.90         1.61 o                         
  -4   9  18         32.76         35.46         1.17 o                         
  -3   9  18        238.93        244.27         3.00 o                         
  -2   9  18         65.92         64.92         1.43 o                         
  -1   9  18        379.85        382.14         3.85 o                         
   0   9  18         13.34         10.29         0.82 o                         
   1   9  18        377.78        375.61         4.36 o                         
   2   9  18         64.51         63.17         1.78 o                         
   3   9  18        236.45        242.97         4.13 o                         
   4   9  18         32.28         35.56         1.44 o                         
   5   9  18         59.47         77.33         2.27 o                         
   6   9  18         45.07         45.28         1.25 o                         
   7   9  18          6.56          6.72         0.72 o                         
  -5  10  18         61.12         61.00         1.68 o                         
  -4  10  18        133.03        135.98         3.17 o                         
  -3  10  18        120.39        131.92         2.17 o                         
  -2  10  18        265.01        282.12         3.34 o                         
  -1  10  18         66.42         65.73         1.49 o                         
   0  10  18         93.84         91.39         1.84 o                         
   1  10  18         66.98         66.92         1.75 o                         
   2  10  18        266.11        275.96         3.42 o                         
   3  10  18        121.23        131.64         2.11 o                         
   4  10  18        134.33        134.50         3.59 o                         
   5  10  18         61.15         66.95         2.04 o                         
  -3  11  18         94.29         98.53         2.92 o                         
  -2  11  18         16.24         19.34         0.83 o                         
  -1  11  18         30.89         28.81         1.00 o                         
   0  11  18         36.89         31.98         1.04 o                         
   1  11  18         31.11         29.51         0.91 o                         
   2  11  18         16.65         19.45         0.79 o                         
   3  11  18         94.31        109.24         2.29 o                         
   1   0  19        231.26        318.77         9.80 o                         
   2   0  19          3.98          3.50         1.32 o                         
   3   0  19        491.19        505.47        11.72 o                         
   4   0  19        618.68        517.18         5.85 o                         
   5   0  19        161.01        161.95         3.00 o                         
   6   0  19         47.46         32.68         1.38 o                         
   7   0  19         41.24         42.29         1.76 o                         
   8   0  19        237.01        227.07         3.81 o                         
   9   0  19          0.34          1.14         0.57 o                         
  10   0  19         21.68         30.06         1.57 o                         
 -10   1  19         18.64         20.34         0.96 o                         
  -9   1  19         70.24         82.30         2.51 o                         
  -8   1  19        187.65        174.02         3.41 o                         
  -7   1  19         44.00         41.20         2.14 o                         
  -6   1  19        405.65        423.71         4.90 o                         
  -5   1  19        343.76        311.15         4.00 o                         
  -4   1  19        148.88        151.13         2.79 o                         
  -3   1  19        569.64        628.95        14.52 o                         
  -2   1  19        175.94        168.96         5.73 o                         
  -1   1  19        184.71        192.50         7.28 o                         
   0   1  19         15.89         11.37         1.87 o                         
   1   1  19        185.84        197.80         5.72 o                         
   2   1  19        174.18        173.94         5.16 o                         
   3   1  19        567.59        620.16        11.14 o                         
   4   1  19        148.07        144.60         2.40 o                         
   5   1  19        348.21        323.53         3.72 o                         
   6   1  19        405.26        430.65         5.01 o                         
   7   1  19         44.37         39.67         1.69 o                         
   8   1  19        188.27        170.12         3.39 o                         
   9   1  19         70.92         81.93         2.05 o                         
  10   1  19         18.04         19.24         1.18 o                         
 -10   2  19         28.03         30.73         1.62 o                         
  -9   2  19         43.45         49.76         1.71 o                         
  -8   2  19        179.99        187.20         3.84 o                         
  -7   2  19        229.40        232.07         3.75 o                         
  -6   2  19        357.24        360.36         4.95 o                         
  -5   2  19         65.85         70.09         1.83 o                         
  -4   2  19        153.08        154.25         2.53 o                         
  -3   2  19         97.59        108.25         1.98 o                         
  -2   2  19         29.52         25.82         2.22 o                         
  -1   2  19        307.88        341.08         6.86 o                         
   0   2  19       1433.11       1601.30        45.89 o                         
   1   2  19        305.23        330.79         6.98 o                         
   2   2  19         30.45         31.02         2.05 o                         
   3   2  19         96.87        104.79         2.90 o                         
   4   2  19        150.03        152.62         2.56 o                         
   5   2  19         65.32         65.55         1.79 o                         
   6   2  19        354.62        358.58         4.12 o                         
   7   2  19        229.17        226.91         3.46 o                         
   8   2  19        181.80        184.35         3.46 o                         
   9   2  19         41.45         46.66         1.64 o                         
  10   2  19         27.57         29.38         1.51 o                         
 -10   3  19         42.50         47.33         1.49 o                         
  -9   3  19         17.88         18.73         1.05 o                         
  -8   3  19         66.41         74.06         1.80 o                         
  -7   3  19        215.99        209.47         3.54 o                         
  -6   3  19          0.18          0.74         0.63 o                         
  -5   3  19        131.16        123.70         2.14 o                         
  -4   3  19        894.05        866.01         5.89 o                         
  -3   3  19         62.63         70.74         1.58 o                         
  -2   3  19        469.40        493.48         8.80 o                         
  -1   3  19         75.17         82.59         3.46 o                         
   0   3  19         43.08         63.65         3.13 o                         
   1   3  19         75.76         85.46         3.46 o                         
   2   3  19        469.19        518.72        10.57 o                         
   3   3  19         63.06         71.48         2.45 o                         
   4   3  19        888.56        863.04        10.03 o                         
   5   3  19        132.21        125.65         2.29 o                         
   6   3  19          0.20          0.18         0.66 o                         
   7   3  19        216.60        206.07         3.87 o                         
   8   3  19         66.38         71.59         2.05 o                         
   9   3  19         17.70         18.99         1.07 o                         
  10   3  19         42.10         45.43         1.47 o                         
  -9   4  19         52.02         51.93         1.69 o                         
  -8   4  19         29.16         33.86         1.26 o                         
  -7   4  19        242.15        227.09         3.81 o                         
  -6   4  19         83.53         84.18         2.03 o                         
  -5   4  19        299.86        277.81         3.50 o                         
  -4   4  19         57.44         50.17         1.59 o                         
  -3   4  19        164.11        157.97         2.34 o                         
  -2   4  19          3.91          6.07         0.50 o                         
  -1   4  19         32.96         33.21         1.67 o                         
   0   4  19         91.96        111.97         2.13 o                         
   1   4  19         33.77         34.72         1.33 o                         
   2   4  19          3.66          6.79         0.68 o                         
   3   4  19        165.14        165.09         3.44 o                         
   4   4  19         58.95         54.37         1.54 o                         
   5   4  19        297.08        278.17         3.61 o                         
   6   4  19         85.01         85.20         2.32 o                         
   7   4  19        239.81        223.86         3.77 o                         
   8   4  19         28.48         31.66         1.33 o                         
   9   4  19         51.40         50.05         1.60 o                         
  10   4  19        156.10        143.96         5.69 o                         
  -9   5  19         19.59         19.11         0.93 o                         
  -8   5  19          8.98         11.72         0.78 o                         
  -7   5  19         27.98         26.07         1.08 o                         
  -6   5  19         12.09         10.13         0.87 o                         
  -5   5  19         33.62         28.86         1.34 o                         
  -4   5  19         74.01         64.84         1.76 o                         
  -3   5  19        369.75        351.62         3.58 o                         
  -2   5  19        183.15        179.52         2.43 o                         
  -1   5  19         23.29         20.11         0.87 o                         
   0   5  19         67.75         76.02         1.74 o                         
   1   5  19         22.76         17.96         1.01 o                         
   2   5  19        182.85        191.88         3.76 o                         
   3   5  19        371.57        357.46         5.26 o                         
   4   5  19         77.29         68.77         1.78 o                         
   5   5  19         33.80         27.06         1.19 o                         
   6   5  19         12.11          8.74         0.90 o                         
   7   5  19         27.44         23.75         1.34 o                         
   8   5  19          9.57         11.18         0.83 o                         
   9   5  19         19.36         18.24         1.29 o                         
  -9   6  19         74.36         68.81         9.64 o                         
  -8   6  19         19.37         21.87         0.93 o                         
  -7   6  19        115.40        116.45         2.46 o                         
  -6   6  19        118.36        131.17         2.78 o                         
  -5   6  19        266.88        269.12         3.61 o                         
  -4   6  19         40.22         38.31         1.33 o                         
  -3   6  19        315.63        290.04         3.36 o                         
  -2   6  19        792.81        770.04         5.59 o                         
  -1   6  19         84.80         79.18         1.72 o                         
   0   6  19        583.64        556.16         6.39 o                         
   1   6  19         83.04         81.50         2.21 o                         
   2   6  19        791.41        820.46        15.42 o                         
   3   6  19        316.22        299.32         4.60 o                         
   4   6  19         40.10         41.11         1.60 o                         
   5   6  19        264.66        266.38         4.06 o                         
   6   6  19        117.75        130.61         3.11 o                         
   7   6  19        115.73        117.53         2.40 o                         
   8   6  19         19.96         22.23         1.23 o                         
   9   6  19         73.75         72.51         2.49 o                         
  -8   7  19         76.13         78.42         2.15 o                         
  -7   7  19         42.35         36.97         1.16 o                         
  -6   7  19        119.48        112.41         2.50 o                         
  -5   7  19         20.08         15.46         0.92 o                         
  -4   7  19         90.55         89.94         1.98 o                         
  -3   7  19        251.90        241.92         2.83 o                         
  -2   7  19        127.03        129.16         2.26 o                         
  -1   7  19        206.64        195.86         2.95 o                         
   0   7  19         68.22         72.18         1.89 o                         
   1   7  19        205.39        192.80         2.94 o                         
   2   7  19        125.28        131.75         2.78 o                         
   3   7  19        249.32        241.80         4.01 o                         
   4   7  19         89.74         93.15         2.90 o                         
   5   7  19         19.52         14.54         1.08 o                         
   6   7  19        121.95        115.04         2.52 o                         
   7   7  19         42.49         38.96         1.47 o                         
   8   7  19         78.01         81.72         1.97 o                         
  -7   8  19         89.25         92.01         3.33 o                         
  -6   8  19        146.06        146.59         3.57 o                         
  -5   8  19         85.26         95.11         1.98 o                         
  -4   8  19        103.17        113.02         2.22 o                         
  -3   8  19          2.01          2.16         0.54 o                         
  -2   8  19        376.98        375.65         4.04 o                         
  -1   8  19        150.79        150.36         2.27 o                         
   0   8  19         48.74         49.81         1.60 o                         
   1   8  19        150.34        148.09         2.86 o                         
   2   8  19        372.48        376.90         5.57 o                         
   3   8  19          1.79          2.06         0.91 o                         
   4   8  19        104.42        115.80         2.91 o                         
   5   8  19         86.64         96.60         2.59 o                         
   6   8  19        146.95        151.57         2.67 o                         
   7   8  19         88.09         91.39         2.14 o                         
  -6   9  19         25.34         24.37         1.07 o                         
  -5   9  19         23.48         24.96         1.00 o                         
  -4   9  19         96.01         86.69         1.80 o                         
  -3   9  19         69.62         66.75         1.50 o                         
  -2   9  19         59.10         54.00         1.31 o                         
  -1   9  19         36.98         35.91         1.26 o                         
   0   9  19        101.95        109.35         2.10 o                         
   1   9  19         37.18         34.41         1.24 o                         
   2   9  19         58.04         52.08         1.52 o                         
   3   9  19         70.77         69.16         1.96 o                         
   4   9  19         96.42         90.14         2.23 o                         
   5   9  19         23.51         25.56         1.22 o                         
   6   9  19         25.32         23.45         1.02 o                         
  -5  10  19         11.41         10.43         0.93 o                         
  -4  10  19         53.20         61.40         1.49 o                         
  -3  10  19         15.37         12.90         0.74 o                         
  -2  10  19         79.02         78.98         1.73 o                         
  -1  10  19         64.42         60.18         1.42 o                         
   0  10  19        115.87        116.46         2.03 o                         
   1  10  19         64.75         59.48         1.46 o                         
   2  10  19         77.87         73.53         1.59 o                         
   3  10  19         15.58         11.50         0.64 o                         
   4  10  19         53.91         59.70         1.70 o                         
   5  10  19         11.35          9.23         0.78 o                         
  -3  11  19         24.38         23.44         2.27 o                         
  -2  11  19          2.57          4.38         0.65 o                         
  -1  11  19         25.57         20.74         0.85 o                         
   0  11  19         69.69         77.77         1.70 o                         
   1  11  19         25.48         21.67         0.87 o                         
   2  11  19          2.45          4.06         0.53 o                         
   3  11  19         24.37         29.29         1.39 o                         
   0   0  20       1419.68       1594.42        30.05 o                         
   1   0  20        724.92        852.46        17.70 o                         
   2   0  20         10.66          6.23         1.32 o                         
   3   0  20         41.85         48.17         1.32 o                         
   4   0  20        836.78        773.21         7.07 o                         
   5   0  20         18.84         12.22         0.85 o                         
   6   0  20         15.52         18.98         1.18 o                         
   7   0  20          9.69         15.40         1.20 o                         
   8   0  20        158.15        155.78         2.90 o                         
   9   0  20          1.80          2.10         0.60 o                         
  10   0  20          0.96          6.03         0.88 o                         
 -10   1  20         37.72         47.01         1.55 o                         
  -9   1  20         36.54         28.41         1.33 o                         
  -8   1  20        146.04        144.79         3.01 o                         
  -7   1  20        358.48        307.49         5.19 o                         
  -6   1  20        573.37        541.07         5.27 o                         
  -5   1  20        305.93        285.38         3.85 o                         
  -4   1  20        859.24        775.56         8.10 o                         
  -3   1  20        163.89        163.28         2.37 o                         
  -2   1  20         91.24        112.81         4.79 o                         
  -1   1  20        590.99        697.79        16.23 o                         
   0   1  20         79.63         84.54         3.14 o                         
   1   1  20        590.74        676.31        21.07 o                         
   2   1  20         89.16        120.39         3.98 o                         
   3   1  20        158.27        161.90         2.80 o                         
   4   1  20        863.29        791.26         6.36 o                         
   5   1  20        306.47        279.52         3.50 o                         
   6   1  20        575.01        540.61         5.24 o                         
   7   1  20        356.71        310.96         4.52 o                         
   8   1  20        146.30        138.93         2.94 o                         
   9   1  20         36.73         30.46         1.37 o                         
  10   1  20         37.60         43.69         1.78 o                         
 -10   2  20         78.69         93.95         2.52 o                         
  -9   2  20         18.90         18.37         0.99 o                         
  -8   2  20        145.20        165.51         3.32 o                         
  -7   2  20        144.80        142.05         2.87 o                         
  -6   2  20        165.10        161.41         3.08 o                         
  -5   2  20        348.24        342.71         4.10 o                         
  -4   2  20        339.56        346.69         3.93 o                         
  -3   2  20        639.54        613.18         4.89 o                         
  -2   2  20        161.61        166.43         2.49 o                         
  -1   2  20        455.39        521.29        12.82 o                         
   0   2  20        430.02        515.19        15.77 o                         
   1   2  20        458.07        499.54        19.30 o                         
   2   2  20        162.18        172.34         3.26 o                         
   3   2  20        639.32        625.76         6.67 o                         
   4   2  20        341.37        346.46         4.50 o                         
   5   2  20        346.25        345.95         4.23 o                         
   6   2  20        166.15        159.44         2.68 o                         
   7   2  20        145.18        145.83         3.00 o                         
   8   2  20        144.75        157.98         3.24 o                         
   9   2  20         19.00         17.63         0.93 o                         
  10   2  20         76.10         81.61         2.16 o                         
 -10   3  20         17.84         19.30         1.67 o                         
  -9   3  20        213.08        207.44         3.55 o                         
  -8   3  20         25.07         30.20         1.25 o                         
  -7   3  20         25.80         26.65         1.31 o                         
  -6   3  20        139.15        118.48         2.41 o                         
  -5   3  20        170.99        153.74         2.62 o                         
  -4   3  20        107.71         90.44         1.82 o                         
  -3   3  20        852.51        796.72         7.37 o                         
  -2   3  20        200.49        190.92         2.34 o                         
  -1   3  20        578.73        554.67         7.81 o                         
   0   3  20        235.08        225.85         4.29 o                         
   1   3  20        575.32        597.93        11.72 o                         
   2   3  20        197.13        213.17         5.03 o                         
   3   3  20        853.19        846.97        12.97 o                         
   4   3  20        106.63         93.53         2.33 o                         
   5   3  20        173.32        157.03         2.56 o                         
   6   3  20        139.54        121.35         2.58 o                         
   7   3  20         26.02         25.32         1.43 o                         
   8   3  20         26.35         29.96         1.30 o                         
   9   3  20        211.45        208.19         3.23 o                         
  10   3  20         18.34         15.71         1.68 o                         
  -9   4  20         41.15         48.29         1.34 o                         
  -8   4  20         26.22         27.26         1.10 o                         
  -7   4  20         59.81         55.95         1.73 o                         
  -6   4  20        369.74        345.43         4.32 o                         
  -5   4  20        193.14        202.03         3.07 o                         
  -4   4  20        322.36        287.50         3.88 o                         
  -3   4  20       1924.33       1855.71        13.51 o                         
  -2   4  20        850.59        800.55         5.59 o                         
  -1   4  20          4.59          4.77         0.56 o                         
   0   4  20        576.23        609.36        10.03 o                         
   1   4  20          5.11          6.56         0.77 o                         
   2   4  20        850.60        877.15        16.94 o
[truncated: 120,124 more chars]
